# Supplementary material for: Integrated Transcriptomic and Proteomic Analysis of Red Blood Cells from Rainbow Trout Challenged with VHSV Point Towards Novel Immunomodulant Targets
Source: Vaccines (Basel). 2019 Jul 9;7(3):63. doi: 10.3390/vaccines7030063 (PMC6789484; doi:10.3390/vaccines7030063)
Supplement: Supplementary file 1 [file vaccines-07-00063-s001.zip]

Archive with 10 entries (9 files):
- Supplementary Tables Nombela_Ortega-Villaizan_Vaccines 2019_review1/
- Supplementary Tables Nombela_Ortega-Villaizan_Vaccines 2019_review1/Supplementary Table S1.xlsx
- Supplementary Tables Nombela_Ortega-Villaizan_Vaccines 2019_review1/Supplementary Table S2.xlsx
- Supplementary Tables Nombela_Ortega-Villaizan_Vaccines 2019_review1/Supplementary Table S3.xls
- Supplementary Tables Nombela_Ortega-Villaizan_Vaccines 2019_review1/Supplementary Table S4.xls
- Supplementary Tables Nombela_Ortega-Villaizan_Vaccines 2019_review1/Supplementary Table S6.xls
- Supplementary Tables Nombela_Ortega-Villaizan_Vaccines 2019_review1/Supplementary Table S7.xls
- Supplementary Tables Nombela_Ortega-Villaizan_Vaccines 2019_review1/Supplementary Table S8.xlsx
- Supplementary Tables Nombela_Ortega-Villaizan_Vaccines 2019_review1/Supplementary Table S9.xls
- Supplementary Tables Nombela_Ortega-Villaizan_Vaccines 2019_review1/Supplementary Table S5_review1.xlsx
