# Supplementary material for: Integrated Transcriptomic and Proteomic Analysis of Red Blood Cells from Rainbow Trout Challenged with VHSV Point Towards Novel Immunomodulant Targets
Source: Vaccines (Basel). 2019 Jul 9;7(3):63. doi: 10.3390/vaccines7030063 (PMC6789484; doi:10.3390/vaccines7030063)
Supplement: Supplementary file 1 [file vaccines-07-00063-s001.zip › Supplementary Tables Nombela_Ortega-Villaizan_Vaccines 2019_review1/Supplementary Table S1.xlsx]

## Sheet: Table S1
Gene	Gene description	Log₂ fold change	Fold change	P-value	FDR p-value
RAD23B	RAD23 homolog B, nucleotide excision repair protein	18.4392	355419	5.61885e-07	6.06761e-05
BRD3	bromodomain containing 3	18.1342	287698	8.28709e-07	8.16363e-05
SSC5D	scavenger receptor cysteine rich family member with 5 domains	17.6257	202235	1.42031e-06	0.000120053
DNMT3A	DNA methyltransferase 3 alpha	17.3293	164685	9.51891e-07	8.99445e-05
AGO3	argonaute RISC catalytic component 3	17.3086	162329	2.07322e-06	0.000160323
STK38	serine/threonine kinase 38	16.8264	116214	1.5062e-06	0.00012487
C9orf72	C9orf72-SMCR8 complex subunit	16.5518	96072.2	2.91806e-06	0.000209479
IFNLR1	interferon lambda receptor 1	16.4389	88836.3	2.88121e-06	0.000207906
FNTA	farnesyltransferase, CAAX box, alpha	16.348	83416	3.41607e-06	0.000236098
ZNF362	zinc finger protein 362	16.269	78967.6	6.41965e-06	0.000388852
FRRS1	ferric chelate reductase 1	16.2659	78801.7	6.44689e-06	0.000390333
ZHX3	zinc fingers and homeoboxes 3	16.225	76598	6.752e-06	0.000402733
SAMD13	sterile alpha motif domain containing 13	16.1437	72399.8	5.9178e-06	0.00036529
RNF8	ring finger protein 8	15.9044	61333.9	9.6873e-06	0.000532133
LEPROTL1	leptin receptor overlapping transcript like 1	15.8926	60836	9.82019e-06	0.000538582
RSPRY1	ring finger and SPRY domain containing 1	15.7107	53627.7	1.18957e-05	0.000624357
TCP11L2	t-complex 11 like 2	15.6527	51514.2	7.06389e-06	0.000416635
MAFG	MAF bZIP transcription factor G	15.6209	50392	1.83076e-13	2.83147e-09
FRYL	FRY like transcription coactivator	15.5597	48299.4	9.27209e-06	0.00051399
CACNG5	calcium voltage-gated channel auxiliary subunit gamma 5	15.448	44698.9	1.00021e-05	0.000545765
IVNS1ABP	influenza virus NS1A binding protein	15.34	41477.6	2.66454e-15	1.2363e-10
COX11	cytochrome c oxidase copper chaperone COX11	15.289	40035	1.86086e-05	0.000885848
LZIC	leucine zipper and CTNNBIP1 domain containing	15.1462	36261.5	2.15101e-05	0.000992738
BACH2	BTB domain and CNC homolog 2	15.1003	35127.7	1.87571e-05	0.000892307
G6PD	glucose-6-phosphate dehydrogenase	15.0952	35003.5	2.24546e-05	0.00102646
MT-ND2	mitochondrially encoded NADH:ubiquinone oxidoreductase core subunit 2	15.0271	33389.3	2.41309e-05	0.00108772
GSDME	gasdermin E	14.9907	32558.4	2.4989e-05	0.0011188
PPP4C	protein phosphatase 4 catalytic subunit	14.9626	31930.3	1.76804e-05	0.000849506
FBH1	F-box DNA helicase 1	14.9257	31122.6	1.89226e-05	0.000898648
CLK2	CDC like kinase 2	14.9046	30671.5	2.22298e-05	0.00101819
UROS	uroporphyrinogen III synthase	14.8917	30397.8	2.65261e-05	0.00117101
DESI1	desumoylating isopeptidase 1	14.854	29614.2	2.77084e-05	0.00121438
RGP1	RGP1 homolog, RAB6A GEF complex partner 1	14.8118	28760.9	1.52617e-05	0.000757617
TBC1D1	TBC1 domain family member 1	14.7043	26696	1.94818e-05	0.000919624
RAB23	RAB23, member RAS oncogene family	14.5851	24579	3.62048e-05	0.00149941
IFIT5	interferon induced protein with tetratricopeptide repeats 5	14.5848	24573	3.55271e-15	1.2363e-10
RNF212B	ring finger protein 212B	14.5279	23622.2	2.33309e-05	0.00105886
GAB1	GRB2 associated binding protein 1	14.4385	22203.1	4.2066e-05	0.00169811
RPS2	ribosomal protein S2	14.3882	21442.7	4.33125e-05	0.00173643
ZKSCAN8	zinc finger with KRAB and SCAN domains 8	14.3716	21198	2.9633e-05	0.00128019
RNF14	ring finger protein 14	14.3127	20349.5	4.72464e-05	0.00185787
DCAF6	DDB1 and CUL4 associated factor 6	14.3105	20318.3	3.55446e-05	0.00147646
ETFRF1	electron transfer flavoprotein regulatory factor 1	14.2205	19089.7	5.182e-05	0.00200197
TAF12	TATA-box binding protein associated factor 12	14.2073	18915.7	2.46025e-13	3.10105e-09
ABL1	ABL proto-oncogene 1, non-receptor tyrosine kinase	14.1506	18186.4	5.60641e-05	0.00213395
HNRNPD	heterogeneous nuclear ribonucleoprotein D	14.1468	18138.8	5.62672e-05	0.00213992
ATP5PD	ATP synthase peripheral stalk subunit d	14.1046	17615.8	5.94305e-05	0.00223217
LAMTOR3	late endosomal/lysosomal adaptor, MAPK and MTOR activator 3	14.0588	17065.4	2.67342e-13	3.10105e-09
LPIN2	lipin 2	14.0417	16864.2	1.99363e-12	1.38751e-08
ST3GAL4	ST3 beta-galactoside alpha-2,3-sialyltransferase 4	14.0362	16800.7	4.36257e-05	0.00174446
GSR	glutathione-disulfide reductase	14.0122	16523.3	3.89002e-05	0.00159303
USP25	ubiquitin specific peptidase 25	14.0121	16522.1	6.53604e-05	0.00241899
DRAM2	DNA damage regulated autophagy modulator 2	13.9721	16070.3	6.72508e-05	0.00247187
ARFRP1	ADP ribosylation factor related protein 1	13.8655	14925.5	5.2473e-05	0.00202326
KDM8	lysine demethylase 8	13.8473	14738.4	7.71578e-05	0.00276875
DCUN1D2	defective in cullin neddylation 1 domain containing 2	13.846	14724.9	5.72872e-05	0.00217337
B3GALT2	beta-1,3-galactosyltransferase 2	13.7452	13731.4	5.22741e-05	0.00201783
DGLUCY	D-glutamate cyclase	13.69	13216	9.19773e-05	0.00319642
MOB4	MOB family member 4, phocein	13.5192	11740.7	0.000112086	0.00376491
STX6	syntaxin 6	13.4656	11312.3	0.000120948	0.00400366
GRM1	glutamate metabotropic receptor 1	13.4193	10955.3	0.000127424	0.00418615
NFYA	nuclear transcription factor Y subunit alpha	13.4131	10907.6	0.000127922	0.00419956
KEAP1	kelch like ECH associated protein 1	13.4008	10815.2	2.49341e-10	3.09885e-07
SYNRG	synergin gamma	13.3952	10773.7	0.000100704	0.00344833
NUDT2	nudix hydrolase 2	13.3239	10253.9	0.000121269	0.00401236
PIGB	phosphatidylinositol glycan anchor biosynthesis class B	13.3187	10217.3	0.000139646	0.00452467
C11orf58	chromosome 11 open reading frame 58	13.2977	10069.8	9.60779e-05	0.00331521
KRTCAP3	keratinocyte associated protein 3	13.2962	10058.9	7.40058e-05	0.00267982
TGDS	TDP-glucose 4,6-dehydratase	13.2813	9955.42	0.000143993	0.00464284
VCAM1	vascular cell adhesion molecule 1	13.1856	9316.91	0.000124034	0.00409026
PATJ	PATJ crumbs cell polarity complex component	13.1738	9241.09	0.000158011	0.00502729
BNIP3	BCL2 interacting protein 3	13.1324	8979.14	0.000167052	0.00525844
RARA	retinoic acid receptor alpha	13.0817	8669.53	0.000176032	0.00548651
FNBP1L	formin binding protein 1 like	13.0519	8492.18	0.000116402	0.00388273
NDUFV2	NADH:ubiquinone oxidoreductase core subunit V2	13.0375	8407.54	0.000185009	0.00571132
SRSF10	serine and arginine rich splicing factor 10	12.9791	8074.05	0.000199171	0.00606644
SMARCA4	SWI/SNF related, matrix associated, actin dependent regulator of chromatin, subfamily a, member 4	12.9748	8050.23	0.000200802	0.00610677
FBXL4	F-box and leucine rich repeat protein 4	12.9663	8002.59	0.000202132	0.00614259
NOX5	NADPH oxidase 5	12.9402	7859.65	0.000207776	0.00627911
CHST15	carbohydrate sulfotransferase 15	12.8781	7528.12	0.000118806	0.00394307
ZDHHC14	zinc finger DHHC-type containing 14	12.8777	7526.11	0.000220008	0.00659717
SS18L2	SS18 like 2	12.7696	6983	5.44786e-13	5.05544e-09
INS	insulin	12.7645	6958.15	0.000202994	0.00616533
UBB	ubiquitin B	12.7629	6950.71	3.21965e-15	1.2363e-10
TSHZ1	teashirt zinc finger homeobox 1	12.7445	6862.61	0.00022163	0.00663723
UBE4B	ubiquitination factor E4B	12.7387	6835.08	0.000253653	0.00741436
SIAH1	siah E3 ubiquitin protein ligase 1	12.7286	6787.41	0.0002577	0.00751688
PLEKHM2	pleckstrin homology and RUN domain containing M2	12.7265	6777.4	0.000177219	0.00551735
STAU1	staufen double-stranded RNA binding protein 1	12.7236	6763.58	0.000259178	0.00754891
RASSF7	Ras association domain family member 7	12.7223	6757.7	0.00017345	0.00541817
SLC16A6	solute carrier family 16 member 6	12.6823	6572.91	0.000270419	0.00782719
CD40	CD40 molecule	12.6792	6558.73	1.45206e-12	1.12289e-08
ATF4	activating transcription factor 4	12.6703	6518.34	9.32937e-11	1.64156e-07
FBF1	Fas binding factor 1	12.6665	6501.41	0.000275331	0.00794623
UMAD1	UBAP1-MVB12-associated (UMA) domain containing 1	12.6398	6382.23	0.000282287	0.00812172
FAM110B	family with sequence similarity 110 member B	12.629	6334.56	0.000284935	0.00818438
KIAA0355	KIAA0355	12.6262	6322.17	0.0001983	0.00605038
ZBTB17	zinc finger and BTB domain containing 17	12.6247	6315.37	0.000265733	0.00770598
RPL35A	ribosomal protein L35a	12.6061	6234.53	1.13777e-09	8.16169e-07
HNRNPC	heterogeneous nuclear ribonucleoprotein C (C1/C2)	12.5806	6125.61	0.000203516	0.00617398
ST3GAL2	ST3 beta-galactoside alpha-2,3-sialyltransferase 2	12.5793	6120.01	0.000307553	0.00874204
S100P	S100 calcium binding protein P	12.5567	6024.66	0.000313835	0.00888433
SMIM13	small integral membrane protein 13	12.5278	5905.45	0.000323543	0.0091177
SNPH	syntaphilin	12.5278	5905.45	0.000323585	0.0091177
ZNF346	zinc finger protein 346	12.5103	5833.93	0.000332473	0.00933601
RAB24	RAB24, member RAS oncogene family	12.5043	5810.09	0.000334278	0.00937157
SNRPB2	small nuclear ribonucleoprotein polypeptide B2	12.4744	5690.87	0.000346703	0.00966942
TAPBP	TAP binding protein	12.4205	5482.22	1.27787e-13	2.54104e-09
RNF31	ring finger protein 31	12.3408	5187.3	2.9976e-15	1.2363e-10
DAP3	death associated protein 3	12.3349	5166.24	0.000398714	0.0108907
PLA2G12A	phospholipase A2 group XIIA	12.3115	5083.17	0.000331279	0.00931374
COX4I1	cytochrome c oxidase subunit 4I1	12.31	5077.89	1.86789e-09	1.10475e-06
TM2D1	TM2 domain containing 1	12.308	5070.84	0.000410371	0.0111455
CRYBG1	crystallin beta-gamma domain containing 1	12.2963	5029.96	0.000250446	0.00734686
RTP3	receptor transporter protein 3	12.295	5025.48	3.21965e-14	8.96317e-10
PSMB9	proteasome subunit beta 9	12.2396	4836.17	2.52243e-13	3.10105e-09
ST3GAL3	ST3 beta-galactoside alpha-2,3-sialyltransferase 3	12.2242	4784.6	0.000465156	0.0123966
NPRL2	NPR2 like, GATOR1 complex subunit	12.2024	4713.03	0.000475523	0.0126294
CDKN1A	cyclin dependent kinase inhibitor 1A	12.175	4624.17	7.91455e-10	6.61527e-07
PLEKHA1	pleckstrin homology domain containing A1	12.1655	4593.75	0.000496705	0.013097
MYPOP	Myb related transcription factor, partner of profilin	12.1504	4546.03	0.000506508	0.0133126
ACAD10	acyl-CoA dehydrogenase family member 10	12.0885	4355.15	0.000549635	0.0142391
HEMGN	hemogen	12.0747	4313.69	5.87587e-11	1.27796e-07
NDUFA1	NADH:ubiquinone oxidoreductase subunit A1	12.0512	4243.88	6.43308e-12	3.07391e-08
MON1B	MON1 homolog B, secretory trafficking associated	12.0454	4226.82	6.36824e-13	5.54017e-09
RAE1	ribonucleic acid export 1	12.0241	4164.93	0.000527137	0.0137508
JUNB	JunB proto-oncogene, AP-1 transcription factor subunit	11.9813	4043.37	4.57301e-13	4.89646e-09
CHD2	chromodomain helicase DNA binding protein 2	11.9678	4005.49	1.60087e-09	1.0083e-06
PCNX4	pecanex 4	11.9652	3998.44	0.000484671	0.0128356
CPNE9	copine family member 9	11.9561	3973.32	0.000636265	0.0160764
MORN5	MORN repeat containing 5	11.9561	3973.32	0.00063625	0.0160764
HMG20A	high mobility group 20A	11.9546	3969.14	0.000496866	0.0130985
B2M	beta-2-microglobulin	11.9521	3962.29	4.68015e-12	2.50559e-08
GRB14	growth factor receptor bound protein 14	11.9519	3961.7	0.000376782	0.0103843
LINGO1	leucine rich repeat and Ig domain containing 1	11.9489	3953.56	0.000466886	0.0124356
PICK1	protein interacting with PRKCA 1	11.921	3877.84	0.000654431	0.0164488
RFESD	Rieske Fe-S domain containing	11.8677	3737.16	1.80025e-10	2.557e-07
GRN	granulin precursor	11.8411	3668.82	1.83475e-12	1.34415e-08
SLC39A3	solute carrier family 39 member 3	11.8247	3627.34	1.03893e-09	7.77493e-07
GCLM	glutamate-cysteine ligase modifier subunit	11.8163	3606.17	1.62121e-09	1.00861e-06
CYP2D7	cytochrome P450 family 2 subfamily D member 7 (gene/pseudogene)	11.8112	3593.62	0.000431122	0.0116164
TOX4	TOX high mobility group box family member 4	11.7768	3508.96	1.5925e-10	2.32649e-07
SOCS1	suppressor of cytokine signaling 1	11.7631	3475.77	1.26241e-11	4.74923e-08
FOSL2	FOS like 2, AP-1 transcription factor subunit	11.7595	3467.14	1.16934e-11	4.66898e-08
TRIOBP	TRIO and F-actin binding protein	11.7416	3424.24	0.000823711	0.0199576
CIRBP	cold inducible RNA binding protein	11.7254	3386.11	1.02061e-11	4.30495e-08
ZNF131	zinc finger protein 131	11.7215	3376.96	0.000664082	0.0166433
AAMDC	adipogenesis associated Mth938 domain containing	11.7167	3365.7	0.000603771	0.0153557
HBA1	hemoglobin subunit alpha 1	11.7045	3337.27	8.3199e-12	3.61903e-08
RPS12	ribosomal protein S12	11.6618	3240.11	4.25339e-09	1.8976e-06
CHST6	carbohydrate sulfotransferase 6	11.6587	3233.2	0.000894548	0.0214425
RPL39	ribosomal protein L39	11.6372	3185.28	1.74588e-11	5.78614e-08
FAM222B	family with sequence similarity 222 member B	11.6215	3150.75	2.30152e-10	2.91236e-07
RSAD2	radical S-adenosyl methionine domain containing 2	11.6116	3129.19	8.4821e-14	1.96778e-09
ETV6	ETS variant 6	11.6029	3110.39	2.15952e-10	2.80929e-07
GEMIN2	gem nuclear organelle associated protein 2	11.5807	3062.98	0.000824521	0.0199703
NMNAT3	nicotinamide nucleotide adenylyltransferase 3	11.5794	3060.17	2.09986e-11	6.49535e-08
DFFB	DNA fragmentation factor subunit beta	11.5709	3042.13	0.000974629	0.0230094
NOD2	nucleotide binding oligomerization domain containing 2	11.5494	2997.18	3.89008e-10	4.36494e-07
GP1BB	glycoprotein Ib platelet subunit beta	11.5412	2980.11	4.31275e-11	1.08875e-07
UBE2A	ubiquitin conjugating enzyme E2 A	11.5101	2916.72	4.5897e-11	1.08875e-07
IFNAR2	interferon alpha and beta receptor subunit 2	11.4987	2893.76	0.000897854	0.0215106
PGM2L1	phosphoglucomutase 2 like 1	11.4773	2851.02	0.00107919	0.0250656
EDC4	enhancer of mRNA decapping 4	11.4651	2827.12	0.00109171	0.025285
NSMCE4A	NSE4 homolog A, SMC5-SMC6 complex component	11.4651	2827.12	0.00109167	0.025285
SAMD9L	sterile alpha motif domain containing 9 like	11.4452	2788.35	9.75815e-10	7.38337e-07
MPHOSPH8	M-phase phosphoprotein 8	11.4155	2731.55	0.00115826	0.0266221
PSMB10	proteasome subunit beta 10	11.4082	2717.79	2.93789e-10	3.46559e-07
LMO2	LIM domain only 2	11.3896	2682.98	1.94966e-11	6.31124e-08
TRA2B	transformer 2 beta homolog	11.3641	2635.97	0.00123435	0.0281619
SUOX	sulfite oxidase	11.3592	2626.93	4.32614e-09	1.91776e-06
LDHD	lactate dehydrogenase D	11.3337	2580.92	0.000822151	0.0199233
DENR	density regulated re-initiation and release factor	11.3285	2571.71	0.00102863	0.0240964
PQBP1	polyglutamine binding protein 1	11.3108	2540.37	0.00130551	0.0295336
WDTC1	WD and tetratricopeptide repeats 1	11.2972	2516.47	0.00132779	0.029921
RPL37A	ribosomal protein L37a	11.2937	2510.48	1.31524e-09	8.95245e-07
MAX	MYC associated factor X	11.292	2507.41	3.31513e-12	2.0063e-08
RPL31	ribosomal protein L31	11.2501	2435.67	8.84252e-11	1.57799e-07
SLC44A2	solute carrier family 44 member 2	11.2301	2402.09	4.51137e-11	1.08875e-07
DCUN1D3	defective in cullin neddylation 1 domain containing 3	11.23	2401.89	0.00115002	0.0264591
ZNF282	zinc finger protein 282	11.227	2396.96	0.00142756	0.0317533
ABTB1	ankyrin repeat and BTB domain containing 1	11.2112	2370.84	2.84115e-08	7.40587e-06
HERC3	HECT and RLD domain containing E3 ubiquitin protein ligase 3	11.186	2329.86	1.59366e-11	5.41047e-08
YWHAE	tyrosine 3-monooxygenase/tryptophan 5-monooxygenase activation protein epsilon	11.1698	2303.78	1.32401e-10	2.09426e-07
RPL9	ribosomal protein L9	11.1641	2294.73	3.57406e-11	1.01338e-07
KDM5C	lysine demethylase 5C	11.1569	2283.29	0.000973227	0.0229994
CALD1	caldesmon 1	11.1226	2229.61	0.00161325	0.035197
MAGI2	membrane associated guanylate kinase, WW and PDZ domain containing 2	11.107	2205.7	0.00164365	0.0357291
SRSF3	serine and arginine rich splicing factor 3	11.0982	2192.19	8.08735e-11	1.52005e-07
HMGN3	high mobility group nucleosomal binding domain 3	11.0811	2166.43	7.47968e-08	1.47053e-05
UBA52	ubiquitin A-52 residue ribosomal protein fusion product 1	11.0793	2163.77	6.62503e-12	3.07391e-08
ITM2B	integral membrane protein 2B	11.0726	2153.63	1.23977e-10	2.0544e-07
LGALS9	galectin 9	11.0584	2132.66	6.93361e-11	1.39873e-07
RPL17	ribosomal protein L17	11.0528	2124.31	4.9255e-09	2.10308e-06
HLA-A	major histocompatibility complex, class I, A	11.0487	2118.29	5.32874e-12	2.74716e-08
SLC4A1	solute carrier family 4 member 1 (Diego blood group)	11.0473	2116.19	3.04632e-10	3.5633e-07
TSC22D3	TSC22 domain family member 3	11.0332	2095.66	2.08531e-10	2.73835e-07
PLGRKT	plasminogen receptor with a C-terminal lysine	11.0287	2089.13	4.61483e-11	1.08875e-07
PAX9	paired box 9	11.0266	2086.14	0.00178371	0.0382798
ESRRG	estrogen related receptor gamma	11.01	2062.22	0.00182086	0.0388914
GPAT4	glycerol-3-phosphate acyltransferase 4	11.0036	2053.14	9.43458e-11	1.64156e-07
PRR13	proline rich 13	10.983	2024.06	5.461e-11	1.22604e-07
PLPBP	pyridoxal phosphate binding protein	10.9696	2005.34	8.20623e-09	3.07061e-06
KIAA1614	KIAA1614	10.9671	2001.82	0.000956365	0.0226739
ZNF384	zinc finger protein 384	10.9616	1994.25	1.81961e-09	1.09172e-06
AK2	adenylate kinase 2	10.9591	1990.7	8.19022e-11	1.52005e-07
PACC1	proton activated chloride channel 1	10.9572	1988.19	1.99407e-09	1.15172e-06
MX1	MX dynamin like GTPase 1	10.9527	1981.93	4.35542e-11	1.08875e-07
SPDL1	spindle apparatus coiled-coil protein 1	10.9415	1966.55	0.00193061	0.0407341
HIGD1C	HIG1 hypoxia inducible domain family member 1C	10.9342	1956.69	5.56858e-10	5.34565e-07
VPS4A	vacuolar protein sorting 4 homolog A	10.9316	1953.22	3.91047e-11	1.04677e-07
SRSF2	serine and arginine rich splicing factor 2	10.9095	1923.5	1.21312e-08	4.04939e-06
ATG12	autophagy related 12	10.9058	1918.55	2.06049e-10	2.73153e-07
RPL22	ribosomal protein L22	10.8714	1873.29	2.04999e-10	2.73153e-07
LGALS12	galectin 12	10.8675	1868.34	8.35941e-11	1.53104e-07
CLCN3	chloride voltage-gated channel 3	10.8509	1846.94	0.0021347	0.0442106
ZFAND6	zinc finger AN1-type containing 6	10.8499	1845.58	1.58076e-10	2.32649e-07
HBG2	hemoglobin subunit gamma 2	10.8475	1842.61	4.59026e-11	1.08875e-07
NACA	nascent polypeptide associated complex subunit alpha	10.8248	1813.82	2.27373e-10	2.9036e-07
NDUFB1	NADH:ubiquinone oxidoreductase subunit B1	10.7992	1781.93	1.3139e-10	2.09426e-07
NEXN	nexilin F-actin binding protein	10.7716	1748.19	0.00133081	0.0299599
PHACTR1	phosphatase and actin regulator 1	10.7585	1732.29	0.00155748	0.034173
TMEM50A	transmembrane protein 50A	10.7435	1714.43	1.91353e-10	2.66354e-07
FYN	FYN proto-oncogene, Src family tyrosine kinase	10.7394	1709.5	6.19935e-10	5.75279e-07
MRPL35	mitochondrial ribosomal protein L35	10.7342	1703.37	0.00240543	0.0489796
UQCRB	ubiquinol-cytochrome c reductase binding protein	10.7265	1694.3	7.44352e-10	6.49732e-07
GSTO1	glutathione S-transferase omega 1	10.7254	1693.02	5.72331e-10	5.45655e-07
BTF3	basic transcription factor 3	10.7203	1687.07	1.26325e-08	4.20459e-06
SETD1B	SET domain containing 1B, histone lysine methyltransferase	10.6982	1661.4	0.00191399	0.0404767
EMC9	ER membrane protein complex subunit 9	10.684	1645.17	1.08774e-08	3.77577e-06
RPL35	ribosomal protein L35	10.6745	1634.35	1.26093e-10	2.06489e-07
TMEM26	transmembrane protein 26	10.6733	1633.01	0.00199514	0.0418558
SYVN1	synoviolin 1	10.6682	1627.2	1.33489e-11	4.88973e-08
NUPR1	nuclear protein 1, transcriptional regulator	10.6583	1616.08	2.78699e-12	1.76334e-08
AT5MPL	ATP synthase membrane subunit 6.8PL	10.6496	1606.39	7.45335e-11	1.42119e-07
RTN4	reticulon 4	10.634	1589.14	3.91981e-10	4.36494e-07
LIN37	lin-37 DREAM MuvB core complex component	10.6292	1583.85	1.30216e-09	8.95245e-07
FUBP3	far upstream element binding protein 3	10.6214	1575.3	1.55224e-08	4.89943e-06
IFI44L	interferon induced protein 44 like	10.6207	1574.5	1.32491e-09	8.95245e-07
MYCBP	MYC binding protein	10.6175	1571.07	6.56778e-11	1.36448e-07
BLVRB	biliverdin reductase B	10.5991	1551.07	5.44508e-10	5.26339e-07
SLC6A11	solute carrier family 6 member 11	10.578	1528.65	3.62682e-09	1.7113e-06
DYRK1A	dual specificity tyrosine phosphorylation regulated kinase 1A	10.5703	1520.47	7.52794e-10	6.50839e-07
H1FX	H1 histone family member X	10.5678	1517.78	3.99579e-09	1.82709e-06
GIMAP6	GTPase, IMAP family member 6	10.5629	1512.67	1.19938e-09	8.38935e-07
OSGIN1	oxidative stress induced growth inhibitor 1	10.5419	1490.85	2.05244e-10	2.73153e-07
LAPTM4A	lysosomal protein transmembrane 4 alpha	10.5252	1473.72	5.1359e-10	5.07015e-07
SHROOM4	shroom family member 4	10.4965	1444.64	1.35118e-07	2.19943e-05
CMPK2	cytidine/uridine monophosphate kinase 2	10.4933	1441.42	4.48303e-10	4.69184e-07
PSPH	phosphoserine phosphatase	10.4848	1432.93	8.72806e-11	1.5778e-07
CREG1	cellular repressor of E1A stimulated genes 1	10.4655	1413.98	4.19276e-10	4.52349e-07
LRP2BP	LRP2 binding protein	10.4632	1411.71	1.88179e-08	5.5179e-06
STYX	serine/threonine/tyrosine interacting protein	10.4607	1409.19	2.2972e-09	1.26792e-06
RPS25	ribosomal protein S25	10.4593	1407.88	1.06773e-09	7.89684e-07
SSR2	signal sequence receptor subunit 2	10.4572	1405.82	6.53131e-10	5.942e-07
DCK	deoxycytidine kinase	10.4213	1371.23	4.69365e-10	4.79776e-07
SRRM1	serine and arginine repetitive matrix 1	10.4183	1368.47	5.31228e-11	1.2122e-07
BMI1	BMI1 proto-oncogene, polycomb ring finger	10.4183	1368.44	3.07071e-08	7.84271e-06
LYG2	lysozyme g2	10.4068	1357.54	5.30562e-10	5.20081e-07
TNRC6B	trinucleotide repeat containing adaptor 6B	10.4067	1357.48	1.60453e-10	2.32649e-07
MBNL2	muscleblind like splicing regulator 2	10.3953	1346.75	1.99285e-10	2.73153e-07
ATP5IF1	ATP synthase inhibitory factor subunit 1	10.3512	1306.23	8.98122e-10	7.10414e-07
TSPAN8	tetraspanin 8	10.3349	1291.54	9.03361e-10	7.10414e-07
ANXA11	annexin A11	10.3176	1276.19	7.17552e-10	6.36176e-07
ATG4B	autophagy related 4B cysteine peptidase	10.294	1255.47	1.14157e-07	1.9521e-05
LYRM4	LYR motif containing 4	10.2872	1249.59	2.93117e-10	3.46559e-07
SEM1	SEM1 26S proteasome complex subunit	10.2804	1243.66	7.14269e-11	1.42032e-07
FTH1	ferritin heavy chain 1	10.2796	1243.02	1.35539e-09	9.10345e-07
IFI44	interferon induced protein 44	10.2763	1240.17	4.67194e-10	4.79776e-07
FOPNL	FGFR1OP N-terminal like	10.2743	1238.46	4.10721e-10	4.5016e-07
GABARAP	GABA type A receptor-associated protein	10.2737	1237.89	2.70923e-10	3.30799e-07
PMP22	peripheral myelin protein 22	10.2691	1233.99	2.27696e-09	1.26272e-06
RPS29	ribosomal protein S29	10.2647	1230.24	3.69474e-11	1.01338e-07
ZNF395	zinc finger protein 395	10.2502	1217.9	0.00242253	0.0492845
UBC	ubiquitin C	10.2482	1216.27	2.30416e-12	1.52727e-08
TMEM256	transmembrane protein 256	10.2393	1208.73	7.35102e-10	6.47611e-07
LYG1	lysozyme g1	10.2287	1199.94	9.55291e-10	7.31928e-07
MGST3	microsomal glutathione S-transferase 3	10.2264	1198.01	1.14924e-09	8.16169e-07
VDAC1	voltage dependent anion channel 1	10.1992	1175.6	4.5034e-07	5.17302e-05
PHPT1	phosphohistidine phosphatase 1	10.1928	1170.44	2.32947e-09	1.27157e-06
ERN1	endoplasmic reticulum to nucleus signaling 1	10.1898	1167.98	2.01016e-09	1.15621e-06
OGFR	opioid growth factor receptor	10.177	1157.7	9.00622e-10	7.10414e-07
RPS27L	ribosomal protein S27 like	10.1756	1156.54	2.25332e-10	2.9036e-07
SLC25A28	solute carrier family 25 member 28	10.1733	1154.66	8.15228e-10	6.69296e-07
TMEM205	transmembrane protein 205	10.1688	1151.11	9.57009e-10	7.31928e-07
EHD4	EH domain containing 4	10.1494	1135.74	6.01473e-11	1.28803e-07
IFNA1	interferon alpha 1	10.1475	1134.23	7.70365e-10	6.57859e-07
ITM2C	integral membrane protein 2C	10.125	1116.69	3.71296e-11	1.01338e-07
GIMAP7	GTPase, IMAP family member 7	10.1184	1111.61	9.10995e-08	1.67405e-05
RELB	RELB proto-oncogene, NF-kB subunit	10.0787	1081.4	7.85638e-10	6.61527e-07
C19orf12	chromosome 19 open reading frame 12	10.0746	1078.38	2.2748e-09	1.26272e-06
TP53INP1	tumor protein p53 inducible nuclear protein 1	10.0688	1074.01	1.38645e-10	2.16839e-07
BANF1	barrier to autointegration factor 1	10.0631	1069.81	1.57893e-09	9.98994e-07
CALCOCO2	calcium binding and coiled-coil domain 2	10.0523	1061.77	9.53056e-10	7.31928e-07
HBZ	hemoglobin subunit zeta	10.0495	1059.72	1.14451e-09	8.16169e-07
ADIPOR1	adiponectin receptor 1	10.0387	1051.87	1.41865e-10	2.18755e-07
PLAUR	plasminogen activator, urokinase receptor	10.0355	1049.48	1.87657e-10	2.63847e-07
CKAP2	cytoskeleton associated protein 2	10.0309	1046.14	3.99983e-11	1.05048e-07
EIF2AK1	eukaryotic translation initiation factor 2 alpha kinase 1	10.0298	1045.35	1.27759e-10	2.06784e-07
SF1	splicing factor 1	10.0246	1041.64	4.00346e-09	1.82709e-06
MUL1	mitochondrial E3 ubiquitin protein ligase 1	10.0061	1028.34	8.62593e-09	3.17232e-06
H1F0	H1 histone family member 0	9.987	1014.82	3.26204e-09	1.58689e-06
POLR3GL	RNA polymerase III subunit G like	9.98331	1012.22	1.0707e-09	7.89684e-07
SMNDC1	survival motor neuron domain containing 1	9.98214	1011.4	6.10793e-10	5.70599e-07
SQSTM1	sequestosome 1	9.98095	1010.57	1.30869e-09	8.95245e-07
ZNF462	zinc finger protein 462	9.97519	1006.54	1.55025e-10	2.32649e-07
STMP1	short transmembrane mitochondrial protein 1	9.96776	1001.37	4.22467e-10	4.52349e-07
PSME2	proteasome activator subunit 2	9.96533	999.688	2.40045e-09	1.28485e-06
URI1	URI1 prefoldin like chaperone	9.95851	994.969	6.0385e-09	2.4649e-06
ISCU	iron-sulfur cluster assembly enzyme	9.94675	986.893	4.59282e-09	2.00353e-06
WTAP	WT1 associated protein	9.94346	984.645	2.53697e-09	1.32757e-06
OAZ1	ornithine decarboxylase antizyme 1	9.91922	968.239	4.89169e-10	4.89856e-07
GOSR1	golgi SNAP receptor complex member 1	9.9151	965.477	1.63943e-09	1.01422e-06
GPCPD1	glycerophosphocholine phosphodiesterase 1	9.91196	963.381	6.37485e-10	5.83781e-07
RBM38	RNA binding motif protein 38	9.90384	957.97	1.2567e-09	8.74632e-07
ATP5ME	ATP synthase membrane subunit e	9.90039	955.684	1.94014e-09	1.12524e-06
MAN2B1	mannosidase alpha class 2B member 1	9.89762	953.851	1.53821e-09	9.91254e-07
NDUFS4	NADH:ubiquinone oxidoreductase subunit S4	9.89324	950.958	1.91177e-09	1.1181e-06
CRY2	cryptochrome circadian regulator 2	9.88897	948.149	1.87306e-09	1.10475e-06
AKT1	AKT serine/threonine kinase 1	9.85805	928.043	3.23489e-09	1.57993e-06
UBE2N	ubiquitin conjugating enzyme E2 N	9.85367	925.231	1.69893e-09	1.03355e-06
PFDN6	prefoldin subunit 6	9.82626	907.821	2.2009e-09	1.23652e-06
HERC5	HECT and RLD domain containing E3 ubiquitin protein ligase 5	9.82444	906.672	8.12095e-10	6.69296e-07
PSMB7	proteasome subunit beta 7	9.80713	895.859	1.84393e-09	1.09686e-06
CACYBP	calcyclin binding protein	9.80584	895.062	1.89757e-09	1.11448e-06
CXCL11	C-X-C motif chemokine ligand 11	9.80212	892.755	2.72135e-09	1.37745e-06
RAB32	RAB32, member RAS oncogene family	9.79082	885.792	3.13867e-09	1.53833e-06
RPS27	ribosomal protein S27	9.78057	879.521	1.56049e-09	9.96386e-07
MCRIP1	MAPK regulated corepressor interacting protein 1	9.78012	879.244	9.4067e-10	7.31928e-07
MRPS18C	mitochondrial ribosomal protein S18C	9.7752	876.253	3.65251e-08	8.90386e-06
STAT1	signal transducer and activator of transcription 1	9.7741	875.583	4.77534e-09	2.05673e-06
TRIM25	tripartite motif containing 25	9.76516	870.175	7.5542e-09	2.85735e-06
SRPK1	SRSF protein kinase 1	9.74282	856.806	2.95909e-09	1.4658e-06
RPL27	ribosomal protein L27	9.74255	856.645	8.84918e-09	3.23297e-06
HNRNPA0	heterogeneous nuclear ribonucleoprotein A0	9.72809	848.099	3.28334e-09	1.58689e-06
ATP5MF	ATP synthase membrane subunit f	9.72102	843.954	2.67842e-09	1.37428e-06
ATF5	activating transcription factor 5	9.70881	836.84	6.02139e-09	2.4649e-06
FKBP1A	FKBP prolyl isomerase 1A	9.69076	826.438	6.27381e-09	2.52973e-06
DNAJC19	DnaJ heat shock protein family (Hsp40) member C19	9.6872	824.4	1.19439e-09	8.38935e-07
SAT1	spermidine/spermine N1-acetyltransferase 1	9.68172	821.273	1.43013e-10	2.18755e-07
TMEM14B	transmembrane protein 14B	9.67929	819.89	5.31842e-08	1.15681e-05
HDHD5	haloacid dehalogenase like hydrolase domain containing 5	9.67055	814.939	8.77667e-10	7.06167e-07
NDFIP1	Nedd4 family interacting protein 1	9.66788	813.434	9.13159e-09	3.31453e-06
SEZ6L2	seizure related 6 homolog like 2	9.66344	810.933	3.92022e-09	1.80687e-06
SNX11	sorting nexin 11	9.65969	808.829	1.04944e-10	1.80341e-07
RPS18	ribosomal protein S18	9.65839	808.099	2.15872e-09	1.22147e-06
HSPA1A	heat shock protein family A (Hsp70) member 1A	9.65175	804.392	5.01093e-09	2.13302e-06
ELOF1	elongation factor 1 homolog	9.64576	801.059	2.31843e-09	1.27053e-06
RER1	retention in endoplasmic reticulum sorting receptor 1	9.63486	795.027	2.10566e-07	2.9693e-05
RIOK3	RIO kinase 3	9.62646	790.409	4.83847e-10	4.88036e-07
CACHD1	cache domain containing 1	9.62118	787.522	7.43137e-11	1.42119e-07
GBP2	guanylate binding protein 2	9.6158	784.591	9.6197e-09	3.43337e-06
ATP6V0C	ATPase H+ transporting V0 subunit c	9.61529	784.315	6.58477e-09	2.58917e-06
USF1	upstream transcription factor 1	9.61093	781.946	1.85664e-08	5.47487e-06
MCAM	melanoma cell adhesion molecule	9.609	780.903	7.82545e-07	7.82406e-05
SDF4	stromal cell derived factor 4	9.60067	776.406	5.71546e-09	2.36775e-06
DYNLRB2	dynein light chain roadblock-type 2	9.59171	771.599	4.53364e-10	4.7094e-07
NCOA2	nuclear receptor coactivator 2	9.58952	770.43	2.55348e-10	3.14541e-07
KPNA4	karyopherin subunit alpha 4	9.57299	761.653	1.57375e-09	9.98994e-07
UBXN10	UBX domain protein 10	9.56613	758.038	1.09046e-08	3.77579e-06
PSMB6	proteasome subunit beta 6	9.55326	751.309	1.00282e-08	3.54284e-06
COPS7B	COP9 signalosome subunit 7B	9.55058	749.915	4.10194e-10	4.5016e-07
DTX3L	deltex E3 ubiquitin ligase 3L	9.5464	747.742	2.66665e-08	7.08632e-06
RPLP1	ribosomal protein lateral stalk subunit P1	9.53463	741.669	1.18542e-09	8.37588e-07
UBL5	ubiquitin like 5	9.53298	740.819	2.65117e-09	1.37186e-06
SREK1IP1	SREK1 interacting protein 1	9.51788	733.109	6.52323e-09	2.57433e-06
CNBP	CCHC-type zinc finger nucleic acid binding protein	9.50633	727.262	1.32975e-08	4.35517e-06
HERC6	HECT and RLD domain containing E3 ubiquitin protein ligase family member 6	9.50175	724.957	1.18732e-10	1.9912e-07
SEMA4G	semaphorin 4G	9.49662	722.385	1.65754e-08	5.11526e-06
BTF3L4	basic transcription factor 3 like 4	9.48996	719.056	1.01597e-07	1.79921e-05
RPS20	ribosomal protein S20	9.4898	718.976	1.69162e-09	1.03355e-06
XPO7	exportin 7	9.48058	714.394	1.09523e-08	3.78e-06
RPL19	ribosomal protein L19	9.48055	714.382	1.46114e-09	9.5485e-07
ARF6	ADP ribosylation factor 6	9.4719	710.113	1.66779e-08	5.11526e-06
ULK4	unc-51 like kinase 4	9.47012	709.237	7.37465e-11	1.42119e-07
PPHLN1	periphilin 1	9.46568	707.058	5.94708e-07	6.34332e-05
FUNDC1	FUN14 domain containing 1	9.4499	699.365	2.75264e-09	1.38081e-06
ORMDL2	ORMDL sphingolipid biosynthesis regulator 2	9.44424	696.626	9.59847e-09	3.43337e-06
DCAF11	DDB1 and CUL4 associated factor 11	9.44348	696.258	2.28355e-07	3.13578e-05
SMIM15	small integral membrane protein 15	9.42936	689.478	1.15476e-08	3.92783e-06
GCA	grancalcin	9.42636	688.043	9.45946e-10	7.31928e-07
CTNNB1	catenin beta 1	9.42436	687.093	1.2263e-11	4.74151e-08
COX7A1	cytochrome c oxidase subunit 7A1	9.41967	684.862	1.26565e-08	4.20459e-06
RPL13A	ribosomal protein L13a	9.41662	683.416	6.95107e-10	6.28282e-07
PSMC6	proteasome 26S subunit, ATPase 6	9.40987	680.226	1.44796e-08	4.62396e-06
CRACR2A	calcium release activated channel regulator 2A	9.40908	679.854	7.68281e-09	2.89796e-06
ARL16	ADP ribosylation factor like GTPase 16	9.39574	673.595	1.89236e-08	5.52216e-06
OSBP2	oxysterol binding protein 2	9.39112	671.441	2.32406e-07	3.1809e-05
PARP12	poly(ADP-ribose) polymerase family member 12	9.38867	670.304	7.3692e-09	2.79497e-06
XAF1	XIAP associated factor 1	9.38743	669.729	1.51973e-08	4.81864e-06
YPEL5	yippee like 5	9.36037	657.282	2.41937e-08	6.57742e-06
PSMA7	proteasome subunit alpha 7	9.34963	652.41	1.2763e-08	4.22622e-06
RPL30	ribosomal protein L30	9.34903	652.138	2.65812e-08	7.08632e-06
PLIN3	perilipin 3	9.34805	651.693	1.18675e-08	3.9709e-06
RNF166	ring finger protein 166	9.34261	649.242	1.63294e-08	5.08494e-06
VSIG10	V-set and immunoglobulin domain containing 10	9.34238	649.138	1.0606e-08	3.69999e-06
GKAP1	G kinase anchoring protein 1	9.34032	648.213	1.67848e-09	1.03355e-06
TUBA1B	tubulin alpha 1b	9.33441	645.559	6.34667e-09	2.53858e-06
DNAJB5	DnaJ heat shock protein family (Hsp40) member B5	9.31602	637.384	4.0957e-09	1.85701e-06
CDK12	cyclin dependent kinase 12	9.30728	633.536	1.03942e-07	1.83294e-05
CREM	cAMP responsive element modulator	9.3049	632.49	2.30069e-08	6.37938e-06
NDUFA7	NADH:ubiquinone oxidoreductase subunit A7	9.3023	631.354	7.26612e-09	2.76341e-06
OSTF1	osteoclast stimulating factor 1	9.2956	628.427	1.50143e-09	9.76595e-07
RPS21	ribosomal protein S21	9.29551	628.386	1.39801e-09	9.22257e-07
SFPQ	splicing factor proline and glutamine rich	9.29193	626.83	5.2498e-09	2.20769e-06
PARG	poly(ADP-ribose) glycohydrolase	9.28623	624.356	2.21195e-09	1.23652e-06
CENPS-CORT	CENPS-CORT readthrough	9.28223	622.629	3.68777e-11	1.01338e-07
PCMT1	protein-L-isoaspartate (D-aspartate) O-methyltransferase	9.27242	618.409	3.77545e-09	1.7635e-06
CASP9	caspase 9	9.26553	615.463	6.27021e-10	5.78001e-07
HLA-B	major histocompatibility complex, class I, B	9.25165	609.57	3.04591e-09	1.50346e-06
CTSL	cathepsin L	9.2498	608.791	3.88853e-09	1.79822e-06
LSM6	LSM6 homolog, U6 small nuclear RNA and mRNA degradation associated	9.2236	597.835	2.69167e-09	1.37428e-06
RPS14	ribosomal protein S14	9.21991	596.308	1.52936e-09	9.90136e-07
USP7	ubiquitin specific peptidase 7	9.21619	594.772	3.04197e-08	7.82675e-06
SPPL2B	signal peptide peptidase like 2B	9.21413	593.92	2.44239e-09	1.29266e-06
VAMP5	vesicle associated membrane protein 5	9.2139	593.827	4.2149e-10	4.52349e-07
TBCEL	tubulin folding cofactor E like	9.20944	591.995	4.60391e-08	1.05228e-05
ACSF3	acyl-CoA synthetase family member 3	9.19872	587.613	9.04395e-07	8.66395e-05
PPP2CA	protein phosphatase 2 catalytic subunit alpha	9.19077	584.385	3.36696e-08	8.42922e-06
SERF1B	small EDRK-rich factor 1B	9.18666	582.721	3.04918e-08	7.83083e-06
IRF1	interferon regulatory factor 1	9.1762	578.512	2.22071e-08	6.23748e-06
TUBB4A	tubulin beta 4A class IVa	9.17583	578.361	3.64434e-08	8.89955e-06
TAL1	TAL bHLH transcription factor 1, erythroid differentiation factor	9.15415	569.735	2.15535e-08	6.09784e-06
PSMF1	proteasome inhibitor subunit 1	9.15266	569.148	2.21803e-08	6.23748e-06
RPS17	ribosomal protein S17	9.14975	568.001	9.75997e-10	7.38337e-07
EPSTI1	epithelial stromal interaction 1	9.14392	565.709	2.89273e-08	7.51219e-06
HSDL1	hydroxysteroid dehydrogenase like 1	9.14254	565.168	6.44903e-08	1.31817e-05
PSENEN	presenilin enhancer, gamma-secretase subunit	9.13625	562.711	1.16984e-08	3.94277e-06
PRPF18	pre-mRNA processing factor 18	9.13573	562.509	1.79649e-09	1.08723e-06
TMEM86A	transmembrane protein 86A	9.12477	558.252	4.59941e-08	1.05228e-05
SACS	sacsin molecular chaperone	9.12443	558.119	2.46674e-09	1.3006e-06
RPL10	ribosomal protein L10	9.09864	548.23	1.4627e-06	0.000122283
APLNR	apelin receptor	9.09474	546.751	9.86227e-10	7.42042e-07
RAB6A	RAB6A, member RAS oncogene family	9.09273	545.989	3.63968e-10	4.15267e-07
REPS1	RALBP1 associated Eps domain containing 1	9.09161	545.566	4.96799e-10	4.93943e-07
TMOD4	tropomodulin 4	9.09106	545.358	2.07137e-08	5.9083e-06
EIF4E	eukaryotic translation initiation factor 4E	9.08785	544.147	1.67575e-08	5.11526e-06
RBMX2	RNA binding motif protein X-linked 2	9.08528	543.179	7.06911e-08	1.41377e-05
ROMO1	reactive oxygen species modulator 1	9.07966	541.065	1.71449e-08	5.16556e-06
RPLP2	ribosomal protein lateral stalk subunit P2	9.07699	540.066	1.29286e-09	8.95245e-07
ZFYVE9	zinc finger FYVE-type containing 9	9.07626	539.791	1.51067e-06	0.000124879
SOD1	superoxide dismutase 1	9.07371	538.838	9.11063e-09	3.31453e-06
MEF2A	myocyte enhancer factor 2A	9.07343	538.736	7.26738e-08	1.43691e-05
RPS11	ribosomal protein S11	9.06958	537.299	7.58792e-10	6.51976e-07
BBX	BBX high mobility group box domain containing	9.06761	536.565	2.3232e-08	6.41622e-06
NAMPT	nicotinamide phosphoribosyltransferase	9.06151	534.3	2.4646e-08	6.66136e-06
FN3KRP	fructosamine 3 kinase related protein	9.06101	534.117	9.14386e-09	3.31453e-06
PDZD11	PDZ domain containing 11	9.05891	533.338	2.44402e-06	0.000182803
GTF2A2	general transcription factor IIA subunit 2	9.04329	527.596	2.21067e-09	1.23652e-06
UBE2D2	ubiquitin conjugating enzyme E2 D2	9.04273	527.393	1.99367e-08	5.73366e-06
RPL6	ribosomal protein L6	9.0339	524.172	4.78739e-09	2.05673e-06
NKIRAS2	NFKB inhibitor interacting Ras like 2	9.03334	523.969	5.96363e-08	1.25069e-05
COX7B	cytochrome c oxidase subunit 7B	9.0283	522.143	4.54226e-09	1.99451e-06
CD163L1	CD163 molecule like 1	9.01625	517.8	8.42759e-09	3.11398e-06
RPS13	ribosomal protein S13	9.01577	517.628	1.44836e-08	4.62396e-06
BTG1	BTG anti-proliferation factor 1	9.00942	515.353	1.07791e-09	7.89684e-07
SNRNP27	small nuclear ribonucleoprotein U4/U6.U5 subunit 27	9.00386	513.371	6.94864e-09	2.67267e-06
PTGR1	prostaglandin reductase 1	8.99803	511.301	5.2631e-08	1.1537e-05
FAM210A	family with sequence similarity 210 member A	8.99117	508.876	4.07959e-08	9.69041e-06
GNB1	G protein subunit beta 1	8.98573	506.959	6.44492e-08	1.31817e-05
BNIP3L	BCL2 interacting protein 3 like	8.96319	499.102	8.932e-08	1.65331e-05
H2AFV	H2A histone family member V	8.96146	498.505	1.04183e-06	9.63573e-05
DLG1	discs large MAGUK scaffold protein 1	8.96023	498.079	4.16889e-08	9.81876e-06
PTGR2	prostaglandin reductase 2	8.96013	498.045	1.82775e-08	5.43618e-06
SMARCC2	SWI/SNF related, matrix associated, actin dependent regulator of chromatin subfamily c member 2	8.95897	497.645	6.52852e-09	2.57433e-06
USP47	ubiquitin specific peptidase 47	8.94953	494.399	4.01289e-08	9.5975e-06
HELZ2	helicase with zinc finger 2	8.94782	493.814	9.793e-09	3.46854e-06
PLXDC2	plexin domain containing 2	8.94733	493.644	6.27135e-08	1.29902e-05
FBXO3	F-box protein 3	8.94708	493.561	7.26436e-09	2.76341e-06
TRAPPC4	trafficking protein particle complex 4	8.93926	490.892	1.37686e-08	4.43638e-06
CSTB	cystatin B	8.93832	490.573	4.93131e-08	1.10356e-05
CNDP2	carnosine dipeptidase 2	8.9332	488.834	2.09401e-08	5.94848e-06
PICALM	phosphatidylinositol binding clathrin assembly protein	8.92789	487.038	2.04419e-09	1.16615e-06
SERPINB6	serpin family B member 6	8.91693	483.352	6.98912e-09	2.67267e-06
ALAS2	5'-aminolevulinate synthase 2	8.91428	482.465	2.24539e-08	6.28869e-06
ARF5	ADP ribosylation factor 5	8.89897	477.372	6.84127e-08	1.3801e-05
NT5C3A	5'-nucleotidase, cytosolic IIIA	8.89849	477.214	9.09257e-08	1.67405e-05
BBIP1	BBSome interacting protein 1	8.89537	476.182	1.64077e-08	5.09793e-06
TRAPPC2L	trafficking protein particle complex 2 like	8.89283	475.346	1.36843e-08	4.41945e-06
URGCP	upregulator of cell proliferation	8.89252	475.242	7.95328e-08	1.52488e-05
OTUD4	OTU deubiquitinase 4	8.88993	474.391	2.33935e-08	6.42261e-06
SLC35F6	solute carrier family 35 member F6	8.88572	473.007	2.16963e-08	6.1258e-06
SNN	stannin	8.88477	472.695	7.09264e-07	7.21681e-05
NRN1	neuritin 1	8.8836	472.313	1.7506e-08	5.25162e-06
AKTIP	AKT interacting protein	8.88308	472.144	5.78791e-09	2.38357e-06
SYAP1	synapse associated protein 1	8.88018	471.195	4.1591e-08	9.81459e-06
ASB8	ankyrin repeat and SOCS box containing 8	8.86962	467.757	4.59844e-08	1.05228e-05
RAB5C	RAB5C, member RAS oncogene family	8.86422	466.011	3.38199e-08	8.43648e-06
CRP	C-reactive protein	8.86341	465.748	1.18407e-06	0.000105584
ZNF34	zinc finger protein 34	8.85558	463.229	3.43532e-09	1.63458e-06
HIST2H3A	histone cluster 2 H3 family member a	8.8435	459.366	1.36033e-09	9.10345e-07
ZNF180	zinc finger protein 180	8.83469	456.569	3.78867e-07	4.61386e-05
SELENOS	selenoprotein S	8.83456	456.527	5.5877e-08	1.19853e-05
TCHHL1	trichohyalin like 1	8.83161	455.596	4.75174e-08	1.07199e-05
CLIC2	chloride intracellular channel 2	8.82115	452.304	3.13279e-09	1.53833e-06
FAM3C	family with sequence similarity 3 member C	8.80832	448.301	1.13827e-09	8.16169e-07
CYCS	cytochrome c, somatic	8.80764	448.087	5.86049e-08	1.23447e-05
TOMM6	translocase of outer mitochondrial membrane 6	8.80586	447.536	4.20481e-09	1.88365e-06
DDIT4	DNA damage inducible transcript 4	8.80403	446.968	5.62245e-08	1.20282e-05
MGAT1	mannosyl (alpha-1,3-)-glycoprotein beta-1,2-N-acetylglucosaminyltransferase	8.80384	446.911	2.92233e-08	7.57493e-06
TRIM16	tripartite motif containing 16	8.80029	445.812	2.61959e-09	1.36058e-06
PSME1	proteasome activator subunit 1	8.79944	445.55	3.8835e-08	9.41749e-06
MCL1	MCL1 apoptosis regulator, BCL2 family member	8.79833	445.206	6.13839e-08	1.27909e-05
IRF2	interferon regulatory factor 2	8.79501	444.182	1.61841e-09	1.00861e-06
GON4L	gon-4 like	8.78075	439.814	6.81699e-07	7.01843e-05
TOMM5	translocase of outer mitochondrial membrane 5	8.77569	438.274	1.17713e-08	3.94844e-06
NDUFB3	NADH:ubiquinone oxidoreductase subunit B3	8.77111	436.885	6.39324e-08	1.31061e-05
ANAPC13	anaphase promoting complex subunit 13	8.75987	433.495	1.88727e-07	2.75077e-05
CD59	CD59 molecule (CD59 blood group)	8.75856	433.102	4.16007e-08	9.81459e-06
HIST1H1C	histone cluster 1 H1 family member c	8.75339	431.553	8.70073e-08	1.62564e-05
RBM25	RNA binding motif protein 25	8.74091	427.836	8.68623e-10	7.02953e-07
CST1	cystatin SN	8.73891	427.241	2.71367e-08	7.14566e-06
CHRAC1	chromatin accessibility complex subunit 1	8.72412	422.885	2.43535e-08	6.60607e-06
COX5B	cytochrome c oxidase subunit 5B	8.72129	422.057	3.46628e-08	8.56996e-06
CCDC6	coiled-coil domain containing 6	8.71986	421.638	2.03907e-08	5.82809e-06
SLC16A10	solute carrier family 16 member 10	8.71338	419.747	1.16669e-07	1.98287e-05
PABPC4	poly(A) binding protein cytoplasmic 4	8.71175	419.273	1.6745e-08	5.11526e-06
APMAP	adipocyte plasma membrane associated protein	8.71165	419.246	1.84366e-09	1.09686e-06
VMP1	vacuole membrane protein 1	8.71051	418.915	1.09711e-08	3.78e-06
PIM3	Pim-3 proto-oncogene, serine/threonine kinase	8.7104	418.881	4.31164e-08	1.01037e-05
LPAR2	lysophosphatidic acid receptor 2	8.71009	418.792	3.82061e-09	1.77863e-06
HMGB2	high mobility group box 2	8.70689	417.865	8.58858e-08	1.60684e-05
RPS27A	ribosomal protein S27a	8.70371	416.943	2.30456e-09	1.26792e-06
ALAD	aminolevulinate dehydratase	8.69983	415.824	3.45207e-08	8.55272e-06
MID1IP1	MID1 interacting protein 1	8.69831	415.385	5.96617e-08	1.25069e-05
NR2C2	nuclear receptor subfamily 2 group C member 2	8.69808	415.321	1.23912e-07	2.07501e-05
DHX58	DExH-box helicase 58	8.69683	414.961	2.49323e-08	6.72569e-06
UBE2L3	ubiquitin conjugating enzyme E2 L3	8.69453	414.3	7.03414e-08	1.41083e-05
TBCA	tubulin folding cofactor A	8.6924	413.687	1.86042e-08	5.47487e-06
HNRNPDL	heterogeneous nuclear ribonucleoprotein D like	8.67072	407.519	5.11662e-09	2.16477e-06
ARNT	aryl hydrocarbon receptor nuclear translocator	8.6701	407.344	1.25302e-07	2.09129e-05
BAG5	BCL2 associated athanogene 5	8.6597	404.416	3.63658e-08	8.89955e-06
MDFI	MyoD family inhibitor	8.65681	403.608	7.54122e-08	1.47845e-05
PHYHIP	phytanoyl-CoA 2-hydroxylase interacting protein	8.65643	403.5	5.64276e-08	1.20282e-05
HIST1H1D	histone cluster 1 H1 family member d	8.65538	403.207	8.36489e-09	3.10493e-06
TMCC1	transmembrane and coiled-coil domain family 1	8.64831	401.238	2.50881e-07	3.38386e-05
RGMB	repulsive guidance molecule BMP co-receptor b	8.64786	401.112	4.53203e-08	1.04881e-05
CDADC1	cytidine and dCMP deaminase domain containing 1	8.64404	400.051	1.17587e-07	1.99605e-05
CAT	catalase	8.64059	399.096	7.95332e-08	1.52488e-05
CHMP4B	charged multivesicular body protein 4B	8.64048	399.065	1.16419e-07	1.98105e-05
SOCS2	suppressor of cytokine signaling 2	8.64015	398.973	5.68964e-09	2.36409e-06
ARRDC2	arrestin domain containing 2	8.62078	393.654	1.56818e-07	2.42537e-05
NDUFA5	NADH:ubiquinone oxidoreductase subunit A5	8.61446	391.931	1.5461e-08	4.89112e-06
C12orf57	chromosome 12 open reading frame 57	8.61267	391.447	1.9136e-08	5.5716e-06
OST4	oligosaccharyltransferase complex subunit 4, non-catalytic	8.61219	391.315	4.13292e-07	4.88826e-05
CETN2	centrin 2	8.60964	390.626	6.1084e-09	2.47889e-06
RPS5	ribosomal protein S5	8.60944	390.572	2.34937e-09	1.27743e-06
DDX5	DEAD-box helicase 5	8.5982	387.54	1.02002e-08	3.59243e-06
NFKBIA	NFKB inhibitor alpha	8.59381	386.363	3.52764e-08	8.6908e-06
CD9	CD9 molecule	8.59113	385.645	3.49223e-08	8.6188e-06
HEBP1	heme binding protein 1	8.59007	385.362	9.11622e-08	1.67405e-05
GPX2	glutathione peroxidase 2	8.58644	384.393	8.91827e-08	1.65331e-05
BLOC1S6	biogenesis of lysosomal organelles complex 1 subunit 6	8.58372	383.67	6.67062e-08	1.35352e-05
GLIS2	GLIS family zinc finger 2	8.57701	381.889	5.31887e-08	1.15681e-05
INO80C	INO80 complex subunit C	8.57032	380.122	4.72797e-08	1.06836e-05
HSP90AB1	heat shock protein 90 alpha family class B member 1	8.56886	379.739	1.35634e-07	2.20299e-05
YPEL3	yippee like 3	8.56234	378.026	2.89565e-07	3.79743e-05
TP53INP2	tumor protein p53 inducible nuclear protein 2	8.55901	377.154	1.84144e-07	2.69898e-05
NFE2L1	nuclear factor, erythroid 2 like 1	8.54675	373.962	1.38362e-08	4.44787e-06
SLC20A1	solute carrier family 20 member 1	8.54473	373.438	1.51956e-07	2.37391e-05
PSMC3IP	PSMC3 interacting protein	8.54425	373.314	1.84605e-08	5.45945e-06
DDRGK1	DDRGK domain containing 1	8.54055	372.358	8.6376e-09	3.17232e-06
PFDN4	prefoldin subunit 4	8.53933	372.043	5.86216e-08	1.23447e-05
CAST	calpastatin	8.53781	371.652	5.79792e-08	1.22837e-05
GVINP1	GTPase, very large interferon inducible pseudogene 1	8.53716	371.486	2.36007e-08	6.46674e-06
NCDN	neurochondrin	8.53291	370.393	1.56543e-06	0.000128252
ANP32B	acidic nuclear phosphoprotein 32 family member B	8.5318	370.108	5.78564e-09	2.38357e-06
FAM53B	family with sequence similarity 53 member B	8.53177	370.099	3.04438e-07	3.931e-05
SEC61G	SEC61 translocon gamma subunit	8.52835	369.222	3.63545e-08	8.89955e-06
ADD2	adducin 2	8.52804	369.144	7.17008e-08	1.42577e-05
KDM4B	lysine demethylase 4B	8.52376	368.049	5.31678e-08	1.15681e-05
UBL7	ubiquitin like 7	8.52274	367.791	2.28679e-08	6.35349e-06
EIF4EBP2	eukaryotic translation initiation factor 4E binding protein 2	8.52265	367.768	9.41045e-08	1.7114e-05
CBR1	carbonyl reductase 1	8.51873	366.77	5.76575e-08	1.22515e-05
PBX2	PBX homeobox 2	8.51817	366.627	3.89546e-08	9.43007e-06
SCAMP5	secretory carrier membrane protein 5	8.51267	365.233	1.32648e-08	4.35471e-06
ABHD1	abhydrolase domain containing 1	8.50917	364.348	2.88839e-06	0.000208215
HBE1	hemoglobin subunit epsilon 1	8.50839	364.151	3.64727e-09	1.71514e-06
MTERF3	mitochondrial transcription termination factor 3	8.50449	363.167	1.48714e-07	2.34165e-05
KIAA1143	KIAA1143	8.49938	361.884	1.07287e-07	1.86906e-05
TRIM50	tripartite motif containing 50	8.4962	361.087	4.72175e-08	1.06836e-05
RAP1GAP2	RAP1 GTPase activating protein 2	8.49243	360.145	4.59312e-08	1.05228e-05
IER5	immediate early response 5	8.48812	359.069	1.07534e-07	1.87103e-05
ALG2	ALG2 alpha-1,3/1,6-mannosyltransferase	8.48237	357.642	5.6379e-09	2.3496e-06
SBNO2	strawberry notch homolog 2	8.48157	357.442	1.00774e-07	1.79139e-05
C18orf32	chromosome 18 open reading frame 32	8.48062	357.209	5.28712e-08	1.15681e-05
ELF4	E74 like ETS transcription factor 4	8.47953	356.937	1.77136e-08	5.30245e-06
MISP	mitotic spindle positioning	8.47853	356.691	7.87494e-08	1.52032e-05
NCOR1	nuclear receptor corepressor 1	8.47465	355.734	9.58229e-08	1.72326e-05
PSMD12	proteasome 26S subunit, non-ATPase 12	8.46522	353.415	2.03405e-07	2.91886e-05
ZSWIM8	zinc finger SWIM-type containing 8	8.45539	351.015	2.26438e-08	6.32912e-06
CDKN2B	cyclin dependent kinase inhibitor 2B	8.44778	349.168	6.16786e-08	1.28331e-05
PPT1	palmitoyl-protein thioesterase 1	8.44452	348.382	3.19371e-08	8.0827e-06
SKA1	spindle and kinetochore associated complex subunit 1	8.44012	347.319	1.18651e-07	2.00433e-05
HSPE1	heat shock protein family E (Hsp10) member 1	8.43647	346.442	1.70012e-08	5.14741e-06
FBXO34	F-box protein 34	8.43384	345.81	8.05178e-08	1.5353e-05
ZFP36	ZFP36 ring finger protein	8.43347	345.723	7.82691e-08	1.51315e-05
COL9A2	collagen type IX alpha 2 chain	8.42774	344.351	2.68193e-08	7.11069e-06
EIF5	eukaryotic translation initiation factor 5	8.4262	343.984	1.14878e-07	1.96201e-05
NDUFA4	NDUFA4 mitochondrial complex associated	8.41207	340.633	4.39443e-09	1.94185e-06
IER2	immediate early response 2	8.4112	340.427	7.2667e-08	1.43691e-05
COX5A	cytochrome c oxidase subunit 5A	8.40915	339.943	4.60599e-09	2.00353e-06
NDUFA10	NADH:ubiquinone oxidoreductase subunit A10	8.4087	339.838	9.17946e-09	3.31464e-06
MPV17	mitochondrial inner membrane protein MPV17	8.40673	339.374	7.70318e-09	2.89796e-06
DHDDS	dehydrodolichyl diphosphate synthase subunit	8.40304	338.505	9.66848e-08	1.73652e-05
MRPL51	mitochondrial ribosomal protein L51	8.3961	336.883	4.19131e-08	9.85488e-06
DDX6	DEAD-box helicase 6	8.39325	336.217	3.1053e-07	3.99116e-05
UCK1	uridine-cytidine kinase 1	8.39143	335.792	6.3151e-08	1.30222e-05
NCOA4	nuclear receptor coactivator 4	8.38792	334.976	2.08613e-07	2.95902e-05
TTC31	tetratricopeptide repeat domain 31	8.38579	334.482	2.11187e-07	2.9693e-05
PRSS16	serine protease 16	8.38404	334.077	5.18823e-07	5.73374e-05
MAGOH	mago homolog, exon junction complex subunit	8.38089	333.35	3.36237e-09	1.61388e-06
ARIH1	ariadne RBR E3 ubiquitin protein ligase 1	8.37998	333.139	6.52152e-08	1.33103e-05
IFI35	interferon induced protein 35	8.37847	332.791	1.06858e-07	1.86627e-05
PLEKHF2	pleckstrin homology and FYVE domain containing 2	8.37784	332.646	1.72861e-07	2.5817e-05
PSMA3	proteasome subunit alpha 3	8.37741	332.545	7.10112e-06	0.000418122
ATP5PF	ATP synthase peripheral stalk subunit F6	8.37159	331.208	1.3407e-08	4.38071e-06
GTF2IRD1	GTF2I repeat domain containing 1	8.36715	330.19	2.48264e-09	1.30404e-06
CCNI2	cyclin I family member 2	8.35827	328.164	5.39556e-10	5.252e-07
C18orf21	chromosome 18 open reading frame 21	8.35807	328.119	4.2083e-09	1.88365e-06
ACADM	acyl-CoA dehydrogenase medium chain	8.35712	327.902	2.28434e-07	3.13578e-05
RPS8	ribosomal protein S8	8.35082	326.474	3.37748e-08	8.43648e-06
PIGF	phosphatidylinositol glycan anchor biosynthesis class F	8.34935	326.141	4.31098e-09	1.91715e-06
ARL4D	ADP ribosylation factor like GTPase 4D	8.34772	325.771	1.73548e-06	0.000139233
HMGCL	3-hydroxy-3-methylglutaryl-CoA lyase	8.34263	324.626	3.06834e-08	7.84271e-06
HNRNPAB	heterogeneous nuclear ribonucleoprotein A/B	8.33612	323.162	5.32257e-07	5.84287e-05
C17orf49	chromosome 17 open reading frame 49	8.33551	323.026	4.88715e-08	1.09544e-05
UTP23	UTP23 small subunit processome component	8.33306	322.479	1.10334e-08	3.78276e-06
RPL21	ribosomal protein L21	8.33168	322.17	8.37898e-08	1.57951e-05
LGALS1	galectin 1	8.3288	321.527	2.70361e-09	1.37428e-06
CADM2	cell adhesion molecule 2	8.31708	318.927	3.09084e-07	3.97992e-05
SUSD1	sushi domain containing 1	8.31593	318.673	1.87228e-07	2.73599e-05
GABARAPL2	GABA type A receptor associated protein like 2	8.31135	317.662	6.74499e-08	1.36662e-05
ADAP1	ArfGAP with dual PH domains 1	8.31071	317.521	1.57045e-07	2.42618e-05
IFI27	interferon alpha inducible protein 27	8.31005	317.376	3.64345e-08	8.89955e-06
ZDHHC7	zinc finger DHHC-type containing 7	8.30947	317.25	2.54926e-08	6.83706e-06
CTSB	cathepsin B	8.30798	316.922	8.3501e-08	1.57846e-05
HSPA8	heat shock protein family A (Hsp70) member 8	8.30546	316.369	4.7586e-09	2.05673e-06
SLC25A12	solute carrier family 25 member 12	8.30303	315.836	1.51463e-07	2.37152e-05
DNAJA2	DnaJ heat shock protein family (Hsp40) member A2	8.2912	313.257	7.24412e-08	1.43639e-05
ZFP36L1	ZFP36 ring finger protein like 1	8.29105	313.223	1.25611e-07	2.09294e-05
ADAMTSL3	ADAMTS like 3	8.28777	312.513	1.07085e-07	1.86788e-05
PSMB4	proteasome subunit beta 4	8.28442	311.788	1.88551e-08	5.5179e-06
GCLC	glutamate-cysteine ligase catalytic subunit	8.28291	311.46	2.66765e-08	7.08632e-06
TCHH	trichohyalin	8.28097	311.043	6.08547e-07	6.43179e-05
HAUS2	HAUS augmin like complex subunit 2	8.27122	308.947	3.66287e-07	4.4842e-05
LDLRAP1	low density lipoprotein receptor adaptor protein 1	8.26992	308.669	3.18791e-08	8.0827e-06
TRIM2	tripartite motif containing 2	8.26759	308.171	6.36766e-08	1.3073e-05
OSTC	oligosaccharyltransferase complex non-catalytic subunit	8.26646	307.93	2.52894e-08	6.80882e-06
SLC6A13	solute carrier family 6 member 13	8.26477	307.569	3.79532e-07	4.61792e-05
CALR	calreticulin	8.26123	306.817	4.64027e-08	1.05712e-05
GRB2	growth factor receptor bound protein 2	8.26055	306.672	2.17228e-07	3.0328e-05
RBBP6	RB binding protein 6, ubiquitin ligase	8.25195	304.848	3.34459e-07	4.17908e-05
MRPL44	mitochondrial ribosomal protein L44	8.24004	302.343	1.1279e-08	3.84801e-06
RAB13	RAB13, member RAS oncogene family	8.23857	302.036	8.33807e-09	3.10326e-06
PRG4	proteoglycan 4	8.23556	301.406	3.24479e-07	4.08371e-05
POLR2C	RNA polymerase II subunit C	8.23475	301.235	3.45541e-05	0.00144351
MFSD7	solute carrier family 49 member 3	8.23029	300.306	2.539e-08	6.82271e-06
PARP1	poly(ADP-ribose) polymerase 1	8.22637	299.492	1.38076e-07	2.23223e-05
ADK	adenosine kinase	8.22219	298.624	2.23161e-07	3.09423e-05
EIF4A1	eukaryotic translation initiation factor 4A1	8.22143	298.468	3.975e-08	9.55612e-06
CORO1C	coronin 1C	8.21841	297.844	1.89913e-07	2.76515e-05
GATA2	GATA binding protein 2	8.21684	297.519	6.8626e-09	2.66084e-06
SUGT1	SGT1 homolog, MIS12 kinetochore complex assembly cochaperone	8.21213	296.549	6.06879e-08	1.26649e-05
LSM3	LSM3 homolog, U6 small nuclear RNA and mRNA degradation associated	8.2107	296.256	2.71279e-07	3.60311e-05
ADAR	adenosine deaminase RNA specific	8.21067	296.25	1.80926e-07	2.66779e-05
IFIH1	interferon induced with helicase C domain 1	8.2024	294.556	3.87346e-07	4.65601e-05
CD83	CD83 molecule	8.19847	293.755	3.36628e-08	8.42922e-06
ULK1	unc-51 like autophagy activating kinase 1	8.19081	292.199	3.18751e-07	4.0423e-05
METTL15	methyltransferase like 15	8.17401	288.817	5.87131e-09	2.41079e-06
PHYH	phytanoyl-CoA 2-hydroxylase	8.17373	288.761	4.47853e-08	1.04072e-05
CASP1	caspase 1	8.1717	288.354	1.00455e-07	1.78809e-05
YWHAB	tyrosine 3-monooxygenase/tryptophan 5-monooxygenase activation protein beta	8.17014	288.044	1.26068e-07	2.09403e-05
CBLL1	Cbl proto-oncogene like 1	8.16766	287.548	3.55937e-07	4.38836e-05
HAGH	hydroxyacylglutathione hydrolase	8.16657	287.331	5.36884e-08	1.16404e-05
RPL36A	ribosomal protein L36a	8.16372	286.763	7.0777e-10	6.3416e-07
CANX	calnexin	8.16092	286.207	4.0491e-08	9.63444e-06
SERINC1	serine incorporator 1	8.15651	285.335	3.77054e-07	4.59579e-05
GSTM4	glutathione S-transferase mu 4	8.1539	284.819	1.24123e-06	0.000109281
RAD51C	RAD51 paralog C	8.15059	284.167	3.24019e-07	4.08212e-05
SPART	spartin	8.14987	284.024	5.14372e-08	1.13468e-05
RPS28	ribosomal protein S28	8.14584	283.232	6.46973e-07	6.73029e-05
PVALB	parvalbumin	8.14129	282.34	6.24386e-06	0.000379978
MYL6	myosin light chain 6	8.14078	282.24	1.367e-08	4.41945e-06
ILF3	interleukin enhancer binding factor 3	8.13631	281.367	2.38172e-09	1.28485e-06
RPL13	ribosomal protein L13	8.13542	281.193	1.3161e-08	4.33084e-06
CR1	complement C3b/C4b receptor 1 (Knops blood group)	8.13455	281.023	1.80054e-07	2.66057e-05
RSL24D1	ribosomal L24 domain containing 1	8.13379	280.877	4.15111e-08	9.81459e-06
RABGAP1	RAB GTPase activating protein 1	8.13009	280.156	6.44948e-07	6.72965e-05
MRPS21	mitochondrial ribosomal protein S21	8.12887	279.92	1.04393e-07	1.83472e-05
COL26A1	collagen type XXVI alpha 1 chain	8.11965	278.136	6.98523e-09	2.67267e-06
CREB3L3	cAMP responsive element binding protein 3 like 3	8.11772	277.764	3.31647e-09	1.59736e-06
RPL12	ribosomal protein L12	8.11295	276.849	1.83606e-08	5.44926e-06
SERF2	small EDRK-rich factor 2	8.11076	276.428	4.85611e-08	1.09023e-05
CREBZF	CREB/ATF bZIP transcription factor	8.11069	276.415	7.10722e-10	6.3416e-07
PYCARD	PYD and CARD domain containing	8.10561	275.443	5.50914e-08	1.18523e-05
LEO1	LEO1 homolog, Paf1/RNA polymerase II complex component	8.10516	275.358	2.27696e-08	6.33882e-06
KCNK5	potassium two pore domain channel subfamily K member 5	8.10455	275.241	3.72696e-09	1.74671e-06
SUB1	SUB1 homolog, transcriptional regulator	8.1023	274.812	8.43401e-09	3.11398e-06
NMI	N-myc and STAT interactor	8.09971	274.319	2.73672e-09	1.38021e-06
NMRK2	nicotinamide riboside kinase 2	8.0969	273.786	4.97227e-08	1.11094e-05
NCOA7	nuclear receptor coactivator 7	8.09595	273.606	1.45732e-07	2.31741e-05
USP48	ubiquitin specific peptidase 48	8.0941	273.255	1.31238e-07	2.16186e-05
PSMG3	proteasome assembly chaperone 3	8.09211	272.878	1.32776e-07	2.17689e-05
VEGFC	vascular endothelial growth factor C	8.09088	272.645	6.93236e-07	7.10044e-05
KIAA1211L	KIAA1211 like	8.08442	271.427	1.47074e-07	2.32597e-05
ZBTB14	zinc finger and BTB domain containing 14	8.08179	270.932	4.66271e-07	5.3025e-05
ATP6V1F	ATPase H+ transporting V1 subunit F	8.0814	270.859	1.92337e-07	2.78879e-05
STT3A	STT3 oligosaccharyltransferase complex catalytic subunit A	8.08099	270.782	4.65497e-07	5.29803e-05
SMAD2	SMAD family member 2	8.07838	270.293	2.5677e-07	3.45325e-05
MTUS1	microtubule associated scaffold protein 1	8.07668	269.975	2.6652e-08	7.08632e-06
SMC1A	structural maintenance of chromosomes 1A	8.07454	269.574	2.27448e-07	3.13462e-05
ERAL1	Era like 12S mitochondrial rRNA chaperone 1	8.07393	269.46	2.61766e-07	3.50014e-05
PRDX2	peroxiredoxin 2	8.07286	269.26	2.32919e-07	3.18166e-05
CREBBP	CREB binding protein	8.07032	268.787	1.6795e-08	5.11548e-06
ATG101	autophagy related 101	8.06925	268.587	7.75032e-08	1.50461e-05
H3F3B	H3 histone family member 3B	8.06642	268.061	1.40834e-09	9.24688e-07
GABARAPL1	GABA type A receptor associated protein like 1	8.06551	267.892	3.30904e-08	8.34216e-06
ZNFX1	zinc finger NFX1-type containing 1	8.0639	267.593	2.24739e-07	3.10847e-05
SGTA	small glutamine rich tetratricopeptide repeat containing alpha	8.06004	266.879	6.31615e-08	1.30222e-05
SLC9A1	solute carrier family 9 member A1	8.05845	266.585	8.35753e-08	1.57846e-05
UBFD1	ubiquitin family domain containing 1	8.058	266.502	4.43597e-08	1.03255e-05
EIF1	eukaryotic translation initiation factor 1	8.05106	265.222	2.8114e-08	7.35589e-06
OPTN	optineurin	8.05058	265.135	2.91004e-07	3.81056e-05
CABP2	calcium binding protein 2	8.04876	264.8	1.82026e-07	2.68117e-05
EIF3K	eukaryotic translation initiation factor 3 subunit K	8.04823	264.703	1.9324e-09	1.12524e-06
NMNAT1	nicotinamide nucleotide adenylyltransferase 1	8.04518	264.145	6.63249e-08	1.34775e-05
GNG5	G protein subunit gamma 5	8.04345	263.827	6.22238e-08	1.2908e-05
NDUFA2	NADH:ubiquinone oxidoreductase subunit A2	8.04246	263.646	3.39248e-09	1.62274e-06
RPL23A	ribosomal protein L23a	8.04056	263.298	6.78978e-08	1.3717e-05
LAMTOR2	late endosomal/lysosomal adaptor, MAPK and MTOR activator 2	8.03916	263.043	7.77167e-08	1.50665e-05
PLD5	phospholipase D family member 5	8.03735	262.715	2.97912e-08	7.67922e-06
TMBIM6	transmembrane BAX inhibitor motif containing 6	8.03599	262.466	3.40812e-08	8.48646e-06
UBE2D1	ubiquitin conjugating enzyme E2 D1	8.03067	261.5	4.07115e-09	1.85191e-06
UBE2K	ubiquitin conjugating enzyme E2 K	8.03003	261.385	1.38474e-06	0.000117961
TPBGL	trophoblast glycoprotein like	8.02897	261.193	1.1292e-07	1.93332e-05
EMC10	ER membrane protein complex subunit 10	8.02699	260.835	1.02873e-06	9.5399e-05
TMEM59	transmembrane protein 59	8.02689	260.816	1.63899e-07	2.50153e-05
TYSND1	trypsin domain containing 1	8.0244	260.366	1.64543e-07	2.5086e-05
SLC35B3	solute carrier family 35 member B3	8.02356	260.215	1.03438e-07	1.82716e-05
MYCN	MYCN proto-oncogene, bHLH transcription factor	8.02299	260.112	1.65263e-07	2.51683e-05
TFDP2	transcription factor Dp-2	8.01811	259.233	1.17683e-06	0.000105006
SAR1B	secretion associated Ras related GTPase 1B	8.01623	258.897	3.98619e-08	9.56651e-06
RPS15A	ribosomal protein S15a	8.01255	258.237	2.02232e-08	5.7921e-06
TMEM167A	transmembrane protein 167A	8.0109	257.942	1.88694e-08	5.5179e-06
PSMA4	proteasome subunit alpha 4	8.00925	257.647	1.85047e-07	2.70848e-05
CHUK	component of inhibitor of nuclear factor kappa B kinase complex	8.00916	257.63	5.14848e-07	5.71486e-05
ZFAND5	zinc finger AN1-type containing 5	8.00838	257.492	4.43854e-07	5.14389e-05
RBMS1	RNA binding motif single stranded interacting protein 1	7.99464	255.051	4.59465e-07	5.24653e-05
TAF11	TATA-box binding protein associated factor 11	7.98924	254.097	2.60068e-05	0.00115396
CDKN1B	cyclin dependent kinase inhibitor 1B	7.98643	253.604	6.85938e-07	7.04954e-05
C3orf18	chromosome 3 open reading frame 18	7.9744	251.498	6.77186e-06	0.000403687
NFS1	NFS1 cysteine desulfurase	7.97345	251.333	6.02889e-07	6.3914e-05
NSMCE1	NSE1 homolog, SMC5-SMC6 complex component	7.97032	250.788	0.000166486	0.00524978
DHCR7	7-dehydrocholesterol reductase	7.97027	250.779	2.94769e-07	3.84179e-05
RPS16	ribosomal protein S16	7.96672	250.162	2.01896e-10	2.73153e-07
SHMT2	serine hydroxymethyltransferase 2	7.96641	250.108	2.74359e-07	3.63681e-05
TAP1	transporter 1, ATP binding cassette subfamily B member	7.9634	249.587	3.34768e-07	4.17919e-05
PGLS	6-phosphogluconolactonase	7.9629	249.5	2.96611e-08	7.65988e-06
TOR3A	torsin family 3 member A	7.95485	248.112	2.82722e-06	0.000205932
EI24	EI24 autophagy associated transmembrane protein	7.95297	247.789	2.81148e-07	3.70943e-05
CDR2L	cerebellar degeneration related protein 2 like	7.95162	247.557	4.49655e-07	5.17302e-05
MDH2	malate dehydrogenase 2	7.94431	246.307	1.386e-07	2.23809e-05
ATP5MPL	ATP synthase membrane subunit 6.8PL	7.94366	246.196	3.02239e-07	3.9135e-05
CPXM1	carboxypeptidase X, M14 family member 1	7.94194	245.902	1.86343e-06	0.000147204
PARP11	poly(ADP-ribose) polymerase family member 11	7.94095	245.733	1.45729e-07	2.31741e-05
TOR2A	torsin family 2 member A	7.9371	245.078	1.43291e-07	2.29521e-05
CSNK1A1	casein kinase 1 alpha 1	7.93621	244.927	1.49846e-07	2.35415e-05
PISD	phosphatidylserine decarboxylase	7.93264	244.321	3.17028e-08	8.05269e-06
GIMAP8	GTPase, IMAP family member 8	7.93026	243.919	2.746e-07	3.63681e-05
ATF3	activating transcription factor 3	7.92756	243.464	3.45316e-08	8.55272e-06
SPRYD7	SPRY domain containing 7	7.91953	242.112	4.39351e-08	1.0261e-05
ATP5MG	ATP synthase membrane subunit g	7.91359	241.116	2.13761e-07	3.00247e-05
C1orf198	chromosome 1 open reading frame 198	7.90895	240.343	1.55584e-07	2.41164e-05
BCL2L1	BCL2 like 1	7.9086	240.285	1.81672e-06	0.000144172
ASPSCR1	ASPSCR1 tether for SLC2A4, UBX domain containing	7.9055	239.768	1.72239e-07	2.57794e-05
RNF128	ring finger protein 128	7.90449	239.602	6.88389e-09	2.66168e-06
PLIN2	perilipin 2	7.90336	239.413	1.46841e-07	2.32597e-05
TXN	thioredoxin	7.89976	238.816	1.95709e-08	5.6401e-06
RIT1	Ras like without CAAX 1	7.89973	238.812	1.285e-07	2.1243e-05
TEF	TEF transcription factor, PAR bZIP family member	7.89365	237.807	2.27454e-08	6.33882e-06
RPS7	ribosomal protein S7	7.89297	237.695	4.57751e-08	1.05228e-05
RPL26L1	ribosomal protein L26 like 1	7.89163	237.475	1.48308e-08	4.71319e-06
ARRDC1	arrestin domain containing 1	7.89148	237.45	4.46901e-07	5.16236e-05
CAPNS1	calpain small subunit 1	7.88682	236.684	4.13631e-08	9.80841e-06
ATP5PO	ATP synthase peripheral stalk subunit OSCP	7.88505	236.394	1.1117e-07	1.91277e-05
COX17	cytochrome c oxidase copper chaperone COX17	7.88103	235.736	4.02651e-08	9.59893e-06
GRAMD1B	GRAM domain containing 1B	7.88084	235.705	2.4394e-08	6.60607e-06
MSRA	methionine sulfoxide reductase A	7.8806	235.666	5.29702e-08	1.15681e-05
FAM104A	family with sequence similarity 104 member A	7.87562	234.854	2.25104e-07	3.10847e-05
IST1	IST1 factor associated with ESCRT-III	7.87261	234.364	1.47207e-06	0.000122918
COX8BP	cytochrome c oxidase subunit 8B, pseudogene	7.87205	234.274	1.20655e-07	2.03078e-05
VEGFA	vascular endothelial growth factor A	7.87176	234.226	1.45686e-07	2.31741e-05
SRSF12	serine and arginine rich splicing factor 12	7.87095	234.094	1.05034e-07	1.84133e-05
EIF4ENIF1	eukaryotic translation initiation factor 4E nuclear import factor 1	7.86878	233.744	3.93985e-08	9.48802e-06
ATP5F1E	ATP synthase F1 subunit epsilon	7.86856	233.707	2.11103e-07	2.9693e-05
GLRX	glutaredoxin	7.86832	233.668	4.00763e-08	9.5975e-06
TRIM23	tripartite motif containing 23	7.86486	233.11	3.32893e-07	4.167e-05
RPL3	ribosomal protein L3	7.86029	232.371	3.13389e-07	4.00939e-05
GHITM	growth hormone inducible transmembrane protein	7.8572	231.874	1.77007e-07	2.63513e-05
ING5	inhibitor of growth family member 5	7.85684	231.816	3.83017e-07	4.63799e-05
ARL5C	ADP ribosylation factor like GTPase 5C	7.8543	231.409	1.77785e-07	2.64362e-05
EIF1AX	eukaryotic translation initiation factor 1A X-linked	7.85381	231.33	6.32425e-08	1.30222e-05
PNN	pinin, desmosome associated protein	7.84841	230.466	6.59995e-08	1.3431e-05
NUFIP2	nuclear FMR1 interacting protein 2	7.84539	229.984	8.03749e-08	1.53468e-05
L3MBTL1	L3MBTL histone methyl-lysine binding protein 1	7.84352	229.686	5.61423e-07	6.06733e-05
FUT11	fucosyltransferase 11	7.84131	229.335	1.00956e-07	1.79139e-05
TSPO	translocator protein	7.84023	229.163	3.00686e-07	3.90429e-05
PRDX6	peroxiredoxin 6	7.83568	228.441	1.4041e-07	2.26208e-05
RAB1A	RAB1A, member RAS oncogene family	7.83449	228.254	1.45842e-07	2.31741e-05
BSDC1	BSD domain containing 1	7.82442	226.666	1.92174e-07	2.78879e-05
TPM2	tropomyosin 2	7.82396	226.593	1.34951e-07	2.19943e-05
DAZAP2	DAZ associated protein 2	7.82084	226.104	6.07177e-07	6.42219e-05
RPL27A	ribosomal protein L27a	7.81957	225.905	3.13232e-07	4.00939e-05
E2F4	E2F transcription factor 4	7.81399	225.033	6.05831e-07	6.41282e-05
VPS25	vacuolar protein sorting 25 homolog	7.81107	224.577	9.45835e-08	1.7165e-05
SLC4A10	solute carrier family 4 member 10	7.81081	224.537	1.15828e-06	0.000104089
SLC25A40	solute carrier family 25 member 40	7.80788	224.082	1.83659e-07	2.69667e-05
COPB2	coatomer protein complex subunit beta 2	7.8055	223.713	9.52267e-08	1.71921e-05
RAP1A	RAP1A, member of RAS oncogene family	7.80403	223.485	2.73686e-08	7.17978e-06
TAF10	TATA-box binding protein associated factor 10	7.80199	223.169	1.59393e-07	2.44468e-05
CSDE1	cold shock domain containing E1	7.80165	223.115	5.50427e-06	0.000345276
CTSD	cathepsin D	7.79753	222.48	4.09256e-07	4.8482e-05
C19ORF25	chromosome 19 open reading frame 25	7.79419	221.965	3.55016e-06	0.000244032
CPEB3	cytoplasmic polyadenylation element binding protein 3	7.7938	221.906	1.29254e-08	4.26338e-06
HIF1A	hypoxia inducible factor 1 subunit alpha	7.78898	221.165	3.16988e-07	4.03319e-05
BAG6	BCL2 associated athanogene 6	7.78359	220.341	2.39537e-07	3.25928e-05
ING3	inhibitor of growth family member 3	7.78332	220.299	9.41798e-08	1.7114e-05
ALKBH2	alkB homolog 2, alpha-ketoglutarate dependent dioxygenase	7.7727	218.683	4.74917e-06	0.000306532
POLR2K	RNA polymerase II subunit K	7.76958	218.21	1.50359e-07	2.35735e-05
FMR1	fragile X mental retardation 1	7.75739	216.375	1.33335e-07	2.18092e-05
RPS23	ribosomal protein S23	7.75416	215.891	1.61396e-08	5.04844e-06
PSMD9	proteasome 26S subunit, non-ATPase 9	7.75334	215.768	3.81755e-07	4.63686e-05
CARS	cysteinyl-tRNA synthetase	7.75205	215.575	9.18245e-07	8.75446e-05
TMEM91	transmembrane protein 91	7.74806	214.981	1.21217e-05	0.000634554
AQP1	aquaporin 1 (Colton blood group)	7.74051	213.858	1.33128e-06	0.000114753
SAMHD1	SAM and HD domain containing deoxynucleoside triphosphate triphosphohydrolase 1	7.74043	213.846	6.26673e-07	6.5685e-05
TVP23B	trans-golgi network vesicle protein 23 homolog B	7.73668	213.292	7.60076e-08	1.48178e-05
TAX1BP1	Tax1 binding protein 1	7.73604	213.196	3.45311e-07	4.29157e-05
NOP58	NOP58 ribonucleoprotein	7.73533	213.092	2.43963e-07	3.30335e-05
ARHGDIA	Rho GDP dissociation inhibitor alpha	7.73151	212.527	7.82996e-07	7.82406e-05
SMIM20	small integral membrane protein 20	7.72828	212.053	1.54795e-07	2.40745e-05
GFER	growth factor, augmenter of liver regeneration	7.72723	211.899	6.25368e-07	6.55977e-05
EPOR	erythropoietin receptor	7.72401	211.427	1.66105e-06	0.000134502
PSMD4	proteasome 26S subunit, non-ATPase 4	7.72399	211.424	1.3047e-07	2.15176e-05
TESK2	testis associated actin remodelling kinase 2	7.71212	209.691	3.96366e-06	0.000266275
LINC00471	long intergenic non-protein coding RNA 471	7.70577	208.77	9.51418e-08	1.71921e-05
FAM53A	family with sequence similarity 53 member A	7.69806	207.657	4.15774e-07	4.90871e-05
SLC25A46	solute carrier family 25 member 46	7.6969	207.491	4.51373e-07	5.1788e-05
LGALS9B	galectin 9B	7.69189	206.771	4.50426e-07	5.17302e-05
HNRNPK	heterogeneous nuclear ribonucleoprotein K	7.69034	206.549	6.52195e-09	2.57433e-06
RABAC1	Rab acceptor 1	7.68931	206.402	6.53434e-07	6.77756e-05
ARRDC3	arrestin domain containing 3	7.68877	206.325	6.18225e-07	6.50445e-05
UQCRH	ubiquinol-cytochrome c reductase hinge protein	7.6886	206.3	2.3432e-07	3.19453e-05
UGP2	UDP-glucose pyrophosphorylase 2	7.68723	206.104	1.01354e-06	9.43047e-05
POLD4	DNA polymerase delta 4, accessory subunit	7.68429	205.685	2.93191e-08	7.58563e-06
BLVRA	biliverdin reductase A	7.68373	205.605	3.48717e-07	4.32617e-05
ADAMTS2	ADAM metallopeptidase with thrombospondin type 1 motif 2	7.68373	205.605	3.11838e-06	0.000220001
COPE	coatomer protein complex subunit epsilon	7.67678	204.616	4.78073e-07	5.39266e-05
ZNF143	zinc finger protein 143	7.67601	204.507	6.0512e-06	0.000371875
NELFCD	negative elongation factor complex member C/D	7.67477	204.331	5.19709e-07	5.73679e-05
RNF10	ring finger protein 10	7.67154	203.875	1.15934e-06	0.000104112
LAMTOR1	late endosomal/lysosomal adaptor, MAPK and MTOR activator 1	7.6699	203.644	8.66596e-07	8.3768e-05
PPM1K	protein phosphatase, Mg2+/Mn2+ dependent 1K	7.66531	202.996	2.24966e-06	0.000171022
ARID3A	AT-rich interaction domain 3A	7.66506	202.961	8.15286e-08	1.55032e-05
RPL23	ribosomal protein L23	7.66431	202.856	5.01666e-07	5.60429e-05
TMEM170A	transmembrane protein 170A	7.66181	202.505	8.83249e-08	1.64583e-05
SPG7	SPG7 matrix AAA peptidase subunit, paraplegin	7.66029	202.291	4.35248e-06	0.000287266
CD276	CD276 molecule	7.65819	201.997	4.95308e-07	5.55555e-05
MED13	mediator complex subunit 13	7.65744	201.893	4.64457e-07	5.29051e-05
SNRPE	small nuclear ribonucleoprotein polypeptide E	7.65706	201.839	1.68523e-08	5.12173e-06
SUSD3	sushi domain containing 3	7.65562	201.637	8.90929e-08	1.65331e-05
PRORSD1P	prolyl-tRNA synthetase associated domain containing 1, pseudogene	7.6519	201.118	5.04564e-07	5.62763e-05
SEMA4B	semaphorin 4B	7.65054	200.928	6.64739e-09	2.60643e-06
HSPA4	heat shock protein family A (Hsp70) member 4	7.64458	200.1	1.10089e-06	0.000100397
ABRACL	ABRA C-terminal like	7.64417	200.044	3.86929e-07	4.65502e-05
STAG2	stromal antigen 2	7.64412	200.036	1.29555e-07	2.13919e-05
ZNF3	zinc finger protein 3	7.64398	200.018	2.00651e-07	2.88231e-05
UNKL	unk like zinc finger	7.64385	199.999	8.13293e-07	8.03452e-05
ATP6V1H	ATPase H+ transporting V1 subunit H	7.64286	199.862	4.87631e-07	5.47828e-05
DTYMK	deoxythymidylate kinase	7.63416	198.66	1.10656e-07	1.91101e-05
SRI	sorcin	7.62364	197.218	3.33193e-07	4.16701e-05
TOMM40	translocase of outer mitochondrial membrane 40	7.62342	197.187	2.05504e-07	2.93687e-05
SNX9	sorting nexin 9	7.61961	196.667	1.10725e-06	0.000100735
GPBP1L1	GC-rich promoter binding protein 1 like 1	7.6159	196.161	9.53883e-07	8.99565e-05
SPCS1	signal peptidase complex subunit 1	7.61402	195.906	6.57401e-07	6.80855e-05
RNF144A	ring finger protein 144A	7.61171	195.593	1.70036e-09	1.03355e-06
ZNF135	zinc finger protein 135	7.61056	195.436	2.71465e-08	7.14566e-06
RNF103	ring finger protein 103	7.61013	195.378	1.14332e-06	0.000103073
DCUN1D5	defective in cullin neddylation 1 domain containing 5	7.60983	195.338	1.25851e-07	2.09294e-05
CTCF	CCCTC-binding factor	7.60749	195.021	3.89904e-07	4.68271e-05
SPTB	spectrin beta, erythrocytic	7.60697	194.951	8.37007e-07	8.19896e-05
RTN3	reticulon 3	7.60196	194.276	7.22483e-07	7.34098e-05
TGM2	transglutaminase 2	7.60119	194.171	2.14906e-07	3.00945e-05
MTHFD2	methylenetetrahydrofolate dehydrogenase (NADP+ dependent) 2, methenyltetrahydrofolate cyclohydrolase	7.59833	193.787	1.81834e-06	0.000144219
RNF213	ring finger protein 213	7.59828	193.78	5.343e-07	5.84972e-05
MBNL1	muscleblind like splicing regulator 1	7.59642	193.531	5.60034e-07	6.05703e-05
COX6B1	cytochrome c oxidase subunit 6B1	7.59546	193.402	1.58342e-07	2.44277e-05
ZRANB2	zinc finger RANBP2-type containing 2	7.59545	193.401	5.1725e-08	1.13742e-05
TRIM44	tripartite motif containing 44	7.59504	193.346	2.66126e-06	0.0001961
PSMB8	proteasome subunit beta 8	7.59341	193.128	1.04983e-07	1.84133e-05
ILRUN	inflammation and lipid regulator with UBA-like and NBR1-like domains	7.58946	192.6	1.08281e-06	9.92242e-05
RBM4B	RNA binding motif protein 4B	7.58587	192.12	1.24028e-07	2.07501e-05
SMIM19	small integral membrane protein 19	7.58551	192.073	4.51141e-08	1.04661e-05
ARPC3	actin related protein 2/3 complex subunit 3	7.57989	191.327	3.19736e-07	4.0423e-05
SEC11A	SEC11 homolog A, signal peptidase complex subunit	7.57816	191.097	1.69567e-07	2.55754e-05
DMTN	dematin actin binding protein	7.57809	191.088	5.81671e-07	6.21857e-05
KARS	lysyl-tRNA synthetase	7.57617	190.833	1.36489e-05	0.000696173
CCDC127	coiled-coil domain containing 127	7.57606	190.819	2.10057e-07	2.96666e-05
FRA10AC1	FRA10A associated CGG repeat 1	7.57371	190.509	4.98804e-07	5.58576e-05
PRPS2	phosphoribosyl pyrophosphate synthetase 2	7.57245	190.342	1.26544e-06	0.000110972
TPM4	tropomyosin 4	7.57214	190.301	1.5847e-07	2.44277e-05
ATP23	ATP23 metallopeptidase and ATP synthase assembly factor homolog	7.565	189.362	1.66264e-07	2.52654e-05
CCL17	C-C motif chemokine ligand 17	7.56204	188.974	2.66077e-07	3.5374e-05
COPS3	COP9 signalosome subunit 3	7.56139	188.888	2.82296e-07	3.71843e-05
USP18	ubiquitin specific peptidase 18	7.55941	188.629	1.20576e-06	0.000106774
CHAC1	ChaC glutathione specific gamma-glutamylcyclotransferase 1	7.5588	188.549	6.8093e-07	7.01569e-05
PAQR7	progestin and adipoQ receptor family member 7	7.55152	187.601	8.49423e-08	1.59347e-05
RPL14	ribosomal protein L14	7.54995	187.397	2.73894e-08	7.17978e-06
ATP6AP1	ATPase H+ transporting accessory protein 1	7.54878	187.245	7.93488e-07	7.88925e-05
MXI1	MAX interactor 1, dimerization protein	7.54797	187.139	7.92e-08	1.52479e-05
CCDC25	coiled-coil domain containing 25	7.54756	187.086	5.10794e-07	5.68345e-05
SERBP1	SERPINE1 mRNA binding protein 1	7.54248	186.428	4.35585e-07	5.08652e-05
TTC29	tetratricopeptide repeat domain 29	7.5362	185.619	7.23681e-07	7.34739e-05
MED19	mediator complex subunit 19	7.53399	185.335	1.50388e-07	2.35735e-05
RABGEF1	RAB guanine nucleotide exchange factor 1	7.5338	185.31	6.51487e-07	6.76239e-05
TRIM15	tripartite motif containing 15	7.53304	185.213	1.84204e-07	2.69898e-05
ARL6IP1	ADP ribosylation factor like GTPase 6 interacting protein 1	7.53174	185.046	1.11038e-06	0.000100954
ADRM1	adhesion regulating molecule 1	7.53146	185.01	1.16091e-07	1.97787e-05
CIAO2A	cytosolic iron-sulfur assembly component 2A	7.53077	184.922	9.18062e-07	8.75446e-05
OGFOD2	2-oxoglutarate and iron dependent oxygenase domain containing 2	7.52723	184.469	5.16551e-07	5.72919e-05
COMMD7	COMM domain containing 7	7.52457	184.129	5.65239e-08	1.20303e-05
COX20	cytochrome c oxidase assembly factor COX20	7.51904	183.424	2.94471e-07	3.84151e-05
OAT	ornithine aminotransferase	7.51614	183.055	2.9376e-07	3.83943e-05
UBE2B	ubiquitin conjugating enzyme E2 B	7.51568	182.997	1.47279e-07	2.32597e-05
CSNK1D	casein kinase 1 delta	7.51357	182.73	2.51481e-06	0.000187666
RNF214	ring finger protein 214	7.51173	182.497	3.86358e-07	4.65217e-05
EDF1	endothelial differentiation related factor 1	7.50743	181.953	3.62246e-08	8.89955e-06
LARP7	La ribonucleoprotein domain family member 7	7.50709	181.911	8.62259e-07	8.35809e-05
BAZ1B	bromodomain adjacent to zinc finger domain 1B	7.50619	181.798	5.13992e-06	0.000325205
SLC35E3	solute carrier family 35 member E3	7.50577	181.744	5.25328e-07	5.78962e-05
PDHA1	pyruvate dehydrogenase E1 alpha 1 subunit	7.50512	181.663	8.89751e-07	8.56493e-05
TMEM106B	transmembrane protein 106B	7.5038	181.497	1.12186e-07	1.92786e-05
DCLK1	doublecortin like kinase 1	7.50042	181.072	2.88849e-06	0.000208215
CYC1	cytochrome c1	7.49731	180.682	2.28278e-07	3.13578e-05
TIMM13	translocase of inner mitochondrial membrane 13	7.4883	179.557	1.27823e-08	4.22622e-06
RPP14	ribonuclease P/MRP subunit p14	7.48261	178.851	6.4864e-06	0.000392043
TBP	TATA-box binding protein	7.48095	178.644	1.42249e-06	0.000120053
RPL34	ribosomal protein L34	7.48009	178.539	1.47018e-07	2.32597e-05
C15orf48	chromosome 15 open reading frame 48	7.47936	178.448	2.33484e-07	3.18625e-05
PTTG1IP	PTTG1 interacting protein	7.47915	178.422	5.40871e-07	5.89558e-05
WDR41	WD repeat domain 41	7.47762	178.232	5.78919e-07	6.20886e-05
MED11	mediator complex subunit 11	7.47331	177.701	2.61175e-07	3.49842e-05
TMEM230	transmembrane protein 230	7.47291	177.652	3.16946e-07	4.03319e-05
OSBPL2	oxysterol binding protein like 2	7.47204	177.545	9.88256e-06	0.000540724
RPL18	ribosomal protein L18	7.46938	177.218	2.36869e-08	6.47759e-06
PDCD4	programmed cell death 4	7.46895	177.165	9.40083e-07	8.91382e-05
RNF126	ring finger protein 126	7.46741	176.976	6.39365e-09	2.55004e-06
RALGAPA2	Ral GTPase activating protein catalytic alpha subunit 2	7.46493	176.673	9.25007e-07	8.81289e-05
TRIM35	tripartite motif containing 35	7.46225	176.344	3.83181e-07	4.63799e-05
PRF1	perforin 1	7.45951	176.009	3.84414e-07	4.64484e-05
SMARCE1	SWI/SNF related, matrix associated, actin dependent regulator of chromatin, subfamily e, member 1	7.45941	175.997	2.05926e-06	0.000159598
CTDSP2	CTD small phosphatase 2	7.45805	175.832	1.3074e-06	0.000113396
C16orf72	chromosome 16 open reading frame 72	7.45097	174.971	1.16494e-06	0.000104481
IFITM2	interferon induced transmembrane protein 2	7.44899	174.731	2.58258e-09	1.34638e-06
COX6C	cytochrome c oxidase subunit 6C	7.44435	174.169	6.50136e-07	6.75341e-05
CTSZ	cathepsin Z	7.44162	173.841	1.15936e-07	1.97766e-05
PALM	paralemmin	7.43948	173.583	2.23338e-06	0.000170343
ISCA2	iron-sulfur cluster assembly 2	7.43743	173.337	5.28953e-07	5.81647e-05
SRSF7	serine and arginine rich splicing factor 7	7.43628	173.199	3.4284e-08	8.52172e-06
BLOC1S5	biogenesis of lysosomal organelles complex 1 subunit 5	7.42794	172.2	9.37808e-07	8.90438e-05
WWP2	WW domain containing E3 ubiquitin protein ligase 2	7.42728	172.121	1.02446e-06	9.51932e-05
ZNF696	zinc finger protein 696	7.42505	171.855	5.02862e-08	1.11636e-05
TAF9B	TATA-box binding protein associated factor 9b	7.42172	171.459	1.59472e-07	2.44468e-05
LUC7L2	LUC7 like 2, pre-mRNA splicing factor	7.42097	171.37	1.6314e-06	0.000132385
EMG1	EMG1 N1-specific pseudouridine methyltransferase	7.42073	171.341	3.54359e-06	0.000243701
RPL11	ribosomal protein L11	7.41798	171.015	1.32295e-07	2.17459e-05
ABCB9	ATP binding cassette subfamily B member 9	7.41649	170.838	4.71817e-07	5.3478e-05
PRPF31	pre-mRNA processing factor 31	7.41388	170.53	7.45961e-07	7.54059e-05
UPF3B	UPF3B regulator of nonsense mediated mRNA decay	7.41194	170.3	1.49237e-06	0.000124018
TNFSF13B	TNF superfamily member 13b	7.40971	170.038	1.4231e-06	0.000120053
CCNG1	cyclin G1	7.40906	169.961	4.00477e-07	4.78083e-05
CFL1	cofilin 1	7.40905	169.96	3.44567e-07	4.28614e-05
OTUD3	OTU deubiquitinase 3	7.40889	169.941	2.98233e-07	3.88331e-05
CAPZA1	capping actin protein of muscle Z-line subunit alpha 1	7.40879	169.929	4.07614e-07	4.84112e-05
PFN2	profilin 2	7.40732	169.756	4.33383e-07	5.07357e-05
MARCH7	membrane associated ring-CH-type finger 7	7.40598	169.598	2.40294e-07	3.2632e-05
RAB3GAP1	RAB3 GTPase activating protein catalytic subunit 1	7.40219	169.154	1.32052e-06	0.000114168
GADD45B	growth arrest and DNA damage inducible beta	7.40172	169.099	1.10366e-06	0.00010054
DYRK2	dual specificity tyrosine phosphorylation regulated kinase 2	7.39701	168.547	1.30563e-06	0.000113373
MEF2D	myocyte enhancer factor 2D	7.39556	168.379	8.63901e-07	8.36817e-05
ZC3H15	zinc finger CCCH-type containing 15	7.39298	168.077	3.813e-07	4.63537e-05
EMC4	ER membrane protein complex subunit 4	7.38833	167.537	2.72602e-06	0.00019992
SRSF5	serine and arginine rich splicing factor 5	7.387	167.382	2.24053e-07	3.10319e-05
LECT2	leukocyte cell derived chemotaxin 2	7.38466	167.11	6.94421e-08	1.3948e-05
PTBP1	polypyrimidine tract binding protein 1	7.38108	166.697	2.06831e-07	2.94996e-05
PRDX3	peroxiredoxin 3	7.38071	166.654	2.08751e-07	2.95902e-05
LYPLA2	lysophospholipase 2	7.37949	166.513	5.96421e-07	6.35383e-05
SF3B5	splicing factor 3b subunit 5	7.37657	166.176	2.25364e-06	0.000171231
COPS6	COP9 signalosome subunit 6	7.37437	165.923	4.8011e-08	1.08137e-05
ASCC1	activating signal cointegrator 1 complex subunit 1	7.37428	165.913	9.52835e-07	8.99445e-05
TPP1	tripeptidyl peptidase 1	7.37103	165.539	1.1362e-06	0.000102543
MYCL	MYCL proto-oncogene, bHLH transcription factor	7.3692	165.33	9.97418e-05	0.00342128
CCDC106	coiled-coil domain containing 106	7.36826	165.222	1.99821e-07	2.87335e-05
EXOSC9	exosome component 9	7.36667	165.04	2.14408e-08	6.07832e-06
CDC37	cell division cycle 37	7.36617	164.983	1.05096e-06	9.688e-05
FOS	Fos proto-oncogene, AP-1 transcription factor subunit	7.3632	164.643	1.19571e-06	0.000106214
PPP4R2	protein phosphatase 4 regulatory subunit 2	7.36282	164.599	5.36261e-08	1.16404e-05
LSM4	LSM4 homolog, U6 small nuclear RNA and mRNA degradation associated	7.36103	164.396	1.718e-06	0.000138309
NCOA5	nuclear receptor coactivator 5	7.35822	164.076	7.7732e-07	7.77851e-05
ACTR8	actin related protein 8	7.35674	163.908	4.51673e-07	5.1788e-05
ENY2	ENY2 transcription and export complex 2 subunit	7.35672	163.906	3.03876e-07	3.92739e-05
COX7A2	cytochrome c oxidase subunit 7A2	7.35579	163.8	7.11612e-08	1.4191e-05
PARP3	poly(ADP-ribose) polymerase family member 3	7.35514	163.726	4.86141e-07	5.47036e-05
RIPOR3	RIPOR family member 3	7.34576	162.665	1.13278e-06	0.000102433
SERP2	stress associated endoplasmic reticulum protein family member 2	7.34145	162.179	3.19181e-07	4.0423e-05
HERC1	HECT and RLD domain containing E3 ubiquitin protein ligase family member 1	7.33888	161.891	3.6507e-06	0.000249224
ESRRB	estrogen related receptor beta	7.33873	161.875	2.38028e-06	0.000178997
RAB39A	RAB39A, member RAS oncogene family	7.33642	161.615	9.54032e-08	1.72016e-05
NFKB1	nuclear factor kappa B subunit 1	7.33493	161.448	1.70623e-07	2.56755e-05
PDCD6	programmed cell death 6	7.33382	161.325	6.35539e-07	6.64642e-05
EPB41	erythrocyte membrane protein band 4.1	7.33096	161.005	9.76907e-08	1.74782e-05
STEAP4	STEAP4 metalloreductase	7.33068	160.973	9.95295e-06	0.000543508
HNRNPU	heterogeneous nuclear ribonucleoprotein U	7.32746	160.614	2.20405e-06	0.000168475
CANT1	calcium activated nucleotidase 1	7.32661	160.52	2.76918e-07	3.66403e-05
ATP5F1B	ATP synthase F1 subunit beta	7.32249	160.062	4.42816e-07	5.13648e-05
CRYZL1	crystallin zeta like 1	7.3206	159.853	7.08724e-07	7.21659e-05
UQCR10	ubiquinol-cytochrome c reductase, complex III subunit X	7.31953	159.735	4.49523e-07	5.17302e-05
TRAFD1	TRAF-type zinc finger domain containing 1	7.31751	159.511	4.36282e-07	5.09038e-05
RAB6B	RAB6B, member RAS oncogene family	7.31658	159.408	9.6686e-09	3.442e-06
ART1	ADP-ribosyltransferase 1	7.31649	159.398	7.97474e-08	1.52688e-05
VAC14	VAC14 component of PIKFYVE complex	7.31408	159.132	1.39546e-07	2.25077e-05
SRSF11	serine and arginine rich splicing factor 11	7.31202	158.905	3.71824e-07	4.54399e-05
AR	androgen receptor	7.30837	158.504	3.06153e-08	7.84271e-06
CEACAM18	carcinoembryonic antigen related cell adhesion molecule 18	7.30526	158.162	5.37212e-07	5.8741e-05
TMEM127	transmembrane protein 127	7.30463	158.093	1.5217e-06	0.000125259
ADRB1	adrenoceptor beta 1	7.30105	157.701	1.31884e-06	0.000114093
MAP3K21	mitogen-activated protein kinase kinase kinase 21	7.29376	156.907	4.19221e-07	4.9285e-05
CCDC126	coiled-coil domain containing 126	7.292	156.715	3.57665e-07	4.3941e-05
NDUFA6	NADH:ubiquinone oxidoreductase subunit A6	7.29006	156.504	7.49657e-08	1.47177e-05
RPL7	ribosomal protein L7	7.28958	156.452	1.67762e-07	2.54376e-05
SKP1	S-phase kinase associated protein 1	7.28941	156.433	1.02941e-05	0.000557327
DNER	delta/notch like EGF repeat containing	7.28926	156.418	9.34154e-07	8.8818e-05
RPL28	ribosomal protein L28	7.28741	156.217	7.80637e-06	0.000450936
PTMA	prothymosin alpha	7.28682	156.153	2.50926e-06	0.000187476
RHAG	Rh associated glycoprotein	7.2808	155.504	1.06385e-07	1.86034e-05
SIRT5	sirtuin 5	7.27617	155.005	3.31539e-06	0.000230627
LAMTOR5	late endosomal/lysosomal adaptor, MAPK and MTOR activator 5	7.27022	154.367	2.35305e-07	3.20482e-05
HACD2	3-hydroxyacyl-CoA dehydratase 2	7.26776	154.104	8.04885e-07	7.97977e-05
FCER1G	Fc fragment of IgE receptor Ig	7.26579	153.893	4.72303e-07	5.3478e-05
SUGP1	SURP and G-patch domain containing 1	7.26254	153.547	1.62182e-06	0.000131786
EZH1	enhancer of zeste 1 polycomb repressive complex 2 subunit	7.25852	153.12	2.68926e-06	0.000197745
GAPDH	glyceraldehyde-3-phosphate dehydrogenase	7.25766	153.029	1.35097e-06	0.000115936
RPL37	ribosomal protein L37	7.25508	152.756	1.54786e-07	2.40745e-05
SERP1	stress associated endoplasmic reticulum protein 1	7.25489	152.735	4.44889e-05	0.00177186
RPS9	ribosomal protein S9	7.25199	152.429	1.3274e-06	0.000114549
C12orf45	chromosome 12 open reading frame 45	7.25195	152.424	9.80615e-07	9.17934e-05
HNRNPA3	heterogeneous nuclear ribonucleoprotein A3	7.25102	152.326	8.3432e-07	8.1957e-05
VAMP8	vesicle associated membrane protein 8	7.24956	152.172	1.18664e-06	0.00010561
GABPA	GA binding protein transcription factor subunit alpha	7.24929	152.143	2.51906e-06	0.000187809
THOC2	THO complex 2	7.24827	152.036	4.64088e-07	5.29051e-05
R3HCC1L	R3H domain and coiled-coil containing 1 like	7.24648	151.848	2.14445e-07	3.00904e-05
ZNF225	zinc finger protein 225	7.24455	151.645	5.43562e-07	5.91103e-05
PSMA6	proteasome subunit alpha 6	7.24242	151.421	8.33142e-07	8.19352e-05
API5	apoptosis inhibitor 5	7.23768	150.924	2.59222e-08	6.93891e-06
NT5C2	5'-nucleotidase, cytosolic II	7.23469	150.611	1.66558e-08	5.11526e-06
ATP5PB	ATP synthase peripheral stalk-membrane subunit b	7.23363	150.501	7.59329e-08	1.48178e-05
STX16	syntaxin 16	7.23343	150.481	5.80465e-07	6.21522e-05
BLNK	B cell linker	7.2316	150.289	2.29596e-06	0.000173783
EPN1	epsin 1	7.22882	150	9.26019e-07	8.8165e-05
GPS2	G protein pathway suppressor 2	7.22716	149.828	1.6003e-08	5.0283e-06
PTP4A3	protein tyrosine phosphatase 4A3	7.22379	149.478	1.42378e-07	2.28322e-05
TMEM109	transmembrane protein 109	7.22373	149.472	5.64926e-07	6.09573e-05
CDC42	cell division cycle 42	7.22352	149.45	4.5421e-08	1.04881e-05
CBL	Cbl proto-oncogene	7.22345	149.443	5.7739e-08	1.22515e-05
ARL6IP4	ADP ribosylation factor like GTPase 6 interacting protein 4	7.22129	149.219	1.46396e-07	2.32355e-05
TXNIP	thioredoxin interacting protein	7.21817	148.897	3.55404e-06	0.000244164
MSRB1	methionine sulfoxide reductase B1	7.21525	148.596	1.43574e-06	0.000120731
TMEM18	transmembrane protein 18	7.21338	148.403	1.16286e-06	0.000104361
SF3B6	splicing factor 3b subunit 6	7.21144	148.204	8.40064e-08	1.58017e-05
TRIM14	tripartite motif containing 14	7.21081	148.14	8.42467e-06	0.000478837
GLRX5	glutaredoxin 5	7.20992	148.048	2.29363e-06	0.0001737
RNASET2	ribonuclease T2	7.2095	148.004	9.6034e-07	9.03682e-05
WDR82	WD repeat domain 82	7.20443	147.485	2.0748e-07	2.94996e-05
UBXN1	UBX domain protein 1	7.20407	147.449	5.8543e-07	6.25394e-05
NUDT3	nudix hydrolase 3	7.20261	147.3	1.60705e-06	0.000130812
AHSA1	activator of HSP90 ATPase activity 1	7.20147	147.183	1.37181e-06	0.000117218
RAB3D	RAB3D, member RAS oncogene family	7.20018	147.052	1.88869e-06	0.000148613
SLC43A3	solute carrier family 43 member 3	7.19745	146.774	6.64025e-06	0.000398318
SAXO2	stabilizer of axonemal microtubules 2	7.19692	146.72	2.92328e-06	0.000209657
SNX3	sorting nexin 3	7.19141	146.161	3.83105e-08	9.32277e-06
ETF1	eukaryotic translation termination factor 1	7.19031	146.049	5.72222e-07	6.16012e-05
RAB7A	RAB7A, member RAS oncogene family	7.18912	145.928	5.01126e-08	1.11428e-05
COA4	cytochrome c oxidase assembly factor 4 homolog	7.18695	145.709	3.83848e-07	4.64203e-05
KPNA2	karyopherin subunit alpha 2	7.18545	145.558	1.37132e-07	2.21955e-05
PAIP2B	poly(A) binding protein interacting protein 2B	7.1816	145.17	6.46606e-07	6.73029e-05
UBL4A	ubiquitin like 4A	7.17912	144.921	1.32472e-07	2.17459e-05
C4BPA	complement component 4 binding protein alpha	7.17483	144.49	2.12762e-06	0.000163802
TRDMT1	tRNA aspartic acid methyltransferase 1	7.17475	144.482	1.05414e-06	9.70444e-05
TPMT	thiopurine S-methyltransferase	7.16723	143.731	5.77051e-07	6.20252e-05
MRPS36	mitochondrial ribosomal protein S36	7.1659	143.599	4.44379e-07	5.14389e-05
RPL36	ribosomal protein L36	7.16299	143.31	2.61386e-07	3.49842e-05
ARL6IP5	ADP ribosylation factor like GTPase 6 interacting protein 5	7.15958	142.972	7.47892e-07	7.55463e-05
SMIM7	small integral membrane protein 7	7.15581	142.598	1.44013e-06	0.000120904
WBP11	WW domain binding protein 11	7.1542	142.439	9.05819e-08	1.67001e-05
EIF3B	eukaryotic translation initiation factor 3 subunit B	7.15149	142.172	2.87729e-06	0.000207838
NEDD8	NEDD8 ubiquitin like modifier	7.15	142.025	1.21467e-06	0.000107486
PGRMC1	progesterone receptor membrane component 1	7.1475	141.779	8.6172e-07	8.35809e-05
SDHAF1	succinate dehydrogenase complex assembly factor 1	7.1466	141.69	5.33216e-07	5.84878e-05
EIF4G3	eukaryotic translation initiation factor 4 gamma 3	7.14445	141.479	1.71494e-06	0.000138223
CSNK2A1	casein kinase 2 alpha 1	7.14384	141.42	1.20548e-06	0.000106774
RING1	ring finger protein 1	7.14268	141.306	1.20585e-06	0.000106774
HNRNPM	heterogeneous nuclear ribonucleoprotein M	7.14104	141.145	2.86231e-08	7.44709e-06
ICAM1	intercellular adhesion molecule 1	7.13864	140.911	6.94048e-06	0.000411273
HIKESHI	heat shock protein nuclear import factor hikeshi	7.13485	140.541	3.51211e-07	4.34163e-05
E2F2	E2F transcription factor 2	7.13288	140.349	2.81769e-08	7.35851e-06
PARP14	poly(ADP-ribose) polymerase family member 14	7.12931	140.003	2.90836e-10	3.46559e-07
MAPRE3	microtubule associated protein RP/EB family member 3	7.12713	139.791	1.22451e-06	0.000108219
ZNF706	zinc finger protein 706	7.12606	139.688	1.12618e-06	0.00010199
PRSS27	serine protease 27	7.1249	139.575	6.92181e-06	0.000410994
GMCL1	germ cell-less 1, spermatogenesis associated	7.12091	139.19	4.56447e-06	0.000297588
ACAA2	acetyl-CoA acyltransferase 2	7.12057	139.157	1.23012e-06	0.000108646
LGALS3	galectin 3	7.11912	139.017	1.59694e-06	0.000130297
SLC11A2	solute carrier family 11 member 2	7.11869	138.976	1.16955e-06	0.000104558
ARPC1B	actin related protein 2/3 complex subunit 1B	7.11595	138.712	2.65297e-06	0.000195593
GPC6	glypican 6	7.1156	138.678	1.29172e-06	0.000112657
ERFE	erythroferrone	7.11047	138.186	3.64979e-06	0.000249224
RTRAF	RNA transcription, translation and transport factor	7.1102	138.16	4.39695e-07	5.11306e-05
CCDC93	coiled-coil domain containing 93	7.1091	138.055	1.31333e-06	0.000113829
UBAP2	ubiquitin associated protein 2	7.1079	137.941	3.86193e-07	4.65217e-05
PDE4A	phosphodiesterase 4A	7.10481	137.645	8.17135e-08	1.55172e-05
RPL7A	ribosomal protein L7a	7.10097	137.279	6.0364e-07	6.39449e-05
VPS28	VPS28 subunit of ESCRT-I	7.10003	137.19	4.1906e-06	0.000278963
ANAPC16	anaphase promoting complex subunit 16	7.09941	137.131	1.32479e-07	2.17459e-05
RETREG3	reticulophagy regulator family member 3	7.09836	137.031	1.43021e-06	0.00012045
SNX5	sorting nexin 5	7.09568	136.777	2.09175e-07	2.96196e-05
UQCRQ	ubiquinol-cytochrome c reductase complex III subunit VII	7.09044	136.281	1.2828e-06	0.00011216
PRKAG1	protein kinase AMP-activated non-catalytic subunit gamma 1	7.09019	136.257	8.92847e-08	1.65331e-05
TM9SF3	transmembrane 9 superfamily member 3	7.08832	136.081	4.03469e-07	4.80955e-05
SMARCA1	SWI/SNF related, matrix associated, actin dependent regulator of chromatin, subfamily a, member 1	7.08649	135.909	6.02551e-06	0.000370787
ARSG	arylsulfatase G	7.08521	135.787	1.06171e-06	9.74837e-05
TXNL4A	thioredoxin like 4A	7.08503	135.771	8.29989e-07	8.17046e-05
SPOP	speckle type BTB/POZ protein	7.08213	135.498	8.26584e-07	8.151e-05
PSEN2	presenilin 2	7.08099	135.391	2.33376e-06	0.000176165
GTF2B	general transcription factor IIB	7.07946	135.248	3.02109e-07	3.9135e-05
MVP	major vault protein	7.07895	135.2	1.28641e-06	0.000112406
ATP5F1D	ATP synthase F1 subunit delta	7.07857	135.165	8.01214e-07	7.94904e-05
RXRA	retinoid X receptor alpha	7.07846	135.154	3.37014e-05	0.00141468
NXN	nucleoredoxin	7.07813	135.123	6.19394e-06	0.000378116
VCP	valosin containing protein	7.07737	135.052	1.34353e-06	0.000115563
MMGT1	membrane magnesium transporter 1	7.07662	134.982	1.2787e-06	0.000111942
SH3GLB1	SH3 domain containing GRB2 like, endophilin B1	7.07362	134.701	9.16153e-07	8.74933e-05
PARP4	poly(ADP-ribose) polymerase family member 4	7.07033	134.395	7.67035e-06	0.000444772
PIR	pirin	7.06904	134.274	9.1392e-08	1.67606e-05
MOB1A	MOB kinase activator 1A	7.06899	134.269	2.24069e-06	0.000170807
TMED2	transmembrane p24 trafficking protein 2	7.06476	133.876	5.46309e-07	5.93178e-05
CRLF1	cytokine receptor like factor 1	7.06432	133.836	3.99687e-07	4.77549e-05
COX6A1	cytochrome c oxidase subunit 6A1	7.06353	133.763	1.90963e-07	2.7769e-05
TMEM106A	transmembrane protein 106A	7.06278	133.693	8.47688e-06	0.000481019
ATP6V1G1	ATPase H+ transporting V1 subunit G1	7.06229	133.647	1.33141e-06	0.000114753
DSTYK	dual serine/threonine and tyrosine protein kinase	7.06128	133.554	1.26602e-06	0.000110972
CAPN1	calpain 1	7.06007	133.442	7.61431e-07	7.65805e-05
EPB41L1	erythrocyte membrane protein band 4.1 like 1	7.05923	133.364	1.29868e-06	0.000113004
SREK1	splicing regulatory glutamic acid and lysine rich protein 1	7.05868	133.313	1.73362e-06	0.000139233
GPI	glucose-6-phosphate isomerase	7.05423	132.903	6.68324e-07	6.90626e-05
AFF3	AF4/FMR2 family member 3	7.05103	132.609	1.50198e-06	0.000124742
DTX3	deltex E3 ubiquitin ligase 3	7.04939	132.458	8.35362e-07	8.19896e-05
ZNRD1	zinc ribbon domain containing 1	7.04673	132.214	1.63354e-07	2.49869e-05
USP11	ubiquitin specific peptidase 11	7.04527	132.08	1.0676e-05	0.000572218
TRMT2A	tRNA methyltransferase 2 homolog A	7.04509	132.064	6.31518e-07	6.60933e-05
GBP7	guanylate binding protein 7	7.04215	131.795	1.72216e-06	0.000138564
TUSC2	tumor suppressor 2, mitochondrial calcium regulator	7.04201	131.782	4.57968e-06	0.000298301
NPRL3	NPR3 like, GATOR1 complex subunit	7.04043	131.637	6.42567e-05	0.00238477
PDXK	pyridoxal kinase	7.03743	131.364	2.83399e-07	3.72852e-05
COX8A	cytochrome c oxidase subunit 8A	7.03247	130.913	3.21058e-07	4.05533e-05
OGT	O-linked N-acetylglucosamine (GlcNAc) transferase	7.02931	130.627	1.69005e-06	0.000136612
TXNDC9	thioredoxin domain containing 9	7.02878	130.579	1.73497e-06	0.000139233
SNX24	sorting nexin 24	7.02791	130.5	1.31816e-06	0.000114093
UBE2G1	ubiquitin conjugating enzyme E2 G1	7.02711	130.428	2.59368e-07	3.48146e-05
CCND1	cyclin D1	7.02307	130.063	4.22226e-06	0.0002804
SLC29A1	solute carrier family 29 member 1 (Augustine blood group)	7.02288	130.046	1.98463e-06	0.000155197
ARL4A	ADP ribosylation factor like GTPase 4A	7.02241	130.003	1.96463e-06	0.000153893
MED7	mediator complex subunit 7	7.02233	129.997	9.42271e-07	8.92241e-05
DENND5B	DENN domain containing 5B	7.02008	129.794	9.85774e-07	9.20675e-05
DNAJC2	DnaJ heat shock protein family (Hsp40) member C2	7.01742	129.555	2.58694e-07	3.47577e-05
WDR26	WD repeat domain 26	7.01739	129.552	4.77086e-06	0.000307098
AGRP	agouti related neuropeptide	7.01555	129.387	4.83631e-06	0.000310369
ARL1	ADP ribosylation factor like GTPase 1	7.01499	129.337	8.46602e-07	8.24508e-05
PRKACA	protein kinase cAMP-activated catalytic subunit alpha	7.01384	129.233	6.73593e-07	6.95039e-05
PDE4D	phosphodiesterase 4D	7.01325	129.181	7.41048e-06	0.000432677
RPS10	ribosomal protein S10	7.01299	129.158	6.54286e-07	6.78133e-05
TRIM39	tripartite motif containing 39	7.01054	128.939	1.3146e-06	0.000113868
RAD21	RAD21 cohesin complex component	7.00999	128.889	3.00638e-07	3.90429e-05
AVEN	apoptosis and caspase activation inhibitor	7.00852	128.758	1.72724e-07	2.5817e-05
U2AF2	U2 small nuclear RNA auxiliary factor 2	7.00797	128.71	1.51033e-06	0.000124879
LIMS2	LIM zinc finger domain containing 2	7.00585	128.52	2.24736e-06	0.000171011
IKZF1	IKAROS family zinc finger 1	7.00478	128.425	1.25782e-06	0.000110392
HIPK2	homeodomain interacting protein kinase 2	7.00145	128.129	8.85983e-06	0.000497394
NCBP2	nuclear cap binding protein subunit 2	6.99806	127.828	8.22933e-07	8.12398e-05
DPF2	double PHD fingers 2	6.99551	127.602	1.24745e-06	0.000109621
CYBC1	cytochrome b-245 chaperone 1	6.99455	127.517	4.01034e-06	0.000268892
SERPINE2	serpin family E member 2	6.99345	127.42	4.16772e-07	4.91632e-05
DAXX	death domain associated protein	6.99109	127.212	1.11574e-06	0.000101242
MGLL	monoglyceride lipase	6.98936	127.06	7.44933e-06	0.000434217
GIMAP4	GTPase, IMAP family member 4	6.98562	126.73	2.22008e-07	3.08715e-05
NFIL3	nuclear factor, interleukin 3 regulated	6.98467	126.647	3.38665e-06	0.000234413
DDHD1	DDHD domain containing 1	6.9826	126.465	4.36307e-06	0.000287829
EMILIN3	elastin microfibril interfacer 3	6.97934	126.18	9.10906e-06	0.000507174
BTBD11	BTB domain containing 11	6.97783	126.048	1.7668e-07	2.63309e-05
COX7B2	cytochrome c oxidase subunit 7B2	6.97769	126.036	1.12748e-07	1.93276e-05
VAMP2	vesicle associated membrane protein 2	6.9759	125.88	2.43036e-06	0.00018227
KBTBD8	kelch repeat and BTB domain containing 8	6.9759	125.879	1.90817e-06	0.000149983
NCBP3	nuclear cap binding subunit 3	6.97564	125.857	3.39524e-06	0.000234774
TRAPPC3	trafficking protein particle complex 3	6.97417	125.729	6.40141e-07	6.6845e-05
MAOB	monoamine oxidase B	6.97379	125.695	1.78748e-07	2.64689e-05
ZNF629	zinc finger protein 629	6.97325	125.648	2.56702e-06	0.000190524
SPCS2	signal peptidase complex subunit 2	6.97265	125.596	2.56601e-06	0.000190524
POLR2E	RNA polymerase II subunit E	6.97086	125.44	5.26319e-07	5.79596e-05
HOOK3	hook microtubule tethering protein 3	6.96883	125.264	1.38563e-06	0.000117965
RBFOX3	RNA binding fox-1 homolog 3	6.96772	125.168	1.32486e-05	0.000680272
RXRB	retinoid X receptor beta	6.96767	125.164	7.14971e-05	0.00260593
NFATC2	nuclear factor of activated T cells 2	6.96372	124.821	2.11917e-06	0.000163241
ZNF615	zinc finger protein 615	6.961	124.587	1.54736e-09	9.92557e-07
SRSF9	serine and arginine rich splicing factor 9	6.95871	124.389	1.39072e-06	0.000118265
ATXN7	ataxin 7	6.95699	124.241	6.54705e-05	0.00242178
BRSK2	BR serine/threonine kinase 2	6.95554	124.116	9.59903e-05	0.00331301
UBE2I	ubiquitin conjugating enzyme E2 I	6.95449	124.025	5.84586e-08	1.23447e-05
C2CD5	C2 calcium dependent domain containing 5	6.95414	123.995	4.82338e-05	0.00188911
FAU	FAU ubiquitin like and ribosomal protein S30 fusion	6.95345	123.936	3.57593e-07	4.3941e-05
TP73	tumor protein p73	6.95223	123.831	7.40557e-07	7.50778e-05
CCNL1	cyclin L1	6.95132	123.753	1.63209e-05	0.000799449
ATRAID	all-trans retinoic acid induced differentiation factor	6.95054	123.686	3.1954e-07	4.0423e-05
CIAPIN1	cytokine induced apoptosis inhibitor 1	6.94993	123.634	5.00782e-08	1.11428e-05
RNF115	ring finger protein 115	6.94914	123.566	1.11298e-06	0.000101058
KLC1	kinesin light chain 1	6.94897	123.552	0.000124151	0.00409313
RPS24	ribosomal protein S24	6.94704	123.387	1.18305e-05	0.000622355
ELMOD2	ELMO domain containing 2	6.94685	123.37	5.2517e-07	5.78962e-05
RBX1	ring-box 1	6.94625	123.319	1.5506e-06	0.000127337
PSMD7	proteasome 26S subunit, non-ATPase 7	6.94501	123.213	3.18701e-07	4.0423e-05
TRAF2	TNF receptor associated factor 2	6.94189	122.947	4.36708e-07	5.09109e-05
RPS15	ribosomal protein S15	6.93829	122.64	5.17354e-07	5.73353e-05
THOC7	THO complex 7	6.93637	122.478	2.33464e-08	6.42234e-06
SYF2	SYF2 pre-mRNA splicing factor	6.93434	122.305	3.29661e-07	4.13025e-05
SDCBP2	syndecan binding protein 2	6.93384	122.263	1.35566e-06	0.000116149
RTP2	receptor transporter protein 2	6.93261	122.158	1.52299e-05	0.000756846
ZNF613	zinc finger protein 613	6.93197	122.105	1.10137e-06	0.000100397
SRP9	signal recognition particle 9	6.92951	121.896	5.68361e-06	0.000354305
PCNA	proliferating cell nuclear antigen	6.929	121.853	1.78362e-07	2.64618e-05
SCO1	SCO cytochrome c oxidase assembly protein 1	6.92247	121.303	6.69384e-05	0.00246494
MT1F	metallothionein 1F	6.92239	121.296	1.78509e-07	2.64618e-05
RGCC	regulator of cell cycle	6.92078	121.161	8.91677e-08	1.65331e-05
SPTLC2	serine palmitoyltransferase long chain base subunit 2	6.91993	121.09	5.9873e-06	0.00036909
STOM	stomatin	6.91874	120.99	2.84543e-06	0.000206825
UBTF	upstream binding transcription factor	6.91725	120.865	2.8431e-06	0.000206764
TAPBPL	TAP binding protein like	6.91627	120.783	5.69378e-07	6.13901e-05
GATC	glutamyl-tRNA amidotransferase subunit C	6.91495	120.672	1.58212e-06	0.000129239
MOB3A	MOB kinase activator 3A	6.91444	120.629	1.00014e-07	1.78252e-05
MIF	macrophage migration inhibitory factor	6.91256	120.472	8.97524e-07	8.62187e-05
RHOC	ras homolog family member C	6.91171	120.402	1.74667e-07	2.60587e-05
CCND2	cyclin D2	6.90854	120.137	2.80662e-06	0.000204645
FAM192A	family with sequence similarity 192 member A	6.90741	120.043	3.56711e-07	4.39393e-05
EIF2AK3	eukaryotic translation initiation factor 2 alpha kinase 3	6.90703	120.011	1.05034e-05	0.000566237
COL11A1	collagen type XI alpha 1 chain	6.9053	119.868	0.000409066	0.0111124
BTBD2	BTB domain containing 2	6.90507	119.849	1.39686e-06	0.000118559
MAF1	MAF1 homolog, negative regulator of RNA polymerase III	6.90329	119.701	6.64174e-06	0.000398318
MRPS25	mitochondrial ribosomal protein S25	6.9022	119.611	5.70432e-07	6.14561e-05
SLC7A6OS	solute carrier family 7 member 6 opposite strand	6.90043	119.464	1.17225e-06	0.000104664
CYLD	CYLD lysine 63 deubiquitinase	6.90018	119.443	1.23113e-07	2.06467e-05
BATF	basic leucine zipper ATF-like transcription factor	6.89821	119.28	5.84998e-08	1.23447e-05
SELENOT	selenoprotein T	6.89617	119.111	1.3919e-06	0.000118282
EGFLAM	EGF like, fibronectin type III and laminin G domains	6.89504	119.018	4.33106e-06	0.00028603
LITAF	lipopolysaccharide induced TNF factor	6.89474	118.994	2.98781e-06	0.000213057
STK25	serine/threonine kinase 25	6.89313	118.861	1.52046e-06	0.000125259
MPP4	membrane palmitoylated protein 4	6.89297	118.848	2.84839e-05	0.00123862
SDE2	SDE2 telomere maintenance homolog	6.89046	118.641	1.85172e-06	0.000146532
NDUFB5	NADH:ubiquinone oxidoreductase subunit B5	6.88918	118.536	1.76453e-06	0.000141031
SNW1	SNW domain containing 1	6.88888	118.512	1.08421e-06	9.92877e-05
GRINA	glutamate ionotropic receptor NMDA type subunit associated protein 1	6.88798	118.437	8.35904e-07	8.19896e-05
GIGYF1	GRB10 interacting GYF protein 1	6.88765	118.41	1.71486e-07	2.57219e-05
MRPS34	mitochondrial ribosomal protein S34	6.8847	118.168	1.0922e-06	9.97726e-05
ZCCHC10	zinc finger CCHC-type containing 10	6.87898	117.701	1.40082e-06	0.000118822
SRSF4	serine and arginine rich splicing factor 4	6.87862	117.671	2.095e-07	2.96356e-05
UBL3	ubiquitin like 3	6.87643	117.493	2.65249e-06	0.000195593
PPP4R3A	protein phosphatase 4 regulatory subunit 3A	6.87564	117.429	7.89239e-07	7.86386e-05
TXNRD1	thioredoxin reductase 1	6.87286	117.202	1.78081e-05	0.000855052
C17orf75	chromosome 17 open reading frame 75	6.87217	117.147	4.77515e-06	0.000307152
KRTCAP2	keratinocyte associated protein 2	6.87208	117.139	5.76707e-06	0.000357412
CCT3	chaperonin containing TCP1 subunit 3	6.87075	117.031	2.53841e-07	3.41716e-05
ZNF235	zinc finger protein 235	6.87008	116.977	8.31135e-06	0.000473169
HRH3	histamine receptor H3	6.86758	116.775	2.37916e-06	0.000178997
TMA7	translation machinery associated 7 homolog	6.86693	116.721	3.5484e-07	4.37872e-05
FBXO25	F-box protein 25	6.86678	116.71	2.78444e-06	0.000203241
NR4A1	nuclear receptor subfamily 4 group A member 1	6.86671	116.704	2.34242e-06	0.000176689
ACOT13	acyl-CoA thioesterase 13	6.86636	116.676	4.37555e-06	0.000288378
ENDOD1	endonuclease domain containing 1	6.86613	116.657	7.45487e-07	7.54059e-05
TBCC	tubulin folding cofactor C	6.86541	116.599	1.04431e-06	9.64583e-05
ZNF229	zinc finger protein 229	6.85924	116.101	1.58151e-06	0.000129239
PCNP	PEST proteolytic signal containing nuclear protein	6.85905	116.086	2.91308e-07	3.81096e-05
DARS	aspartyl-tRNA synthetase	6.85839	116.033	3.05728e-06	0.000216693
PDE4C	phosphodiesterase 4C	6.85832	116.027	9.71643e-07	9.10147e-05
TNFRSF10B	TNF receptor superfamily member 10b	6.85636	115.87	9.02005e-07	8.64701e-05
SUN2	Sad1 and UNC84 domain containing 2	6.85474	115.74	4.70647e-07	5.3478e-05
C9orf78	chromosome 9 open reading frame 78	6.85237	115.55	8.97167e-07	8.62187e-05
EEF1B2	eukaryotic translation elongation factor 1 beta 2	6.85166	115.493	3.84046e-06	0.000259627
FSCB	fibrous sheath CABYR binding protein	6.85095	115.436	1.87094e-06	0.00014755
SMC3	structural maintenance of chromosomes 3	6.84932	115.306	3.06344e-06	0.000216895
LRRC8D	leucine rich repeat containing 8 VRAC subunit D	6.84656	115.085	3.17609e-06	0.000222494
TOMM34	translocase of outer mitochondrial membrane 34	6.84587	115.031	8.67047e-06	0.000489212
ARPC4	actin related protein 2/3 complex subunit 4	6.84549	115	5.47133e-08	1.18075e-05
SNX8	sorting nexin 8	6.84475	114.941	1.81011e-06	0.000143812
MBD5	methyl-CpG binding domain protein 5	6.83997	114.561	1.47384e-07	2.32597e-05
CIB1	calcium and integrin binding 1	6.8371	114.333	1.08299e-07	1.87964e-05
TARDBP	TAR DNA binding protein	6.8371	114.333	3.10465e-06	0.000219144
RICTOR	RPTOR independent companion of MTOR complex 2	6.8355	114.207	4.73298e-06	0.000305995
UAP1	UDP-N-acetylglucosamine pyrophosphorylase 1	6.83478	114.149	2.24488e-06	0.000171011
RAN	RAN, member RAS oncogene family	6.83421	114.104	1.52162e-06	0.000125259
TRABD	TraB domain containing	6.83111	113.859	4.62971e-08	1.05645e-05
NR1H3	nuclear receptor subfamily 1 group H member 3	6.82788	113.605	2.91737e-06	0.000209479
NUP62	nucleoporin 62	6.82657	113.501	1.05988e-06	9.74197e-05
SEC24D	SEC24 homolog D, COPII coat complex component	6.82607	113.462	1.79764e-06	0.000143066
QKI	QKI, KH domain containing RNA binding	6.82598	113.455	2.24829e-06	0.000171011
PARK7	Parkinsonism associated deglycase	6.82441	113.332	2.43029e-07	3.29391e-05
RBCK1	RANBP2-type and C3HC4-type zinc finger containing 1	6.82434	113.326	7.84053e-06	0.000452284
PLBD2	phospholipase B domain containing 2	6.82402	113.301	2.90871e-06	0.000209239
TRIM65	tripartite motif containing 65	6.82287	113.211	5.98758e-07	6.35729e-05
FAM171A1	family with sequence similarity 171 member A1	6.82192	113.136	9.27854e-06	0.000514143
DDX3X	DEAD-box helicase 3 X-linked	6.81631	112.697	4.12466e-06	0.000275363
SYNCRIP	synaptotagmin binding cytoplasmic RNA interacting protein	6.81591	112.666	8.59106e-07	8.33914e-05
IER3IP1	immediate early response 3 interacting protein 1	6.8154	112.626	1.42257e-07	2.28322e-05
MTX2	metaxin 2	6.81517	112.608	1.49167e-06	0.000124018
STAT3	signal transducer and activator of transcription 3	6.81312	112.448	1.08609e-05	0.000579683
UBQLN4	ubiquilin 4	6.81209	112.368	3.24529e-06	0.000226405
DOLPP1	dolichyldiphosphatase 1	6.81059	112.251	1.24102e-06	0.000109281
PTEN	phosphatase and tensin homolog	6.80662	111.943	4.43257e-06	0.000291496
RSPO1	R-spondin 1	6.80651	111.934	6.79236e-05	0.00249331
ATF6	activating transcription factor 6	6.80246	111.621	7.45652e-06	0.000434454
CBX4	chromobox 4	6.802	111.585	6.73792e-06	0.00040218
TMEM199	transmembrane protein 199	6.80192	111.579	4.72688e-07	5.3478e-05
RBM18	RNA binding motif protein 18	6.80134	111.534	5.70454e-06	0.000354781
FUS	FUS RNA binding protein	6.79932	111.378	3.28882e-07	4.12421e-05
PPIP5K2	diphosphoinositol pentakisphosphate kinase 2	6.79864	111.326	8.83223e-06	0.000496327
TRAV1-1	T cell receptor alpha variable 1-1	6.79851	111.315	4.38614e-07	5.10903e-05
TDH	L-threonine dehydrogenase (pseudogene)	6.79746	111.234	6.19299e-06	0.000378116
VPS37B	VPS37B subunit of ESCRT-I	6.79607	111.127	4.4554e-06	0.000292533
NFU1	NFU1 iron-sulfur cluster scaffold	6.79436	110.996	5.08979e-06	0.000323209
IRF2BP1	interferon regulatory factor 2 binding protein 1	6.79108	110.743	5.71977e-06	0.00035543
HECA	hdc homolog, cell cycle regulator	6.78794	110.503	1.42403e-06	0.000120059
MRPS16	mitochondrial ribosomal protein S16	6.78409	110.208	2.84993e-06	0.000206844
ZNF438	zinc finger protein 438	6.78337	110.153	4.21603e-06	0.000280336
HSBP1	heat shock factor binding protein 1	6.78221	110.065	9.16449e-07	8.74933e-05
COMMD4	COMM domain containing 4	6.78217	110.062	3.65974e-06	0.000249715
GPR137B	G protein-coupled receptor 137B	6.78143	110.006	6.35431e-06	0.000385426
OXR1	oxidation resistance 1	6.78132	109.997	7.5096e-06	0.000437181
UBE2Z	ubiquitin conjugating enzyme E2 Z	6.78097	109.97	5.04259e-07	5.62763e-05
C1QTNF4	C1q and TNF related 4	6.77944	109.854	2.60637e-06	0.00019277
MEAF6	MYST/Esa1 associated factor 6	6.77182	109.275	1.63295e-06	0.000132385
COMMD8	COMM domain containing 8	6.76909	109.068	1.9281e-07	2.79274e-05
YIPF6	Yip1 domain family member 6	6.76905	109.065	2.37895e-06	0.000178997
IL6ST	interleukin 6 signal transducer	6.7685	109.024	7.90097e-07	7.86677e-05
ANKHD1-EIF4EBP3	ANKHD1-EIF4EBP3 readthrough	6.76769	108.962	9.62791e-07	9.04289e-05
POMK	protein O-mannose kinase	6.76631	108.859	4.62938e-07	5.28185e-05
HIST2H3C	histone cluster 2 H3 family member c	6.76572	108.814	6.92404e-07	7.09715e-05
KCTD10	potassium channel tetramerization domain containing 10	6.76415	108.695	3.49331e-06	0.000240838
ATG2B	autophagy related 2B	6.76397	108.682	1.1336e-05	0.000601567
KHDRBS1	KH RNA binding domain containing, signal transduction associated 1	6.76166	108.508	5.4103e-06	0.000339841
PCCB	propionyl-CoA carboxylase subunit beta	6.76058	108.427	3.26568e-07	4.10259e-05
TNFRSF21	TNF receptor superfamily member 21	6.75837	108.261	2.30218e-06	0.000173969
NDUFS8	NADH:ubiquinone oxidoreductase core subunit S8	6.75803	108.236	5.10694e-06	0.000323854
PITHD1	PITH domain containing 1	6.75631	108.107	2.86458e-06	0.000207458
CELF2	CUGBP Elav-like family member 2	6.75268	107.835	1.90826e-06	0.000149983
AP1M1	adaptor related protein complex 1 subunit mu 1	6.75143	107.741	6.93987e-06	0.000411273
CNOT10	CCR4-NOT transcription complex subunit 10	6.75089	107.701	9.66165e-07	9.06846e-05
CHTOP	chromatin target of PRMT1	6.74984	107.623	3.43791e-06	0.000237489
TENT5C	terminal nucleotidyltransferase 5C	6.74575	107.318	3.82622e-07	4.63799e-05
BAHD1	bromo adjacent homology domain containing 1	6.7439	107.181	0.000391119	0.0107232
HAPLN3	hyaluronan and proteoglycan link protein 3	6.74367	107.164	5.56773e-07	6.02644e-05
AIFM2	apoptosis inducing factor mitochondria associated 2	6.74188	107.031	1.01951e-07	1.80319e-05
RMND5B	required for meiotic nuclear division 5 homolog B	6.73821	106.759	9.23895e-06	0.000512561
CRYAA	crystallin alpha A	6.73809	106.75	2.59628e-07	3.48159e-05
VPS26B	VPS26, retromer complex component B	6.73792	106.737	8.3059e-06	0.000473052
RALGDS	ral guanine nucleotide dissociation stimulator	6.73766	106.718	1.05806e-05	0.000568267
ARPC5L	actin related protein 2/3 complex subunit 5 like	6.73637	106.623	7.71165e-07	7.72802e-05
UCKL1	uridine-cytidine kinase 1 like 1	6.73565	106.569	2.07872e-06	0.000160659
ABHD16A	abhydrolase domain containing 16A	6.73455	106.488	1.93151e-05	0.00091448
CCNDBP1	cyclin D1 binding protein 1	6.7335	106.411	2.19184e-06	0.000167818
BRD1	bromodomain containing 1	6.72672	105.912	1.72395e-06	0.000138628
RB1	RB transcriptional corepressor 1	6.72535	105.812	3.15741e-06	0.000221408
NUGGC	nuclear GTPase, germinal center associated	6.72535	105.812	2.42151e-06	0.000181999
ZPR1	ZPR1 zinc finger	6.7244	105.742	2.11704e-06	0.000163168
RAPGEF1	Rap guanine nucleotide exchange factor 1	6.72415	105.723	1.82909e-06	0.000144824
IPO5	importin 5	6.72351	105.676	7.75111e-06	0.0004488
PFDN5	prefoldin subunit 5	6.72333	105.663	4.03574e-07	4.80955e-05
UBE2W	ubiquitin conjugating enzyme E2 W	6.72241	105.596	7.36513e-06	0.00043039
FADD	Fas associated via death domain	6.72238	105.594	1.58789e-07	2.44468e-05
FBXW11	F-box and WD repeat domain containing 11	6.72222	105.582	9.00645e-07	8.64588e-05
DYNLL1	dynein light chain LC8-type 1	6.72027	105.439	3.47278e-07	4.31216e-05
UBE2J2	ubiquitin conjugating enzyme E2 J2	6.7196	105.391	2.54237e-06	0.000189148
ADPRH	ADP-ribosylarginine hydrolase	6.71403	104.984	3.00533e-06	0.000214087
EIF1B	eukaryotic translation initiation factor 1B	6.71332	104.932	2.02127e-06	0.000157267
IRF7	interferon regulatory factor 7	6.71285	104.898	1.88561e-05	0.000896097
NDUFS6	NADH:ubiquinone oxidoreductase subunit S6	6.71224	104.854	1.08915e-06	9.96083e-05
LSM2	LSM2 homolog, U6 small nuclear RNA and mRNA degradation associated	6.71184	104.825	4.35556e-07	5.08652e-05
SCAF8	SR-related CTD associated factor 8	6.71163	104.81	1.20267e-06	0.000106696
YIF1A	Yip1 interacting factor homolog A, membrane trafficking protein	6.7094	104.648	4.13691e-07	4.88826e-05
CKS1B	CDC28 protein kinase regulatory subunit 1B	6.70912	104.628	1.44542e-07	2.31028e-05
TM9SF2	transmembrane 9 superfamily member 2	6.70889	104.611	5.78979e-07	6.20886e-05
HIST2H2AA4	histone cluster 2 H2A family member a4	6.70825	104.565	4.21929e-06	0.000280336
COX14	cytochrome c oxidase assembly factor COX14	6.70792	104.541	6.46756e-06	0.000391074
CCNT1	cyclin T1	6.70687	104.465	7.2038e-06	0.000422737
NFIC	nuclear factor I C	6.70613	104.411	2.09717e-05	0.000974024
RNF19B	ring finger protein 19B	6.70574	104.383	5.18204e-07	5.73374e-05
ARF1	ADP ribosylation factor 1	6.70463	104.302	2.59822e-06	0.000192383
WDR45B	WD repeat domain 45B	6.70437	104.284	4.48419e-06	0.000293984
PRKAR1A	protein kinase cAMP-dependent type I regulatory subunit alpha	6.70365	104.232	4.99533e-06	0.000318572
MED25	mediator complex subunit 25	6.7019	104.106	4.07389e-07	4.84112e-05
SOCS6	suppressor of cytokine signaling 6	6.70142	104.071	7.08994e-06	0.00041764
RC3H1	ring finger and CCCH-type domains 1	6.6993	103.918	3.60688e-06	0.000247212
ELP3	elongator acetyltransferase complex subunit 3	6.69921	103.911	5.537e-06	0.000347016
ANKRD13C	ankyrin repeat domain 13C	6.69682	103.74	8.17033e-06	0.000466668
ZNF76	zinc finger protein 76	6.69599	103.68	3.88207e-06	0.000261805
ING1	inhibitor of growth family member 1	6.6915	103.358	3.84229e-05	0.00157534
MAPK3	mitogen-activated protein kinase 3	6.6903	103.271	0.000618323	0.01568
NIPSNAP1	nipsnap homolog 1	6.68986	103.24	2.80325e-07	3.70208e-05
SCRN3	secernin 3	6.68983	103.238	4.96579e-06	0.000317362
CNPPD1	cyclin Pas1/PHO80 domain containing 1	6.688	103.107	3.34422e-06	0.000232298
MCM2	minichromosome maintenance complex component 2	6.68799	103.106	1.29514e-06	0.000112885
ASGR1	asialoglycoprotein receptor 1	6.68623	102.98	0.000490044	0.0129532
TM7SF2	transmembrane 7 superfamily member 2	6.68278	102.735	7.02393e-06	0.000415334
SSBP3	single stranded DNA binding protein 3	6.68177	102.663	3.15473e-06	0.000221332
TAF8	TATA-box binding protein associated factor 8	6.6784	102.423	2.06076e-06	0.000159626
HOXD9	homeobox D9	6.67761	102.367	1.35679e-06	0.000116149
CGRRF1	cell growth regulator with ring finger domain 1	6.67569	102.231	2.50516e-07	3.38361e-05
RPL41	ribosomal protein L41	6.6713	101.92	0.000220095	0.00659836
UBE2V2	ubiquitin conjugating enzyme E2 V2	6.67002	101.83	4.0317e-06	0.000270194
SRA1	steroid receptor RNA activator 1	6.66844	101.719	3.5702e-07	4.39393e-05
TMEM248	transmembrane protein 248	6.6673	101.639	4.54125e-06	0.000296352
PHF1	PHD finger protein 1	6.66663	101.591	3.44124e-07	4.28446e-05
CTDSPL2	CTD small phosphatase like 2	6.66621	101.561	2.16725e-06	0.000166209
TIMM17A	translocase of inner mitochondrial membrane 17A	6.66593	101.542	1.87548e-06	0.000147741
GTPBP2	GTP binding protein 2	6.66457	101.446	6.2229e-06	0.000378914
POMP	proteasome maturation protein	6.66412	101.414	3.10971e-07	3.99314e-05
TOB1	transducer of ERBB2, 1	6.66317	101.348	3.02869e-06	0.000215641
PRPF6	pre-mRNA processing factor 6	6.66188	101.257	3.73119e-06	0.000253967
SRSF6	serine and arginine rich splicing factor 6	6.66181	101.252	1.42093e-06	0.000120053
NUB1	negative regulator of ubiquitin like proteins 1	6.66129	101.216	2.30919e-07	3.16678e-05
DNAJC5	DnaJ heat shock protein family (Hsp40) member C5	6.66023	101.141	1.48623e-06	0.000123729
RNF34	ring finger protein 34	6.659	101.055	3.63691e-06	0.000248739
TRIM21	tripartite motif containing 21	6.65348	100.669	2.44158e-06	0.000182803
PFKFB4	6-phosphofructo-2-kinase/fructose-2,6-biphosphatase 4	6.65174	100.548	1.19488e-05	0.000626212
KCNN3	potassium calcium-activated channel subfamily N member 3	6.6516	100.539	4.17594e-07	4.92185e-05
LPAR4	lysophosphatidic acid receptor 4	6.6513	100.517	2.6085e-05	0.00115558
TFDP1	transcription factor Dp-1	6.64865	100.333	1.36726e-06	0.000116973
REEP5	receptor accessory protein 5	6.64803	100.289	1.11117e-06	0.000100959
RPL38	ribosomal protein L38	6.64667	100.195	4.75819e-07	5.37158e-05
SRRT	serrate, RNA effector molecule	6.64639	100.176	2.01298e-06	0.000156797
TOLLIP	toll interacting protein	6.64526	100.098	1.75229e-06	0.000140259
BIRC2	baculoviral IAP repeat containing 2	6.64433	100.033	4.13656e-07	4.88826e-05
FGL2	fibrinogen like 2	6.64408	100.015	7.87252e-06	0.000453937
MOSPD1	motile sperm domain containing 1	6.64067	99.7795	1.0128e-05	0.000550903
PPP2R5B	protein phosphatase 2 regulatory subunit B'beta	6.63933	99.6869	5.64698e-06	0.000352797
RPL4	ribosomal protein L4	6.63926	99.6818	5.39514e-07	5.89001e-05
RDH14	retinol dehydrogenase 14	6.63823	99.6109	3.29084e-06	0.000229034
TSSC4	tumor suppressing subtransferable candidate 4	6.63811	99.6022	2.89728e-07	3.79743e-05
PSMA2	proteasome subunit alpha 2	6.63738	99.5523	3.86334e-07	4.65217e-05
C19orf47	chromosome 19 open reading frame 47	6.63577	99.4413	1.60379e-05	0.000788945
SLC3A2	solute carrier family 3 member 2	6.6353	99.4085	4.90458e-07	5.50559e-05
ADAM10	ADAM metallopeptidase domain 10	6.63396	99.3165	3.34481e-06	0.000232298
ACSS3	acyl-CoA synthetase short chain family member 3	6.63293	99.2453	7.22522e-07	7.34098e-05
ACSS2	acyl-CoA synthetase short chain family member 2	6.63185	99.171	1.61772e-05	0.000793719
COPS4	COP9 signalosome subunit 4	6.63182	99.1693	4.82633e-06	0.000310015
CELF1	CUGBP Elav-like family member 1	6.62908	98.9808	5.05724e-07	5.63535e-05
MARK2	microtubule affinity regulating kinase 2	6.62893	98.9708	1.48411e-06	0.000123699
ATG9A	autophagy related 9A	6.62873	98.957	1.43668e-05	0.000724824
MORF4L1	mortality factor 4 like 1	6.6277	98.8861	2.78798e-06	0.000203393
PAIP2	poly(A) binding protein interacting protein 2	6.62541	98.7295	1.14408e-06	0.000103075
MLX	MAX dimerization protein MLX	6.62524	98.7176	2.72926e-06	0.000199959
CCS	copper chaperone for superoxide dismutase	6.62332	98.5864	2.85086e-06	0.000206844
AGPS	alkylglycerone phosphate synthase	6.62295	98.561	3.14147e-06	0.000220887
NRF1	nuclear respiratory factor 1	6.61895	98.2887	8.74883e-06	0.000492237
SEC14L1	SEC14 like lipid binding 1	6.61758	98.1952	2.08755e-07	2.95902e-05
BLCAP	BLCAP apoptosis inducing factor	6.61679	98.1414	1.12268e-06	0.00010174
FZR1	fizzy and cell division cycle 20 related 1	6.61472	98.0005	1.16836e-06	0.000104518
NLK	nemo like kinase	6.61456	97.9899	2.19459e-06	0.000167936
PDAP1	PDGFA associated protein 1	6.61442	97.9802	8.42664e-07	8.2312e-05
MRPL20	mitochondrial ribosomal protein L20	6.61181	97.8029	5.06066e-07	5.63535e-05
RPS6KA4	ribosomal protein S6 kinase A4	6.61177	97.8002	4.08727e-07	4.84606e-05
SUCLG1	succinate-CoA ligase alpha subunit	6.61117	97.7599	6.10984e-07	6.44928e-05
IFRD1	interferon related developmental regulator 1	6.61078	97.7336	3.14203e-06	0.000220887
WBP4	WW domain binding protein 4	6.60714	97.4872	5.98901e-06	0.00036909
FLI1	Fli-1 proto-oncogene, ETS transcription factor	6.60557	97.3812	2.27334e-06	0.000172352
LENG1	leukocyte receptor cluster member 1	6.6006	97.0463	1.3231e-06	0.000114249
SNU13	small nuclear ribonucleoprotein 13	6.60036	97.0298	1.87516e-07	2.73599e-05
TMEM131	transmembrane protein 131	6.59632	96.7587	6.95097e-07	7.10904e-05
SARAF	store-operated calcium entry associated regulatory factor	6.59448	96.6354	3.57141e-05	0.00148218
HSPG2	heparan sulfate proteoglycan 2	6.59335	96.5597	0.00118602	0.0271929
HIBADH	3-hydroxyisobutyrate dehydrogenase	6.59264	96.5119	3.52631e-06	0.000242632
CEBPB	CCAAT enhancer binding protein beta	6.59255	96.5063	3.49611e-06	0.000240911
ADNP	activity dependent neuroprotector homeobox	6.5912	96.4158	4.1549e-06	0.000276984
PPIF	peptidylprolyl isomerase F	6.59057	96.3738	3.05747e-06	0.000216693
H2AFZ	H2A histone family member Z	6.59012	96.3439	7.63169e-07	7.66445e-05
TUT4	terminal uridylyl transferase 4	6.58947	96.3005	0.000175042	0.00546177
GABPB2	GA binding protein transcription factor subunit beta 2	6.58736	96.1596	2.94234e-07	3.84151e-05
DTX2	deltex E3 ubiquitin ligase 2	6.58439	95.9619	9.48791e-08	1.71844e-05
CAPRIN1	cell cycle associated protein 1	6.58298	95.8682	1.50524e-06	0.000124864
ALYREF	Aly/REF export factor	6.58168	95.7817	8.0219e-06	0.000459888
ZNF775	zinc finger protein 775	6.58098	95.7352	4.99937e-05	0.00194314
NUTF2	nuclear transport factor 2	6.58076	95.721	1.60795e-06	0.000130812
HDGFL2	HDGF like 2	6.57927	95.6218	2.74017e-06	0.000200641
RPP25	ribonuclease P and MRP subunit p25	6.57579	95.3917	5.8428e-06	0.000361301
NDFIP2	Nedd4 family interacting protein 2	6.57546	95.3696	1.27179e-07	2.10746e-05
OTUD7B	OTU deubiquitinase 7B	6.57486	95.3304	6.34221e-06	0.00038515
RBM17	RNA binding motif protein 17	6.5746	95.313	2.24667e-06	0.000171011
DAPP1	dual adaptor of phosphotyrosine and 3-phosphoinositides 1	6.57458	95.3115	1.42209e-06	0.000120053
CAND1	cullin associated and neddylation dissociated 1	6.57329	95.2265	7.05461e-07	7.19389e-05
AMBRA1	autophagy and beclin 1 regulator 1	6.57317	95.2186	4.63663e-05	0.00183247
SZRD1	SUZ RNA binding domain containing 1	6.57173	95.1238	4.70713e-06	0.000304748
LDB1	LIM domain binding 1	6.57116	95.0861	2.54369e-06	0.000189148
PTGES3	prostaglandin E synthase 3	6.56961	94.9838	1.82718e-05	0.00087336
PATL1	PAT1 homolog 1, processing body mRNA decay factor	6.5658	94.7334	4.54832e-07	5.20437e-05
SLC10A4	solute carrier family 10 member 4	6.56386	94.6061	2.51579e-06	0.000187666
RBM12B	RNA binding motif protein 12B	6.56246	94.5143	1.72139e-07	2.57794e-05
SSUH2	ssu-2 homolog	6.56209	94.4897	5.68639e-06	0.000354305
IL1RN	interleukin 1 receptor antagonist	6.5619	94.4774	0.000862163	0.0207843
FIS1	fission, mitochondrial 1	6.55837	94.2469	2.92355e-06	0.000209657
SRP19	signal recognition particle 19	6.55331	93.917	7.53847e-07	7.59825e-05
KDM1A	lysine demethylase 1A	6.55294	93.8928	7.41825e-06	0.000432949
DHX15	DEAH-box helicase 15	6.55266	93.8741	2.94865e-06	0.000210913
DNAJA1	DnaJ heat shock protein family (Hsp40) member A1	6.55026	93.7185	3.62282e-06	0.000248168
NDUFC2	NADH:ubiquinone oxidoreductase subunit C2	6.54963	93.6776	1.77207e-06	0.000141336
GFI1B	growth factor independent 1B transcriptional repressor	6.54936	93.6602	1.07784e-05	0.000576816
MED28	mediator complex subunit 28	6.54914	93.6457	1.15329e-06	0.000103837
PALM2	paralemmin 2	6.54222	93.1975	1.13469e-06	0.000102494
SINHCAF	SIN3-HDAC complex associated factor	6.54179	93.1695	1.69124e-05	0.000821991
KLHL22	kelch like family member 22	6.54042	93.0815	3.19841e-06	0.000223945
KDM6B	lysine demethylase 6B	6.54027	93.0716	1.16471e-05	0.000614796
PIK3R1	phosphoinositide-3-kinase regulatory subunit 1	6.53922	93.0037	5.74756e-06	0.000356362
IP6K2	inositol hexakisphosphate kinase 2	6.5387	92.9707	3.06105e-07	3.94887e-05
TIAL1	TIA1 cytotoxic granule associated RNA binding protein like 1	6.53577	92.7818	1.64884e-08	5.11159e-06
METAP2	methionyl aminopeptidase 2	6.53476	92.7166	5.10438e-06	0.00032384
NELFE	negative elongation factor complex member E	6.53339	92.6288	5.50965e-05	0.00210807
ABI2	abl interactor 2	6.53278	92.5897	1.4113e-05	0.000714608
HECTD1	HECT domain E3 ubiquitin protein ligase 1	6.53124	92.4908	4.93009e-06	0.000315515
UBR3	ubiquitin protein ligase E3 component n-recognin 3	6.52906	92.3516	1.22481e-05	0.000640095
NDUFS3	NADH:ubiquinone oxidoreductase core subunit S3	6.52728	92.2376	3.13367e-07	4.00939e-05
KCNQ2	potassium voltage-gated channel subfamily Q member 2	6.5259	92.1489	2.42533e-06	0.00018209
CPSF2	cleavage and polyadenylation specific factor 2	6.52432	92.0486	6.27574e-06	0.00038163
SNX14	sorting nexin 14	6.52381	92.0157	4.46481e-05	0.00177667
GOLGA1	golgin A1	6.52159	91.8745	1.2532e-05	0.000650405
TPST2	tyrosylprotein sulfotransferase 2	6.52053	91.807	4.92021e-06	0.000315027
SLC37A4	solute carrier family 37 member 4	6.51714	91.5911	6.36976e-07	6.65645e-05
PNRC2	proline rich nuclear receptor coactivator 2	6.51681	91.5707	8.72466e-06	0.000491473
FKBP1B	FKBP prolyl isomerase 1B	6.5145	91.424	4.43333e-06	0.000291496
BRK1	BRICK1 subunit of SCAR/WAVE actin nucleating complex	6.51198	91.2641	2.73096e-07	3.6238e-05
MAZ	MYC associated zinc finger protein	6.50961	91.1147	1.99538e-06	0.000155775
TCF3	transcription factor 3	6.50884	91.0658	6.8624e-07	7.04954e-05
CYSTM1	cysteine rich transmembrane module containing 1	6.50818	91.0241	5.63414e-08	1.20282e-05
BCL11A	BAF chromatin remodeling complex subunit BCL11A	6.50752	90.9824	6.49356e-06	0.000392259
CWC25	CWC25 spliceosome associated protein homolog	6.50496	90.8212	5.53514e-07	6.0005e-05
UQCRFS1	ubiquinol-cytochrome c reductase, Rieske iron-sulfur polypeptide 1	6.50314	90.7066	9.66531e-06	0.000531344
FKBP8	FKBP prolyl isomerase 8	6.50067	90.5518	1.5237e-06	0.000125349
FAM49B	family with sequence similarity 49 member B	6.49878	90.4334	3.76337e-06	0.000255533
CRTAC1	cartilage acidic protein 1	6.49661	90.2972	1.44445e-06	0.000121048
PUM1	pumilio RNA binding family member 1	6.49612	90.2667	3.98246e-06	0.00026728
TRA2A	transformer 2 alpha homolog	6.49485	90.1874	2.8499e-06	0.000206844
CCDC186	coiled-coil domain containing 186	6.49404	90.1368	1.02684e-06	9.52869e-05
RBM45	RNA binding motif protein 45	6.49207	90.0134	4.52724e-06	0.000295576
C7orf25	chromosome 7 open reading frame 25	6.4906	89.9222	9.92416e-07	9.25867e-05
LAMP2	lysosomal associated membrane protein 2	6.48882	89.811	1.82772e-05	0.00087336
STK35	serine/threonine kinase 35	6.48853	89.7929	9.9046e-06	0.000541718
PCIF1	PDX1 C-terminal inhibiting factor 1	6.483	89.4493	9.92655e-06	0.000542279
STEAP3	STEAP3 metalloreductase	6.48291	89.4437	1.34307e-05	0.000688081
FARSB	phenylalanyl-tRNA synthetase subunit beta	6.48284	89.4397	2.91344e-06	0.00020945
DDX55	DEAD-box helicase 55	6.48228	89.4047	5.243e-06	0.000330974
AQP8	aquaporin 8	6.48166	89.3666	1.94164e-05	0.000918337
SELENOF	selenoprotein F	6.47966	89.2426	2.21726e-06	0.000169299
GSTA1	glutathione S-transferase alpha 1	6.47721	89.0909	5.97921e-07	6.35383e-05
PSMC1	proteasome 26S subunit, ATPase 1	6.47613	89.0243	1.76979e-06	0.000141253
SEC22B	SEC22 homolog B, vesicle trafficking protein (gene/pseudogene)	6.47551	88.9865	4.95877e-07	5.55746e-05
RPL36AL	ribosomal protein L36a like	6.47546	88.9834	7.42439e-07	7.52139e-05
TNPO2	transportin 2	6.47452	88.925	9.30702e-06	0.000515515
NOCT	nocturnin	6.4724	88.7945	5.76134e-07	6.19745e-05
SESN1	sestrin 1	6.4722	88.7824	6.80888e-06	0.00040572
TIPARP	TCDD inducible poly(ADP-ribose) polymerase	6.47136	88.7309	2.14906e-05	0.000992166
PHYKPL	5-phosphohydroxy-L-lysine phospho-lyase	6.46902	88.5866	2.88513e-05	0.00125147
OTUD5	OTU deubiquitinase 5	6.46733	88.4831	3.7336e-06	0.000254007
RGS3	regulator of G protein signaling 3	6.46572	88.3846	4.18998e-07	4.9285e-05
MAP4K4	mitogen-activated protein kinase kinase kinase kinase 4	6.46245	88.1842	0.00154148	0.033911
PPARD	peroxisome proliferator activated receptor delta	6.46245	88.1842	0.00154337	0.0339275
MAPKAP1	MAPK associated protein 1	6.46009	88.0399	4.87326e-07	5.47828e-05
TMEM229B	transmembrane protein 229B	6.4596	88.0103	5.7258e-06	0.000355488
CPLX1	complexin 1	6.45949	88.0033	0.000215129	0.00646477
MCRS1	microspherule protein 1	6.45913	87.9818	1.38276e-05	0.000703225
LEPROT	leptin receptor overlapping transcript	6.45899	87.9732	1.01176e-05	0.000550554
CHMP2B	charged multivesicular body protein 2B	6.45893	87.9695	1.68299e-06	0.000136121
CHPT1	choline phosphotransferase 1	6.45752	87.8836	5.26073e-06	0.000331793
NAT9	N-acetyltransferase 9 (putative)	6.45521	87.7429	1.27375e-06	0.00011158
PTBP2	polypyrimidine tract binding protein 2	6.45247	87.5762	5.09685e-06	0.000323509
MAP2K4	mitogen-activated protein kinase kinase 4	6.45094	87.4835	1.05591e-06	9.71432e-05
BTNL8	butyrophilin like 8	6.44916	87.3755	5.31466e-06	0.000334739
STK19	serine/threonine kinase 19	6.44708	87.2498	4.72944e-07	5.3478e-05
GTPBP1	GTP binding protein 1	6.44592	87.1796	3.64842e-07	4.47044e-05
CDC34	cell division cycle 34	6.4444	87.0877	1.30909e-05	0.000675133
ANK1	ankyrin 1	6.4443	87.082	2.61493e-06	0.000193198
MXD1	MAX dimerization protein 1	6.44223	86.9573	0.000138482	0.00449325
WBP2	WW domain binding protein 2	6.44165	86.922	1.9766e-06	0.000154743
RALB	RAS like proto-oncogene B	6.44094	86.8795	4.85121e-06	0.000310895
AZI2	5-azacytidine induced 2	6.43998	86.8215	1.48497e-06	0.000123699
LRRC40	leucine rich repeat containing 40	6.43921	86.7752	8.71176e-06	0.000491143
MOV10	Mov10 RISC complex RNA helicase	6.43753	86.6743	1.0844e-05	0.000579214
GID8	GID complex subunit 8 homolog	6.43589	86.5759	2.59675e-06	0.000192383
SLC6A6	solute carrier family 6 member 6	6.43546	86.5499	3.20604e-05	0.00136049
LPCAT2	lysophosphatidylcholine acyltransferase 2	6.43148	86.3115	4.26959e-06	0.000282734
CCNG2	cyclin G2	6.43005	86.2259	2.71893e-06	0.000199506
PIGQ	phosphatidylinositol glycan anchor biosynthesis class Q	6.42932	86.1824	1.70208e-05	0.000826193
WASF2	WASP family member 2	6.42838	86.1261	5.78087e-07	6.20886e-05
HSPBP1	HSPA (Hsp70) binding protein 1	6.4267	86.0257	2.64986e-06	0.000195571
BATF2	basic leucine zipper ATF-like transcription factor 2	6.42297	85.8035	3.14945e-06	0.000221185
CARD14	caspase recruitment domain family member 14	6.41956	85.6015	3.8328e-06	0.000259235
SET	SET nuclear proto-oncogene	6.41922	85.5812	2.04321e-06	0.000158531
MTMR7	myotubularin related protein 7	6.4192	85.5799	9.61066e-07	9.03682e-05
GDI1	GDP dissociation inhibitor 1	6.413	85.2126	3.05608e-06	0.000216693
VPS37A	VPS37A subunit of ESCRT-I	6.41271	85.1958	3.20369e-06	0.000224169
ATG3	autophagy related 3	6.41155	85.1276	3.7296e-07	4.55387e-05
PLAT	plasminogen activator, tissue type	6.41121	85.1072	8.21563e-06	0.000468678
LAMB3	laminin subunit beta 3	6.41042	85.0609	1.18831e-05	0.000624174
SUPT4H1	SPT4 homolog, DSIF elongation factor subunit	6.40944	85.0026	1.09238e-06	9.97726e-05
S1PR1	sphingosine-1-phosphate receptor 1	6.40721	84.8717	1.54315e-05	0.000764682
PXMP2	peroxisomal membrane protein 2	6.40579	84.788	4.58854e-06	0.000298738
TMEM179	transmembrane protein 179	6.40556	84.7744	7.772e-06	0.000449823
GRPEL1	GrpE like 1, mitochondrial	6.40248	84.594	1.47153e-05	0.000738923
RSRC2	arginine and serine rich coiled-coil 2	6.40238	84.5877	7.87735e-06	0.000453937
MAPK8IP3	mitogen-activated protein kinase 8 interacting protein 3	6.40116	84.5166	1.18551e-05	0.000623175
COPB1	coatomer protein complex subunit beta 1	6.40092	84.5026	4.72582e-06	0.000305674
MAPKAPK3	MAPK activated protein kinase 3	6.40034	84.4682	7.34684e-06	0.000429863
GNAT1	G protein subunit alpha transducin 1	6.39978	84.4353	8.78846e-07	8.47167e-05
NANS	N-acetylneuraminate synthase	6.39955	84.422	1.94412e-06	0.000152457
USF2	upstream transcription factor 2, c-fos interacting	6.39871	84.3733	3.24041e-05	0.00137086
DTD1	D-aminoacyl-tRNA deacylase 1	6.39848	84.3597	4.76141e-06	0.000306693
ACTG1	actin gamma 1	6.39811	84.338	3.07722e-07	3.96605e-05
RBM28	RNA binding motif protein 28	6.39692	84.2686	8.65728e-06	0.000488864
C1GALT1	core 1 synthase, glycoprotein-N-acetylgalactosamine 3-beta-galactosyltransferase 1	6.3963	84.2323	9.06037e-06	0.000505474
RPL8	ribosomal protein L8	6.39491	84.1509	7.62388e-07	7.66214e-05
AKT1S1	AKT1 substrate 1	6.39211	83.9878	6.4623e-06	0.000390926
PPP3R1	protein phosphatase 3 regulatory subunit B, alpha	6.39085	83.9145	9.68408e-07	9.0834e-05
GSTK1	glutathione S-transferase kappa 1	6.39025	83.8795	1.09918e-06	0.000100328
SH3GLB2	SH3 domain containing GRB2 like, endophilin B2	6.3884	83.7724	5.04969e-06	0.000321005
SEC61B	SEC61 translocon beta subunit	6.38838	83.7712	3.6818e-06	0.000250974
PPA1	pyrophosphatase (inorganic) 1	6.38799	83.7482	4.81988e-07	5.42802e-05
NDUFAF8	NADH:ubiquinone oxidoreductase complex assembly factor 8	6.38692	83.6865	1.18874e-06	0.000105729
ATP5F1C	ATP synthase F1 subunit gamma	6.38658	83.6666	9.4824e-07	8.96673e-05
RBM6	RNA binding motif protein 6	6.38495	83.5721	1.07595e-05	0.000576184
PPP1R15B	protein phosphatase 1 regulatory subunit 15B	6.38434	83.5367	7.34542e-06	0.000429863
ATXN7L2	ataxin 7 like 2	6.38414	83.5252	1.05628e-05	0.000568087
GJA9	gap junction protein alpha 9	6.38395	83.5144	4.45382e-06	0.000292533
CADM1	cell adhesion molecule 1	6.38364	83.4962	0.000243275	0.00716671
MFAP1	microfibril associated protein 1	6.38304	83.4617	6.79042e-07	7.00142e-05
SUSD6	sushi domain containing 6	6.38214	83.4097	1.03408e-05	0.000559422
SLAIN1	SLAIN motif family member 1	6.38121	83.3558	4.50728e-06	0.000294827
DHX8	DEAH-box helicase 8	6.3798	83.2741	7.89062e-06	0.000454045
TLN2	talin 2	6.37932	83.2468	3.152e-06	0.000221252
SNRK	SNF related kinase	6.37901	83.2286	1.6485e-06	0.000133564
MFN2	mitofusin 2	6.37761	83.1482	8.36518e-06	0.000475844
CNOT3	CCR4-NOT transcription complex subunit 3	6.36954	82.6843	7.97283e-06	0.000458018
ABCF1	ATP binding cassette subfamily F member 1	6.36953	82.6836	6.58411e-06	0.000395834
ATP2A1	ATPase sarcoplasmic/endoplasmic reticulum Ca2+ transporting 1	6.36823	82.6095	2.18849e-06	0.000167654
DERL1	derlin 1	6.36707	82.5429	8.66557e-06	0.000489134
EIF3F	eukaryotic translation initiation factor 3 subunit F	6.36698	82.5375	1.75047e-06	0.000140194
SMIM8	small integral membrane protein 8	6.36447	82.3942	1.76025e-05	0.000847215
ANKMY2	ankyrin repeat and MYND domain containing 2	6.36398	82.366	6.75297e-06	0.000402733
BUD13	BUD13 homolog	6.36392	82.3627	1.30752e-06	0.000113396
KMT2D	lysine methyltransferase 2D	6.36323	82.3231	1.5519e-05	0.000768008
ZNF432	zinc finger protein 432	6.36202	82.2546	1.50773e-05	0.000751142
SELENBP1	selenium binding protein 1	6.36069	82.1786	3.84824e-07	4.64576e-05
CCPG1	cell cycle progression 1	6.35854	82.0563	4.47754e-06	0.00029371
AKIRIN1	akirin 1	6.35731	81.9861	9.44419e-06	0.000521867
RPS4X	ribosomal protein S4 X-linked	6.35421	81.81	1.29895e-06	0.000113004
C3orf38	chromosome 3 open reading frame 38	6.35386	81.7903	1.50487e-05	0.000750124
CCDC71L	coiled-coil domain containing 71 like	6.35093	81.6243	8.61018e-06	0.000486995
PPP6R2	protein phosphatase 6 regulatory subunit 2	6.35028	81.5874	7.6946e-05	0.00276471
CZIB	CXXC motif containing zinc binding protein	6.35012	81.5785	5.30645e-06	0.000334374
SPRED2	sprouty related EVH1 domain containing 2	6.34906	81.5186	0.000186325	0.00574801
MAU2	MAU2 sister chromatid cohesion factor	6.34662	81.3812	3.65076e-06	0.000249224
NXT1	nuclear transport factor 2 like export factor 1	6.34651	81.3751	3.16296e-06	0.000221686
NCOA3	nuclear receptor coactivator 3	6.34633	81.3645	3.91544e-06	0.000263672
MVB12A	multivesicular body subunit 12A	6.34429	81.2498	1.48156e-05	0.000742767
ACOT7	acyl-CoA thioesterase 7	6.34347	81.2036	1.24066e-05	0.000645102
CNEP1R1	CTD nuclear envelope phosphatase 1 regulatory subunit 1	6.342	81.121	1.71704e-06	0.000138309
IL34	interleukin 34	6.33858	80.9286	2.14883e-05	0.000992166
DUS2	dihydrouridine synthase 2	6.33842	80.9195	2.26782e-06	0.000172027
EIF4G2	eukaryotic translation initiation factor 4 gamma 2	6.33818	80.9062	9.07645e-06	0.000505966
GTPBP4	GTP binding protein 4	6.33776	80.8829	1.34144e-05	0.000687743
EEF2	eukaryotic translation elongation factor 2	6.33772	80.8803	5.68267e-06	0.000354305
PLXND1	plexin D1	6.33739	80.862	1.18114e-05	0.000621817
DNAJC6	DnaJ heat shock protein family (Hsp40) member C6	6.33724	80.8539	5.03801e-06	0.000320652
CDK9	cyclin dependent kinase 9	6.33401	80.6728	1.05688e-05	0.000568087
EEF1A2	eukaryotic translation elongation factor 1 alpha 2	6.33359	80.6491	8.10671e-07	8.0143e-05
TMEM14A	transmembrane protein 14A	6.33044	80.4735	1.71094e-07	2.57186e-05
MTHFD1L	methylenetetrahydrofolate dehydrogenase (NADP+ dependent) 1 like	6.32962	80.4278	1.44416e-05	0.000728071
MINPP1	multiple inositol-polyphosphate phosphatase 1	6.32831	80.3546	9.7264e-05	0.00334701
FAM193A	family with sequence similarity 193 member A	6.32827	80.3524	1.01587e-05	0.000551926
NPC2	NPC intracellular cholesterol transporter 2	6.32777	80.3248	3.86616e-06	0.000261178
NSA2	NSA2 ribosome biogenesis factor	6.32761	80.3155	1.22862e-05	0.000641236
WWP1	WW domain containing E3 ubiquitin protein ligase 1	6.3274	80.3043	1.60552e-06	0.000130767
CHMP2A	charged multivesicular body protein 2A	6.32578	80.2137	3.36275e-06	0.000233106
CITED2	Cbp/p300 interacting transactivator with Glu/Asp rich carboxy-terminal domain 2	6.32559	80.2035	4.74506e-06	0.000306491
WDR37	WD repeat domain 37	6.32529	80.1865	2.28962e-05	0.00104266
CBX8	chromobox 8	6.32486	80.1625	4.05346e-07	4.82654e-05
SIK2	salt inducible kinase 2	6.32097	79.9471	5.97516e-05	0.00224302
TFE3	transcription factor binding to IGHM enhancer 3	6.31846	79.8081	5.61327e-06	0.000351164
METTL27	methyltransferase like 27	6.31796	79.78	6.11592e-07	6.44928e-05
KCTD6	potassium channel tetramerization domain containing 6	6.3176	79.7606	6.7133e-06	0.000401055
EHD1	EH domain containing 1	6.31727	79.7419	4.33076e-06	0.00028603
PPP1R15A	protein phosphatase 1 regulatory subunit 15A	6.31582	79.6622	1.4738e-05	0.000739798
FAM168B	family with sequence similarity 168 member B	6.31427	79.5765	2.15742e-05	0.000994051
RSL1D1	ribosomal L1 domain containing 1	6.31349	79.5333	1.80772e-06	0.000143786
HMBS	hydroxymethylbilane synthase	6.31274	79.492	1.18449e-05	0.000622873
CIC	capicua transcriptional repressor	6.31248	79.4778	1.81829e-05	0.000870646
CCDC130	coiled-coil domain containing 130	6.31182	79.4413	1.02126e-05	0.000554207
ABHD17A	abhydrolase domain containing 17A	6.31139	79.418	5.29376e-06	0.000333725
NDUFA11	NADH:ubiquinone oxidoreductase subunit A11	6.31106	79.3994	6.22382e-07	6.53336e-05
MBD3	methyl-CpG binding domain protein 3	6.31002	79.3423	4.63717e-06	0.000301341
CPNE1	copine 1	6.30999	79.3407	4.53224e-05	0.00179734
BID	BH3 interacting domain death agonist	6.30922	79.2982	2.34921e-05	0.00106376
CISH	cytokine inducible SH2 containing protein	6.30859	79.2638	4.20339e-07	4.93748e-05
ROCK1	Rho associated coiled-coil containing protein kinase 1	6.30741	79.1989	7.04725e-06	0.000416326
HTATSF1	HIV-1 Tat specific factor 1	6.3066	79.1545	1.33991e-06	0.000115414
GFI1	growth factor independent 1 transcriptional repressor	6.30612	79.1284	6.55186e-06	0.000394787
ZC3HC1	zinc finger C3HC-type containing 1	6.30467	79.0487	2.71403e-06	0.000199251
NAA30	N(alpha)-acetyltransferase 30, NatC catalytic subunit	6.30261	78.9361	5.67664e-06	0.000354305
SRP14	signal recognition particle 14	6.30157	78.8788	1.80985e-06	0.000143812
APLP1	amyloid beta precursor like protein 1	6.30004	78.7953	1.35983e-05	0.000694232
OLAH	oleoyl-ACP hydrolase	6.29647	78.6008	2.90592e-06	0.000209147
BTG3	BTG anti-proliferation factor 3	6.29346	78.4368	8.93164e-07	8.59184e-05
ARL8A	ADP ribosylation factor like GTPase 8A	6.29191	78.3529	1.47119e-05	0.000738923
GPR4	G protein-coupled receptor 4	6.29134	78.3216	0.000170952	0.0053606
FLOT2	flotillin 2	6.29092	78.2988	2.6059e-05	0.00115482
MRPS23	mitochondrial ribosomal protein S23	6.29026	78.2632	1.28884e-06	0.000112547
SYNGR2	synaptogyrin 2	6.28749	78.1128	2.27243e-05	0.00103652
IBTK	inhibitor of Bruton tyrosine kinase	6.28713	78.0937	1.23844e-05	0.000644435
TTC33	tetratricopeptide repeat domain 33	6.28681	78.0759	5.81993e-06	0.000360046
LYSMD3	LysM domain containing 3	6.28656	78.0624	8.07295e-06	0.000462434
TMED9	transmembrane p24 trafficking protein 9	6.28646	78.0574	7.35893e-06	0.000430324
ADI1	acireductone dioxygenase 1	6.28588	78.0259	4.70016e-06	0.000304581
CYP4F22	cytochrome P450 family 4 subfamily F member 22	6.2847	77.9621	1.5922e-06	0.000129986
TCEA2	transcription elongation factor A2	6.28417	77.9336	9.61045e-05	0.00331531
NUP107	nucleoporin 107	6.27878	77.6426	7.92317e-06	0.000455542
ITGB1	integrin subunit beta 1	6.27669	77.5305	8.01194e-06	0.000459619
ACVR1	activin A receptor type 1	6.27432	77.4033	9.37141e-07	8.90412e-05
USP4	ubiquitin specific peptidase 4	6.26678	76.9995	2.0533e-05	0.000957807
NSG1	neuronal vesicle trafficking associated 1	6.26521	76.9157	8.05131e-06	0.000461384
HBP1	HMG-box transcription factor 1	6.26449	76.8774	4.71576e-06	0.000305165
TMEM33	transmembrane protein 33	6.2639	76.8462	3.80855e-06	0.000258223
CLK3	CDC like kinase 3	6.2638	76.8409	8.88072e-06	0.000498247
RTCB	RNA 2',3'-cyclic phosphate and 5'-OH ligase	6.26333	76.8156	2.48589e-05	0.00111477
HIST2H3D	histone cluster 2 H3 family member d	6.26221	76.7562	1.31707e-05	0.000677993
UCP2	uncoupling protein 2	6.26095	76.6889	3.51518e-06	0.000242077
USP27X	ubiquitin specific peptidase 27 X-linked	6.26088	76.6856	3.24114e-05	0.00137086
UBE3A	ubiquitin protein ligase E3A	6.26076	76.6789	2.31237e-05	0.00105152
C11orf68	chromosome 11 open reading frame 68	6.2575	76.5057	1.32395e-05	0.000680272
HCFC2	host cell factor C2	6.25614	76.4336	1.43792e-05	0.000725183
MDH1	malate dehydrogenase 1	6.25521	76.3847	1.74572e-05	0.00084169
ACSL6	acyl-CoA synthetase long chain family member 6	6.25347	76.2927	8.9682e-06	0.000502143
SAMD9	sterile alpha motif domain containing 9	6.25346	76.2918	1.66109e-05	0.000810716
PRPF39	pre-mRNA processing factor 39	6.2531	76.2728	8.1674e-06	0.000466668
SNAP25	synaptosome associated protein 25	6.25289	76.2619	0.000134878	0.00439473
MAP1LC3A	microtubule associated protein 1 light chain 3 alpha	6.25268	76.2508	1.20318e-05	0.000630087
NADK	NAD kinase	6.25167	76.1976	2.70031e-05	0.00118946
DEPDC5	DEP domain containing 5	6.25018	76.1189	7.68219e-07	7.70405e-05
ZSWIM6	zinc finger SWIM-type containing 6	6.24837	76.0235	1.54546e-05	0.000765553
DAZAP1	DAZ associated protein 1	6.24778	75.9923	2.97461e-06	0.000212431
SSR4	signal sequence receptor subunit 4	6.24714	75.9584	5.12897e-06	0.000324686
SERAC1	serine active site containing 1	6.24712	75.9573	1.35882e-05	0.000694232
KLHDC10	kelch domain containing 10	6.24633	75.9161	3.4924e-05	0.00145546
MMADHC	metabolism of cobalamin associated D	6.24553	75.874	7.64213e-06	0.000443413
STX18	syntaxin 18	6.24219	75.6984	4.48941e-07	5.17302e-05
HECW2	HECT, C2 and WW domain containing E3 ubiquitin protein ligase 2	6.24131	75.6524	0.000451236	0.0120695
TRAF3IP3	TRAF3 interacting protein 3	6.24122	75.6475	5.40088e-06	0.000339402
COL23A1	collagen type XXIII alpha 1 chain	6.24088	75.6296	9.03902e-06	0.00050489
ATG14	autophagy related 14	6.23986	75.5761	2.16052e-06	0.000165785
PAXIP1	PAX interacting protein 1	6.23878	75.5197	9.6112e-06	0.000528578
TRNAU1AP	tRNA selenocysteine 1 associated protein 1	6.2387	75.5156	3.24985e-06	0.000226521
RPL10A	ribosomal protein L10a	6.23553	75.3498	1.87355e-06	0.000147672
MRPL40	mitochondrial ribosomal protein L40	6.23449	75.2956	1.34413e-06	0.000115563
NT5DC4	5'-nucleotidase domain containing 4	6.23407	75.2733	4.19052e-06	0.000278963
CASKIN1	CASK interacting protein 1	6.22902	75.0105	1.10643e-05	0.000588946
AHR	aryl hydrocarbon receptor	6.2284	74.9783	1.13492e-05	0.000601808
PSMG2	proteasome assembly chaperone 2	6.22298	74.697	6.73764e-06	0.00040218
TANC1	tetratricopeptide repeat, ankyrin repeat and coiled-coil containing 1	6.22288	74.6919	9.10224e-06	0.000506997
FRAT2	FRAT regulator of WNT signaling pathway 2	6.21929	74.5064	8.49966e-07	8.26592e-05
SREBF2	sterol regulatory element binding transcription factor 2	6.21868	74.4748	2.46759e-05	0.00110906
ELOA	elongin A	6.21633	74.3537	1.17821e-05	0.000620745
ZNF646	zinc finger protein 646	6.21326	74.1956	5.7329e-06	0.00035577
MS4A4A	membrane spanning 4-domains A4A	6.21277	74.1703	2.35961e-06	0.000177744
ZBTB18	zinc finger and BTB domain containing 18	6.21158	74.1093	2.55766e-06	0.000190077
TSPAN4	tetraspanin 4	6.20816	73.9336	0.00018862	0.0058056
ATP5F1A	ATP synthase F1 subunit alpha	6.2076	73.9048	7.80226e-06	0.000450936
HPSE	heparanase	6.20733	73.8914	1.1393e-05	0.000603443
KPNA6	karyopherin subunit alpha 6	6.20638	73.8428	1.72627e-05	0.000835784
PARP8	poly(ADP-ribose) polymerase family member 8	6.20558	73.8017	9.20659e-06	0.000511377
MRPL13	mitochondrial ribosomal protein L13	6.20544	73.7947	2.10658e-06	0.000162559
EPC2	enhancer of polycomb homolog 2	6.204	73.7209	1.31462e-05	0.000676983
SLC38A2	solute carrier family 38 member 2	6.20164	73.6004	1.59851e-05	0.000787069
SAR1A	secretion associated Ras related GTPase 1A	6.20156	73.596	1.42908e-05	0.000721773
MFF	mitochondrial fission factor	6.19928	73.48	2.44303e-06	0.000182803
TACC1	transforming acidic coiled-coil containing protein 1	6.19715	73.3718	2.07273e-05	0.000965576
PNP	purine nucleoside phosphorylase	6.19584	73.3048	0.000193985	0.00593599
NLRP3	NLR family pyrin domain containing 3	6.195	73.2623	1.24557e-05	0.00064669
SLC25A39	solute carrier family 25 member 39	6.19483	73.2538	0.00012751	0.00418801
NDUFS5	NADH:ubiquinone oxidoreductase subunit S5	6.19139	73.0792	2.94244e-06	0.000210794
AQP12A	aquaporin 12A	6.18805	72.9105	8.72523e-07	8.42824e-05
DBNL	drebrin like	6.18797	72.9061	1.04823e-06	9.67558e-05
ZFAND2A	zinc finger AN1-type containing 2A	6.18561	72.7871	1.19265e-07	2.01225e-05
LNPK	lunapark, ER junction formation factor	6.18388	72.6999	7.38329e-06	0.00043127
MFAP4	microfibril associated protein 4	6.18177	72.5937	0.000780121	0.0190373
CELA2A	chymotrypsin like elastase 2A	6.18103	72.5563	2.56918e-05	0.00114218
IL31RA	interleukin 31 receptor A	6.181	72.5547	1.02602e-05	0.000556139
FBXL20	F-box and leucine rich repeat protein 20	6.17926	72.4673	0.000513452	0.0134544
RPL32	ribosomal protein L32	6.17543	72.2754	7.02306e-07	7.17223e-05
PPP1R12A	protein phosphatase 1 regulatory subunit 12A	6.17473	72.2403	3.2279e-05	0.00136775
CCNQ	cyclin Q	6.17391	72.1989	5.87261e-06	0.000362907
RBM41	RNA binding motif protein 41	6.17207	72.107	1.43787e-06	0.000120788
ZNHIT3	zinc finger HIT-type containing 3	6.17199	72.1031	3.2579e-05	0.00137681
DNAJB1	DnaJ heat shock protein family (Hsp40) member B1	6.17071	72.0391	3.37347e-05	0.00141559
VMA21	vacuolar ATPase assembly factor VMA21	6.16672	71.8404	8.12344e-06	0.000464561
NUP93	nucleoporin 93	6.16447	71.7283	2.00952e-05	0.000943104
MSL3	MSL complex subunit 3	6.16243	71.6268	8.11621e-06	0.000464339
ATP5MD	ATP synthase membrane subunit DAPIT	6.16228	71.6196	7.57406e-06	0.000440197
STX5	syntaxin 5	6.162	71.6055	2.26279e-06	0.000171739
RBM8A	RNA binding motif protein 8A	6.16108	71.5598	2.12894e-06	0.000163813
MAP3K12	mitogen-activated protein kinase kinase kinase 12	6.1601	71.5112	3.42722e-05	0.00143388
LMAN2	lectin, mannose binding 2	6.16006	71.5095	8.07072e-07	7.99007e-05
PKM	pyruvate kinase M1/2	6.15856	71.4349	1.98085e-05	0.000932446
ACAN	aggrecan	6.15629	71.3227	1.38383e-05	0.000703514
GPSM1	G protein signaling modulator 1	6.15629	71.3226	1.57815e-06	0.000129066
BNIP1	BCL2 interacting protein 1	6.1534	71.1798	3.11321e-07	3.99395e-05
AS3MT	arsenite methyltransferase	6.14833	70.9302	5.12939e-06	0.000324686
HERC4	HECT and RLD domain containing E3 ubiquitin protein ligase 4	6.14794	70.9113	1.39062e-05	0.000705677
TRMT10A	tRNA methyltransferase 10A	6.14627	70.8292	4.7523e-06	0.000306532
GPC4	glypican 4	6.14449	70.7415	4.26899e-06	0.000282734
AKIRIN2	akirin 2	6.1439	70.7127	1.78965e-05	0.000858704
STARD3	StAR related lipid transfer domain containing 3	6.14343	70.6896	1.83279e-05	0.000875359
ARL5A	ADP ribosylation factor like GTPase 5A	6.14239	70.6387	4.95973e-06	0.000317119
TRPC4AP	transient receptor potential cation channel subfamily C member 4 associated protein	6.14036	70.5396	1.6628e-05	0.000811038
FAM50A	family with sequence similarity 50 member A	6.14033	70.5379	9.02017e-06	0.000504445
GPAA1	glycosylphosphatidylinositol anchor attachment 1	6.13903	70.4744	8.26841e-07	8.151e-05
MLF2	myeloid leukemia factor 2	6.13873	70.46	1.22039e-05	0.00063814
SCYL1	SCY1 like pseudokinase 1	6.13871	70.459	5.04787e-06	0.000321005
USP14	ubiquitin specific peptidase 14	6.1374	70.3948	8.58152e-06	0.000485769
TSC1	TSC complex subunit 1	6.13408	70.2333	6.27189e-05	0.00233677
EIF3H	eukaryotic translation initiation factor 3 subunit H	6.13294	70.1779	1.06592e-05	0.000571538
RAB18	RAB18, member RAS oncogene family	6.13251	70.1567	1.5694e-05	0.000774378
MEIOC	meiosis specific with coiled-coil domain	6.13142	70.1038	4.70179e-05	0.00185086
PHF11	PHD finger protein 11	6.1263	69.8554	7.56295e-05	0.0027308
MAPK6	mitogen-activated protein kinase 6	6.1262	69.8508	1.72821e-05	0.000836316
RWDD1	RWD domain containing 1	6.12595	69.8384	3.81704e-06	0.000258486
COPS9	COP9 signalosome subunit 9	6.12517	69.8006	1.39194e-05	0.000706089
CHMP1A	charged multivesicular body protein 1A	6.12465	69.7755	8.74522e-06	0.000492237
BAG1	BCL2 associated athanogene 1	6.12396	69.7421	1.04095e-06	9.63573e-05
KDM3B	lysine demethylase 3B	6.12307	69.699	6.49561e-06	0.000392259
TSPAN3	tetraspanin 3	6.1223	69.6621	5.7822e-06	0.000358031
TFG	trafficking from ER to golgi regulator	6.12123	69.6102	2.01452e-05	0.000944567
JUP	junction plakoglobin	6.12107	69.6027	0.000200667	0.00610397
ORC2	origin recognition complex subunit 2	6.12027	69.5642	2.97749e-06	0.000212431
COPS2	COP9 signalosome subunit 2	6.11989	69.5459	1.34811e-06	0.000115762
ARG2	arginase 2	6.11912	69.5088	2.19864e-05	0.00100937
ZNF227	zinc finger protein 227	6.1156	69.3393	1.04e-05	0.000561801
PTPA	protein phosphatase 2 phosphatase activator	6.11455	69.2886	9.04906e-06	0.000505248
BOLA1	bolA family member 1	6.11454	69.2883	2.76405e-06	0.00020207
RDH16	retinol dehydrogenase 16	6.11379	69.2521	6.57699e-06	0.000395629
ANAPC10	anaphase promoting complex subunit 10	6.11243	69.1869	6.35653e-06	0.000385426
HOOK2	hook microtubule tethering protein 2	6.1103	69.0851	7.77133e-05	0.00278581
YTHDF1	YTH N6-methyladenosine RNA binding protein 1	6.10789	68.9696	8.72282e-06	0.000491473
SP3	Sp3 transcription factor	6.10494	68.829	2.20554e-05	0.00101153
SLC25A22	solute carrier family 25 member 22	6.10463	68.8138	9.4525e-06	0.000521912
KMT2E	lysine methyltransferase 2E	6.10446	68.8058	1.30124e-06	0.000113133
RPL5	ribosomal protein L5	6.10293	68.7331	6.84656e-06	0.000407268
NR1D1	nuclear receptor subfamily 1 group D member 1	6.1013	68.6551	1.3961e-05	0.000707685
GPR155	G protein-coupled receptor 155	6.1001	68.5982	1.38934e-05	0.000705283
CPT1A	carnitine palmitoyltransferase 1A	6.09625	68.4156	3.06776e-06	0.00021709
AXL	AXL receptor tyrosine kinase	6.09239	68.2328	6.61317e-06	0.000397118
ZFAND1	zinc finger AN1-type containing 1	6.09187	68.2081	6.97642e-06	0.000413051
NDUFV1	NADH:ubiquinone oxidoreductase core subunit V1	6.08904	68.0744	3.28506e-06	0.000228746
FAM131B	family with sequence similarity 131 member B	6.08805	68.0279	8.47046e-07	8.24508e-05
SNRNP35	small nuclear ribonucleoprotein U11/U12 subunit 35	6.0872	67.9875	4.51606e-06	0.000294985
DDX3Y	DEAD-box helicase 3 Y-linked	6.08672	67.9651	5.97203e-07	6.35383e-05
ANKLE2	ankyrin repeat and LEM domain containing 2	6.08667	67.9626	1.83316e-05	0.000875359
E4F1	E4F transcription factor 1	6.08661	67.9598	5.81005e-07	6.21621e-05
FXR1	FMR1 autosomal homolog 1	6.08593	67.9279	1.72857e-05	0.000836316
RNF185	ring finger protein 185	6.07973	67.6365	8.40566e-06	0.000477951
TMED10	transmembrane p24 trafficking protein 10	6.07861	67.5842	2.07272e-06	0.000160323
MATR3	matrin 3	6.07729	67.5224	2.08377e-05	0.000969745
ENDOU	endonuclease, poly(U) specific	6.077	67.5085	4.59822e-06	0.000299228
SDC4	syndecan 4	6.0727	67.3076	1.13445e-05	0.000601792
PSMD6	proteasome 26S subunit, non-ATPase 6	6.07179	67.2651	4.7403e-06	0.000306326
ANO10	anoctamin 10	6.06991	67.1775	4.49984e-06	0.000294617
ATF1	activating transcription factor 1	6.06572	66.9831	1.5147e-06	0.000124979
PLAGL2	PLAG1 like zinc finger 2	6.06538	66.9669	2.26382e-05	0.00103349
HES5	hes family bHLH transcription factor 5	6.06424	66.9143	5.12659e-05	0.00198497
LAMP1	lysosomal associated membrane protein 1	6.06323	66.8674	3.03026e-05	0.00130184
RNF111	ring finger protein 111	6.0626	66.8384	2.21497e-05	0.00101519
CD99	CD99 molecule (Xg blood group)	6.06154	66.7893	0.000142235	0.0045968
RCOR3	REST corepressor 3	6.06113	66.77	3.47945e-05	0.00145094
PTPN1	protein tyrosine phosphatase non-receptor type 1	6.06089	66.7588	2.04728e-05	0.000955957
ARHGEF3	Rho guanine nucleotide exchange factor 3	6.06051	66.7415	1.60923e-05	0.000790949
NDOR1	NADPH dependent diflavin oxidoreductase 1	6.06027	66.7305	1.24217e-05	0.000645424
KCNK6	potassium two pore domain channel subfamily K member 6	6.05664	66.5625	1.12646e-05	0.000598234
MGRN1	mahogunin ring finger 1	6.05631	66.5473	0.000655518	0.0164702
PIK3IP1	phosphoinositide-3-kinase interacting protein 1	6.05562	66.5156	1.13905e-05	0.000603443
COP1	COP1 E3 ubiquitin ligase	6.05486	66.4803	2.41126e-05	0.00108725
FOXO3	forkhead box O3	6.05392	66.437	2.3357e-05	0.00105936
MRPL38	mitochondrial ribosomal protein L38	6.05352	66.419	1.51767e-05	0.00075528
MUC2	mucin 2, oligomeric mucus/gel-forming	6.05347	66.4166	3.46028e-06	0.000238797
MARCH5	membrane associated ring-CH-type finger 5	6.05158	66.3296	3.63459e-05	0.00150391
MTF1	metal regulatory transcription factor 1	6.05055	66.2824	1.11812e-05	0.000594324
FOXJ3	forkhead box J3	6.04833	66.1802	1.44968e-06	0.000121413
GLYATL3	glycine-N-acyltransferase like 3	6.04748	66.1414	2.03814e-05	0.000952329
C15orf41	chromosome 15 open reading frame 41	6.04455	66.007	5.79181e-06	0.000358466
PCYT1A	phosphate cytidylyltransferase 1, choline, alpha	6.03953	65.778	7.43521e-06	0.000433575
G3BP2	G3BP stress granule assembly factor 2	6.03897	65.7525	2.76755e-06	0.00020222
RINT1	RAD50 interactor 1	6.03653	65.6412	5.64005e-06	0.00035268
SNRPF	small nuclear ribonucleoprotein polypeptide F	6.03091	65.386	9.70464e-06	0.000532875
SDHAF4	succinate dehydrogenase complex assembly factor 4	6.02697	65.2078	1.86442e-06	0.000147204
IRF3	interferon regulatory factor 3	6.02669	65.1952	1.99572e-05	0.000938175
PPP1R21	protein phosphatase 1 regulatory subunit 21	6.02661	65.1916	3.71472e-05	0.00153115
NDUFA4L2	NDUFA4 mitochondrial complex associated like 2	6.02498	65.1177	5.95944e-06	0.000367697
FUNDC2	FUN14 domain containing 2	6.02483	65.1111	1.26391e-05	0.000654991
MCRIP2	MAPK regulated corepressor interacting protein 2	6.02283	65.0209	8.6332e-05	0.00303613
VPS54	VPS54 subunit of GARP complex	6.02129	64.9515	2.11938e-05	0.000981124
SNX1	sorting nexin 1	6.02103	64.9397	4.14042e-06	0.000276282
BCL2L10	BCL2 like 10	6.0205	64.9157	1.96886e-05	0.000928372
PHB2	prohibitin 2	6.02028	64.9059	7.18992e-06	0.000422394
ATP5MC3	ATP synthase membrane subunit c locus 3	6.02025	64.9044	4.37206e-06	0.000288284
EMSY	EMSY transcriptional repressor, BRCA2 interacting	6.01929	64.8615	2.39983e-05	0.0010828
TSEN54	tRNA splicing endonuclease subunit 54	6.0184	64.8216	2.19673e-06	0.000168007
TENT5A	terminal nucleotidyltransferase 5A	6.01824	64.8143	1.89699e-05	0.000899969
DNAJB11	DnaJ heat shock protein family (Hsp40) member B11	6.01684	64.7513	6.4599e-06	0.000390926
KIN	Kin17 DNA and RNA binding protein	6.01539	64.6864	9.15598e-07	8.74933e-05
IRF8	interferon regulatory factor 8	6.01417	64.6316	1.92434e-05	0.000911702
IPCEF1	interaction protein for cytohesin exchange factors 1	6.01123	64.5001	2.93975e-06	0.00021071
RNASEK	ribonuclease K	6.01077	64.4795	1.89411e-05	0.000899218
HDLBP	high density lipoprotein binding protein	6.01049	64.4669	2.05641e-05	0.000958615
CALM3	calmodulin 3	6.0104	64.463	1.94773e-05	0.000919624
LCP2	lymphocyte cytosolic protein 2	6.01001	64.4454	1.86812e-06	0.000147411
BAD	BCL2 associated agonist of cell death	6.00904	64.4023	1.41953e-05	0.00071799
PDCD2	programmed cell death 2	6.00742	64.3301	3.13152e-06	0.000220486
HSPA1L	heat shock protein family A (Hsp70) member 1 like	6.00454	64.2015	1.36255e-05	0.000695234
IL11	interleukin 11	6.00401	64.1781	1.40879e-05	0.000713599
C14orf28	chromosome 14 open reading frame 28	6.00034	64.015	1.91174e-05	0.000906042
CYB5R3	cytochrome b5 reductase 3	6.00014	64.0063	2.92571e-05	0.00126591
TMEM242	transmembrane protein 242	5.99985	63.9933	2.91465e-06	0.00020945
COX6A2	cytochrome c oxidase subunit 6A2	5.99793	63.9084	8.82153e-06	0.000495926
MCCC2	methylcrotonoyl-CoA carboxylase 2	5.99233	63.6607	7.33905e-06	0.000429768
RMND1	required for meiotic nuclear division 1 homolog	5.98998	63.557	9.88156e-06	0.000540724
ARPP19	cAMP regulated phosphoprotein 19	5.98896	63.5119	1.68466e-05	0.00081963
INSIG1	insulin induced gene 1	5.98781	63.4617	7.5661e-05	0.00273123
DNAJA4	DnaJ heat shock protein family (Hsp40) member A4	5.98724	63.4364	6.18602e-06	0.000378108
BDP1	B double prime 1, subunit of RNA polymerase III transcription initiation factor IIIB	5.98707	63.4288	5.14544e-06	0.000325258
CIR1	corepressor interacting with RBPJ, 1	5.98645	63.4016	1.64728e-05	0.000805135
IK	IK cytokine	5.98453	63.3175	1.85096e-05	0.000882346
DMTF1	cyclin D binding myb like transcription factor 1	5.98392	63.2905	2.35681e-05	0.00106581
ELAVL1	ELAV like RNA binding protein 1	5.98126	63.174	5.99832e-05	0.00224808
PACSIN2	protein kinase C and casein kinase substrate in neurons 2	5.98112	63.1678	6.11917e-06	0.000375059
ABR	ABR activator of RhoGEF and GTPase	5.98102	63.1635	2.77541e-06	0.000202688
BOLA2B	bolA family member 2B	5.98008	63.1222	1.15833e-06	0.000104089
ZNF830	zinc finger protein 830	5.97801	63.032	6.6703e-06	0.000399353
TMCO1	transmembrane and coiled-coil domains 1	5.9762	62.9529	4.13368e-05	0.00167458
CREBL2	cAMP responsive element binding protein like 2	5.97583	62.9367	3.45795e-05	0.0014437
HNRNPL	heterogeneous nuclear ribonucleoprotein L	5.97522	62.91	1.02713e-05	0.000556483
ATAD1	ATPase family AAA domain containing 1	5.97479	62.8914	2.08211e-05	0.000969296
ATG13	autophagy related 13	5.97398	62.856	2.24495e-05	0.00102646
SNAP47	synaptosome associated protein 47	5.97257	62.7945	2.54594e-05	0.00113511
ELMO3	engulfment and cell motility 3	5.97235	62.785	1.46221e-06	0.000122283
MRPS10	mitochondrial ribosomal protein S10	5.97007	62.686	1.50515e-05	0.000750124
CDKN2AIPNL	CDKN2A interacting protein N-terminal like	5.96922	62.6488	4.75739e-05	0.00186747
PA2G4	proliferation-associated 2G4	5.96602	62.5101	1.45469e-05	0.00073205
KPNB1	karyopherin subunit beta 1	5.96591	62.5056	2.26046e-05	0.0010323
SMAP1	small ArfGAP 1	5.96545	62.4857	2.49202e-05	0.00111679
LSM5	LSM5 homolog, U6 small nuclear RNA and mRNA degradation associated	5.96217	62.3436	8.54769e-06	0.000484248
UQCRC1	ubiquinol-cytochrome c reductase core protein 1	5.96153	62.3162	2.02413e-05	0.000947055
UBE3C	ubiquitin protein ligase E3C	5.95928	62.2191	2.38487e-05	0.0010771
SLTM	SAFB like transcription modulator	5.95862	62.1904	5.70295e-06	0.000354781
ZNF782	zinc finger protein 782	5.9586	62.1894	1.23636e-05	0.000644056
ZNF169	zinc finger protein 169	5.95782	62.156	2.28257e-05	0.00104069
BCL3	BCL3 transcription coactivator	5.95756	62.1448	1.87405e-05	0.000891823
PPP1CA	protein phosphatase 1 catalytic subunit alpha	5.95581	62.0694	2.03515e-06	0.000157994
WEE2	WEE1 homolog 2	5.95547	62.0548	5.54713e-05	0.00212008
CXorf56	chromosome X open reading frame 56	5.95254	61.9291	2.73809e-05	0.00120343
MPC1	mitochondrial pyruvate carrier 1	5.95115	61.8691	4.97146e-06	0.000317578
MCCC1	methylcrotonoyl-CoA carboxylase 1	5.95082	61.8549	1.9578e-05	0.000923784
UPF1	UPF1 RNA helicase and ATPase	5.95001	61.8202	4.38671e-05	0.0017511
SF3A1	splicing factor 3a subunit 1	5.94881	61.7688	1.62053e-05	0.00079482
FBXO7	F-box protein 7	5.9487	61.7642	1.178e-05	0.000620745
LLGL2	LLGL scribble cell polarity complex component 2	5.9483	61.7471	3.22558e-05	0.00136721
NDUFB9	NADH:ubiquinone oxidoreductase subunit B9	5.94679	61.6827	6.03834e-06	0.000371249
CRYL1	crystallin lambda 1	5.94573	61.6372	1.01559e-05	0.000551926
ZYX	zyxin	5.94532	61.6198	2.13654e-05	0.000987696
HUWE1	HECT, UBA and WWE domain containing E3 ubiquitin protein ligase 1	5.94502	61.6067	3.5165e-06	0.000242077
KIAA0232	KIAA0232	5.94375	61.5526	8.62989e-06	0.000487911
IBA57	iron-sulfur cluster assembly factor IBA57	5.94308	61.5242	2.87889e-06	0.000207846
[truncated: 2,197 more rows]
