# Supplementary material for: Integrated Transcriptomic and Proteomic Analysis of Red Blood Cells from Rainbow Trout Challenged with VHSV Point Towards Novel Immunomodulant Targets
Source: Vaccines (Basel). 2019 Jul 9;7(3):63. doi: 10.3390/vaccines7030063 (PMC6789484; doi:10.3390/vaccines7030063)
Supplement: Supplementary file 1 [file vaccines-07-00063-s001.zip › Supplementary Tables Nombela_Ortega-Villaizan_Vaccines 2019_review1/Supplementary Table S2.xlsx]

## Sheet: Hoja1
Gene	Gene description	Log₂ fold change	Fold change	P-value	FDR p-value
NUP93	nucleoporin 93	16.9187	123891	1.34159e-07	0.000134347
VAC14	VAC14 component of PIKFYVE complex	16.8312	116602	1.47784e-07	0.000142853
FOSL2	FOS like 2, AP-1 transcription factor subunit	16.5676	97130.7	2.66201e-07	0.000221879
CD9	CD9 molecule	14.7576	27699.9	1.44957e-05	0.00465988
NT5C2	5'-nucleotidase, cytosolic II	14.6874	26385.3	1.77262e-05	0.00529484
UBE2D1	ubiquitin conjugating enzyme E2 D1	14.6544	25787.1	1.54273e-05	0.00489157
ADCK5	aarF domain containing kinase 5	14.5993	24821.6	1.83467e-05	0.00543356
PARG	poly(ADP-ribose) glycohydrolase	14.4687	22672.7	2.05727e-05	0.00588012
UBE2E3	ubiquitin conjugating enzyme E2 E3	14.4587	22516	2.05669e-05	0.00588012
SNN	stannin	14.3913	21489.1	2.41952e-05	0.00662963
IKZF1	IKAROS family zinc finger 1	14.2855	19969.1	3.39794e-05	0.008446
ZNF630	zinc finger protein 630	14.2305	19221.9	2.94377e-05	0.0075601
IFNLR1	interferon lambda receptor 1	13.7701	13970.9	6.86615e-05	0.0124121
CLHC1	clathrin heavy chain linker domain containing 1	13.7131	13429.5	0.000125579	0.0181255
CDKN1A	cyclin dependent kinase inhibitor 1A	13.6725	13056.9	7.41377e-05	0.0131667
PPARGC1B	PPARG coactivator 1 beta	13.6202	12591.7	7.97184e-05	0.0138532
SEMA4B	semaphorin 4B	13.5076	11646.4	9.1317e-05	0.014867
CTNNB1	catenin beta 1	13.4493	11185.4	0.00021654	0.0245589
RARA	retinoic acid receptor alpha	13.4413	11123.4	9.8843e-05	0.0155992
TEAD1	TEA domain transcription factor 1	13.4367	11088.2	0.00022049	0.0247909
UTP23	UTP23 small subunit processome component	13.2808	9952.28	0.000133147	0.0187869
ADNP	activity dependent neuroprotector homeobox	13.2708	9883.72	0.000120041	0.0176442
INPP5E	inositol polyphosphate-5-phosphatase E	13.1752	9249.84	0.000294927	0.0299216
ZNF16	zinc finger protein 16	13.1537	9113.08	0.000173577	0.0218257
CTNND1	catenin delta 1	13.1313	8972.7	0.000147644	0.0199915
NCAPH2	non-SMC condensin II complex subunit H2	13.124	8927.06	0.000147006	0.019944
FAM107A	family with sequence similarity 107 member A	13.1093	8836.48	0.000158091	0.0206044
BDH1	3-hydroxybutyrate dehydrogenase 1	13.0955	8752.81	0.000154065	0.0203829
ATP2A1	ATPase sarcoplasmic/endoplasmic reticulum Ca2+ transporting 1	13.0937	8741.65	0.000324477	0.0317317
TRPV1	transient receptor potential cation channel subfamily V member 1	13.0838	8681.86	0.000328162	0.0318334
SKP2	S-phase kinase associated protein 2	13.0702	8600.33	0.000159373	0.0207326
ACE2	angiotensin I converting enzyme 2	13.0208	8310.8	0.00031396	0.0310859
DCUN1D5	defective in cullin neddylation 1 domain containing 5	13.0047	8218.5	0.000364564	0.0338885
ZNF787	zinc finger protein 787	12.9902	8136.29	0.000371918	0.0340362
PPT2	palmitoyl-protein thioesterase 2	12.9614	7975.64	0.00017996	0.0222465
OTUD3	OTU deubiquitinase 3	12.9577	7955.26	0.0003286	0.031852
DLG1	discs large MAGUK scaffold protein 1	12.8062	7162.19	0.000238824	0.0261649
BTF3L4	basic transcription factor 3 like 4	12.7932	7098.15	0.000252351	0.0270776
ANKH	ANKH inorganic pyrophosphate transport regulator	12.7428	6854.53	0.000371642	0.0340334
ABCC4	ATP binding cassette subfamily C member 4	12.7266	6777.59	0.0002465	0.0267625
SLC25A32	solute carrier family 25 member 32	12.7102	6701.28	0.00049863	0.0399077
SSRP1	structure specific recognition protein 1	12.7082	6691.68	0.000259735	0.0275353
AMPD2	adenosine monophosphate deaminase 2	12.6711	6521.89	0.000517836	0.0405529
KLHL28	kelch like family member 28	12.6051	6230.39	0.000551351	0.0420983
AZIN2	antizyme inhibitor 2	12.5916	6172.18	0.000513188	0.040404
RPS3	ribosomal protein S3	12.5836	6138.36	0.000298197	0.0301653
SNX27	sorting nexin 27	12.4934	5766.14	0.000342732	0.032743
PPM1A	protein phosphatase, Mg2+/Mn2+ dependent 1A	12.4597	5632.97	0.000349244	0.0331603
RELB	RELB proto-oncogene, NF-kB subunit	12.4535	5608.96	0	0
TNFRSF1B	TNF receptor superfamily member 1B	12.4406	5558.9	0.000353579	0.0333545
GCFC2	GC-rich sequence DNA-binding factor 2	12.4042	5420.63	0.000372254	0.0340446
CPQ	carboxypeptidase Q	12.3925	5376.8	0.00037765	0.034201
ARL6IP5	ADP ribosylation factor like GTPase 6 interacting protein 5	12.3869	5355.84	0.000662921	0.0467454
TTC21B	tetratricopeptide repeat domain 21B	12.3621	5264.65	0.000386855	0.034696
KIFC3	kinesin family member C3	12.3446	5201.07	0.000465866	0.0385914
KANSL1	KAT8 regulatory NSL complex subunit 1	12.3228	5123.05	0.000445729	0.0375564
ZNF35	zinc finger protein 35	12.3178	5105.42	0.00068773	0.0477427
ENKD1	enkurin domain containing 1	12.3062	5064.31	0.000691796	0.0477427
TMEM229B	transmembrane protein 229B	12.2997	5041.89	0.000692331	0.0477427
ZNF362	zinc finger protein 362	12.2786	4968.42	0.000427759	0.0365961
GYPC	glycophorin C (Gerbich blood group)	12.2362	4824.61	0.000436598	0.0371329
STX16	syntaxin 16	12.2296	4802.7	0.00043746	0.0371468
DEF8	differentially expressed in FDCP 8 homolog	12.207	4727.92	0.000747495	0.0494993
ABHD12	abhydrolase domain containing 12	12.2005	4706.71	0.0005259	0.0410099
DNAJC11	DnaJ heat shock protein family (Hsp40) member C11	12.1932	4683.07	0.000754137	0.0497716
ZNF567	zinc finger protein 567	12.1833	4650.93	0.000471749	0.0387941
PHGDH	phosphoglycerate dehydrogenase	12.1822	4647.22	0.0004612	0.0383012
MPND	MPN domain containing	12.1589	4572.9	0.000470597	0.0387941
OSBP2	oxysterol binding protein 2	12.1457	4531.41	0.000516918	0.0405529
TFDP1	transcription factor Dp-1	12.1105	4422.02	0.00049711	0.039836
ARID5A	AT-rich interaction domain 5A	12.0537	4251.42	0.000533119	0.0412723
GPT2	glutamic--pyruvic transaminase 2	12.0165	4142.99	0.000703615	0.0482224
ST3GAL4	ST3 beta-galactoside alpha-2,3-sialyltransferase 4	11.961	3986.69	0.000608406	0.0446426
XXYLT1	xyloside xylosyltransferase 1	11.9524	3963.19	0.000730763	0.049021
BATF3	basic leucine zipper ATF-like transcription factor 3	11.9463	3946.21	0	0
SRF	serum response factor	11.9285	3897.95	0.000698948	0.0480207
NIPA2	NIPA magnesium transporter 2	11.8497	3690.69	0.000640215	0.0459118
MPHOSPH8	M-phase phosphoprotein 8	11.8496	3690.59	0.000630055	0.0455114
POLE2	DNA polymerase epsilon 2, accessory subunit	11.8196	3614.59	0.000711931	0.0484346
NLRC5	NLR family CARD domain containing 5	11.791	3543.63	0.000651813	0.0462904
TNFRSF21	TNF receptor superfamily member 21	11.766	3482.72	0.000730571	0.049021
PHF13	PHD finger protein 13	11.7158	3363.72	0.000690437	0.0477427
BDP1	B double prime 1, subunit of RNA polymerase III transcription initiation factor IIIB	11.6666	3250.82	0.000739885	0.0493019
GTPBP8	GTP binding protein 8 (putative)	11.6588	3233.37	0.000746371	0.0494719
PSMB6	proteasome subunit beta 6	11.6542	3223.01	3.14165e-11	1.1508e-07
NOD2	nucleotide binding oligomerization domain containing 2	11.5918	3086.66	4.84397e-08	5.76287e-05
ENDOD1	endonuclease domain containing 1	11.5806	3062.75	2.22045e-16	2.3775e-12
CXCL11	C-X-C motif chemokine ligand 11	11.5517	3001.91	0	0
SPIN1	spindlin 1	11.4466	2791.05	7.26807e-10	1.61201e-06
RNASEH2A	ribonuclease H2 subunit A	11.3891	2681.98	1.2783e-10	3.70695e-07
CHDH	choline dehydrogenase	11.3335	2580.59	1.06852e-07	0.000112676
GPX2	glutathione peroxidase 2	11.2632	2457.81	0	0
ATF3	activating transcription factor 3	11.0903	2180.23	0	0
IFI44	interferon induced protein 44	11.0092	2061.11	0	0
HEBP2	heme binding protein 2	11.0007	2048.93	7.41969e-09	1.16043e-05
SLC35F6	solute carrier family 35 member F6	10.974	2011.43	0	0
CDK4	cyclin dependent kinase 4	10.755	1728.15	7.20977e-07	0.000487167
PPP2CA	protein phosphatase 2 catalytic subunit alpha	10.672	1631.53	7.7682e-07	0.000510044
IGHM	immunoglobulin heavy constant mu	10.6623	1620.6	2.26577e-07	0.000191141
EEPD1	endonuclease/exonuclease/phosphatase family domain containing 1	10.6471	1603.57	4.15668e-13	2.31435e-09
BATF	basic leucine zipper ATF-like transcription factor	10.6091	1561.9	7.59927e-11	2.35062e-07
RCC2	regulator of chromosome condensation 2	10.6079	1560.65	1.14438e-05	0.00397451
PAFAH1B1	platelet activating factor acetylhydrolase 1b regulatory subunit 1	10.6075	1560.15	5.74823e-08	6.73623e-05
FAM83A	family with sequence similarity 83 member A	10.5601	1509.74	2.55692e-09	4.62221e-06
UBE2E2	ubiquitin conjugating enzyme E2 E2	10.5566	1506.15	1.45669e-08	2.0615e-05
XKR8	XK related 8	10.4549	1403.56	2.80128e-10	7.22082e-07
TFE3	transcription factor binding to IGHM enhancer 3	10.44	1389.2	3.7389e-06	0.00174059
ALG1	ALG1 chitobiosyldiphosphodolichol beta-mannosyltransferase	10.4229	1372.77	9.69878e-09	1.45164e-05
HARS	histidyl-tRNA synthetase	10.3367	1293.19	1.7396e-06	0.000972462
ERN1	endoplasmic reticulum to nucleus signaling 1	10.2829	1245.82	1.75576e-07	0.000162794
HSPA9	heat shock protein family A (Hsp70) member 9	10.2537	1220.86	3.48978e-06	0.00164664
TPI1	triosephosphate isomerase 1	10.2479	1215.94	2.99374e-05	0.00764997
PYCARD	PYD and CARD domain containing	10.2277	1199.07	2.04814e-07	0.000176008
PAQR3	progestin and adipoQ receptor family member 3	10.2175	1190.59	3.21397e-05	0.00810451
NECTIN4	nectin cell adhesion molecule 4	10.1699	1151.98	1.76874e-08	2.37335e-05
UCKL1	uridine-cytidine kinase 1 like 1	10.1439	1131.41	2.22045e-16	2.3775e-12
APOL3	apolipoprotein L3	10.1389	1127.48	3.25705e-06	0.00156874
CCDC77	coiled-coil domain containing 77	10.0958	1094.34	1.24818e-09	2.51798e-06
PLCL2	phospholipase C like 2	10.0752	1078.78	3.82588e-05	0.00898693
VPS45	vacuolar protein sorting 45 homolog	10.0623	1069.22	2.88384e-07	0.000236127
ACOT7	acyl-CoA thioesterase 7	9.98622	1014.26	8.88178e-16	8.83071e-12
CHD8	chromodomain helicase DNA binding protein 8	9.95709	993.993	1.2436e-05	0.00424231
IL4I1	interleukin 4 induced 1	9.85543	926.363	7.9056e-10	1.71779e-06
VPS26C	VPS26 endosomal protein sorting factor C	9.83151	911.127	1.62507e-07	0.000156001
CCDC84	coiled-coil domain containing 84	9.77226	874.469	8.41603e-06	0.00320951
USP7	ubiquitin specific peptidase 7	9.771	873.705	3.9968e-15	3.47709e-11
ZNF79	zinc finger protein 79	9.76909	872.55	6.13539e-05	0.0116882
CCN1	cellular communication network factor 1	9.7593	866.646	7.53442e-06	0.00299644
DHX15	DEAH-box helicase 15	9.72857	848.383	2.04844e-07	0.000176008
DUSP11	dual specificity phosphatase 11	9.71311	839.337	3.45243e-07	0.000277781
MIA3	MIA SH3 domain ER export factor 3	9.70728	835.956	1.74983e-05	0.00527389
PI4K2A	phosphatidylinositol 4-kinase type 2 alpha	9.68697	824.27	8.13449e-07	0.000525154
YAE1	YAE1 maturation factor of ABCE1	9.65657	807.082	8.2723e-06	0.00317278
LLPH	LLP homolog, long-term synaptic facilitation factor	9.65551	806.486	2.81893e-07	0.000232178
ZNRD1	zinc ribbon domain containing 1	9.6467	801.577	5.11269e-07	0.000372597
ZFAND6	zinc finger AN1-type containing 6	9.63776	796.627	3.67291e-07	0.000291948
PHKG2	phosphorylase kinase catalytic subunit gamma 2	9.60867	780.725	1.03389e-05	0.00369006
LRRC8A	leucine rich repeat containing 8 VRAC subunit A	9.58484	767.932	6.75864e-06	0.00277502
CREBRF	CREB3 regulatory factor	9.58443	767.716	2.528e-05	0.00680629
TTC31	tetratricopeptide repeat domain 31	9.57438	762.388	3.65978e-11	1.30621e-07
ATF7	activating transcription factor 7	9.50988	729.052	1.12313e-05	0.003928
RAD54L2	RAD54 like 2	9.50734	727.772	8.81655e-05	0.0146847
ZNF367	zinc finger protein 367	9.50729	727.743	6.74902e-10	1.56572e-06
B2M	beta-2-microglobulin	9.50266	725.415	0	0
HTR3A	5-hydroxytryptamine receptor 3A	9.49143	719.789	1.51121e-06	0.000855095
CCNI2	cyclin I family member 2	9.47853	713.38	1.57525e-09	3.04538e-06
SLC41A3	solute carrier family 41 member 3	9.41752	683.842	8.20244e-06	0.00317278
NCL	nucleolin	9.39353	672.564	7.66125e-07	0.000507814
DHRS7	dehydrogenase/reductase 7	9.37241	662.792	6.82592e-07	0.000468046
GLOD4	glyoxalase domain containing 4	9.3599	657.066	8.89391e-05	0.0147204
PARP12	poly(ADP-ribose) polymerase family member 12	9.35036	652.738	3.3779e-06	0.00161576
ZNF813	zinc finger protein 813	9.34166	648.815	2.77302e-05	0.0071879
TPCN2	two pore segment channel 2	9.27855	621.042	2.3825e-05	0.00654488
PLEKHA6	pleckstrin homology domain containing A6	9.26214	614.018	8.37901e-06	0.00320417
PLEKHJ1	pleckstrin homology domain containing J1	9.25701	611.838	2.46225e-05	0.00668095
GMNN	geminin DNA replication inhibitor	9.24588	607.136	1.40855e-06	0.000806847
FASTKD1	FAST kinase domains 1	9.24254	605.735	1.47526e-05	0.00472065
TTC13	tetratricopeptide repeat domain 13	9.19816	587.382	7.00955e-07	0.000475948
AP5B1	adaptor related protein complex 5 subunit beta 1	9.19315	585.349	1.66933e-05	0.00514075
NHP2	NHP2 ribonucleoprotein	9.18874	583.559	5.45344e-05	0.0110333
FANCE	FA complementation group E	9.18267	581.111	0.000125659	0.0181255
NAT1	N-acetyltransferase 1	9.17923	579.729	8.3569e-07	0.000533595
HRG	histidine rich glycoprotein	9.16816	575.296	4.13542e-07	0.000321581
IARS2	isoleucyl-tRNA synthetase 2, mitochondrial	9.16391	573.605	2.24544e-05	0.00628883
FAM49B	family with sequence similarity 49 member B	9.15704	570.878	5.19854e-11	1.7649e-07
PAK4	p21 (RAC1) activated kinase 4	9.15494	570.046	0.000102948	0.0159398
DERL2	derlin 2	9.13515	562.283	1.93587e-05	0.00563732
PPHLN1	periphilin 1	9.13085	560.609	7.10543e-15	5.81788e-11
GOLT1B	golgi transport 1B	9.12765	559.366	1.00171e-06	0.000625261
ZDHHC18	zinc finger DHHC-type containing 18	9.12656	558.944	4.68625e-13	2.50886e-09
ABCF2	ATP binding cassette subfamily F member 2	9.12603	558.739	2.62992e-05	0.00697281
PVR	PVR cell adhesion molecule	9.12305	557.585	2.15058e-05	0.00609263
REC8	REC8 meiotic recombination protein	9.10443	550.434	5.88766e-05	0.0115324
MYO9A	myosin IXA	9.10035	548.883	6.61357e-06	0.00273981
NSDHL	NAD(P) dependent steroid dehydrogenase-like	9.0553	532.006	9.53006e-07	0.000600368
NUGGC	nuclear GTPase, germinal center associated	9.04724	529.043	1.46621e-08	2.0615e-05
AQP3	aquaporin 3 (Gill blood group)	9.01589	517.67	1.02734e-05	0.0036761
ZFP36L2	ZFP36 ring finger protein like 2	9.00598	514.128	9.24121e-05	0.0149399
TRAV1-1	T cell receptor alpha variable 1-1	9.00203	512.722	1.91237e-07	0.000168817
SESN1	sestrin 1	8.98575	506.969	1.06212e-06	0.000648429
TRIM33	tripartite motif containing 33	8.97753	504.086	2.36473e-05	0.00653094
ENDOG	endonuclease G	8.97077	501.732	3.85809e-05	0.00902566
DPP7	dipeptidyl peptidase 7	8.96052	498.179	1.55778e-08	2.15437e-05
ANK1	ankyrin 1	8.95664	496.841	2.21269e-06	0.00114496
CSRP1	cysteine and glycine rich protein 1	8.92795	487.057	3.69534e-06	0.0017319
RDH14	retinol dehydrogenase 14	8.92074	484.632	1.87913e-07	0.000168055
NIPAL3	NIPA like domain containing 3	8.90891	480.674	1.80396e-06	0.0009925
ACTR3	actin related protein 3	8.90876	480.623	8.9365e-05	0.0147383
FRMD4A	FERM domain containing 4A	8.90037	477.835	0.000101426	0.0158397
ACAP3	ArfGAP with coiled-coil, ankyrin repeat and PH domains 3	8.8984	477.184	1.40212e-05	0.0045707
SERTAD3	SERTA domain containing 3	8.87213	468.573	1.15454e-06	0.000692697
SMYD5	SMYD family member 5	8.87003	467.891	4.11317e-05	0.00938514
EHMT2	euchromatic histone lysine methyltransferase 2	8.8662	466.651	1.35787e-05	0.00446582
AMT	aminomethyltransferase	8.84688	460.444	0.000105026	0.0161003
SEPTIN8	septin 8	8.83059	455.273	3.70524e-05	0.00885239
SHC1	SHC adaptor protein 1	8.83003	455.096	5.27348e-05	0.0108426
LYRM4	LYR motif containing 4	8.82655	453.999	9.9998e-06	0.00361538
ZBTB21	zinc finger and BTB domain containing 21	8.80776	448.124	1.19718e-05	0.0041146
RFFL	ring finger and FYVE like domain containing E3 ubiquitin protein ligase	8.80608	447.603	3.80819e-06	0.00176107
ZNF682	zinc finger protein 682	8.79943	445.547	6.08366e-05	0.011646
GRWD1	glutamate rich WD repeat containing 1	8.79776	445.031	3.70685e-05	0.00885239
NPB	neuropeptide B	8.79357	443.74	9.00151e-06	0.00334124
BAHCC1	BAH domain and coiled-coil containing 1	8.79191	443.23	5.14067e-09	8.32042e-06
TLK1	tousled like kinase 1	8.78984	442.594	2.46114e-06	0.00124123
EFCAB10	EF-hand calcium binding domain 10	8.77968	439.489	8.72607e-05	0.0146694
CRYZ	crystallin zeta	8.77955	439.45	0.000204128	0.0237175
ACSS3	acyl-CoA synthetase short chain family member 3	8.77598	438.362	2.09774e-06	0.00110604
HOPX	HOP homeobox	8.7758	438.307	1.03835e-05	0.00369649
FAM3A	family with sequence similarity 3 member A	8.76527	435.122	5.86303e-05	0.0115107
SLC25A51	solute carrier family 25 member 51	8.76092	433.811	5.00401e-05	0.0105695
CALCA	calcitonin related polypeptide alpha	8.74608	429.371	3.76504e-05	0.00894325
ECHDC3	enoyl-CoA hydratase domain containing 3	8.74312	428.491	7.07773e-06	0.00286391
VPS37B	VPS37B subunit of ESCRT-I	8.73836	427.078	1.05407e-06	0.000646352
KXD1	KxDL motif containing 1	8.72768	423.93	1.6956e-07	0.000160557
NDUFS8	NADH:ubiquinone oxidoreductase core subunit S8	8.72507	423.164	1.77369e-06	0.000983621
LMTK3	lemur tyrosine kinase 3	8.71536	420.325	0.000216172	0.0245589
GSAP	gamma-secretase activating protein	8.70852	418.338	3.18851e-09	5.61804e-06
CH25H	cholesterol 25-hydroxylase	8.67915	409.907	0.000231524	0.0256994
ZNF229	zinc finger protein 229	8.67481	408.674	4.68086e-08	5.61683e-05
PACSIN2	protein kinase C and casein kinase substrate in neurons 2	8.67305	408.178	2.24969e-06	0.00115552
TUBA3D	tubulin alpha 3d	8.66843	406.872	0.000109233	0.0165809
TRIM46	tripartite motif containing 46	8.66592	406.164	4.31502e-05	0.00964091
ACTR1B	actin related protein 1B	8.66246	405.193	1.77326e-08	2.37335e-05
ZCCHC14	zinc finger CCHC-type containing 14	8.66176	404.995	4.69015e-06	0.00205945
MFSD8	major facilitator superfamily domain containing 8	8.65841	404.055	0.000203414	0.0237175
MRM1	mitochondrial rRNA methyltransferase 1	8.65196	402.252	4.98506e-05	0.0105455
ARPP19	cAMP regulated phosphoprotein 19	8.65191	402.239	6.60465e-07	0.00045738
SCHIP1	schwannomin interacting protein 1	8.62986	396.139	5.18408e-05	0.0107462
GIMAP7	GTPase, IMAP family member 8	8.62221	394.042	1.42995e-05	0.00462889
MYL9	myosin light chain 9	8.62057	393.594	0.000218168	0.0246029
BMI1	BMI1 proto-oncogene, polycomb ring finger	8.60863	390.351	9.93866e-06	0.00360264
SLC5A6	solute carrier family 5 member 6	8.60621	389.698	3.96021e-06	0.00181329
DENND6A	DENN domain containing 6A	8.59641	387.058	1.06697e-05	0.00378242
PARP8	poly(ADP-ribose) polymerase family member 8	8.59217	385.923	1.34275e-05	0.00445009
RRP15	ribosomal RNA processing 15 homolog	8.54678	373.971	5.92159e-05	0.0115604
PPA1	pyrophosphatase (inorganic) 1	8.54189	372.704	0.000283549	0.0291712
TOM1	target of myb1 membrane trafficking protein	8.53612	371.216	0.00028841	0.0295012
RWDD2B	RWD domain containing 2B	8.53127	369.972	6.86126e-05	0.0124121
MEX3D	mex-3 RNA binding family member D	8.52214	367.637	3.82184e-05	0.00898693
JUN	Jun proto-oncogene, AP-1 transcription factor subunit	8.51425	365.633	2.85216e-13	1.72612e-09
TMEM184B	transmembrane protein 184B	8.50977	364.498	1.82234e-06	0.000998665
NSUN5	NOP2/Sun RNA methyltransferase 5	8.49197	360.03	0.000163136	0.0210562
NUTF2	nuclear transport factor 2	8.48346	357.913	5.79453e-05	0.0114132
HDDC3	HD domain containing 3	8.47813	356.592	2.2734e-12	1.09119e-08
POLR2F	RNA polymerase II subunit F	8.47558	355.962	3.89305e-06	0.00179375
TRIM39	tripartite motif containing 39	8.46221	352.679	7.07212e-14	5.18107e-10
SLC38A7	solute carrier family 38 member 7	8.46196	352.617	6.65683e-05	0.0122404
CYB5R3	cytochrome b5 reductase 3	8.46168	352.549	8.96357e-05	0.0147498
PREP	prolyl endopeptidase	8.45431	350.752	0.000199668	0.0234935
TOMM34	translocase of outer mitochondrial membrane 34	8.45342	350.536	4.76911e-07	0.000354993
CLDND1	claudin domain containing 1	8.4505	349.828	0.000151079	0.0202012
TYROBP	TYRO protein tyrosine kinase binding protein	8.44983	349.665	7.56689e-07	0.000504743
TIFA	TRAF interacting protein with forkhead associated domain	8.43781	346.764	1.26192e-05	0.00426341
GARNL3	GTPase activating Rap/RanGAP domain like 3	8.4343	345.922	0.000352509	0.0333339
CYTH3	cytohesin 3	8.43334	345.692	6.62904e-05	0.0122054
NEMP1	nuclear envelope integral membrane protein 1	8.42432	343.536	5.55564e-09	8.88871e-06
TIMM8B	translocase of inner mitochondrial membrane 8 homolog B	8.41509	341.346	8.49197e-05	0.0143451
C7orf31	chromosome 7 open reading frame 31	8.41368	341.011	1.58972e-05	0.00500636
HERC1	HECT and RLD domain containing E3 ubiquitin protein ligase family member 1	8.40363	338.644	7.86762e-05	0.0137667
TMEM8B	transmembrane protein 8B	8.39814	337.359	0.000296732	0.0300544
AIP	aryl hydrocarbon receptor interacting protein	8.39728	337.157	6.44497e-05	0.012023
GGA3	golgi associated, gamma adaptin ear containing, ARF binding protein 3	8.38948	335.341	0.00025689	0.0273797
LRRC47	leucine rich repeat containing 47	8.37841	332.776	0.000157675	0.020576
DPYD	dihydropyrimidine dehydrogenase	8.36988	330.816	1.30602e-06	0.000760634
SNRPA	small nuclear ribonucleoprotein polypeptide A	8.36966	330.763	1.51444e-05	0.00481285
ALDH16A1	aldehyde dehydrogenase 16 family member A1	8.36477	329.644	7.35316e-05	0.0130885
FAM192A	family with sequence similarity 192 member A	8.36136	328.868	1.14488e-05	0.00397451
SOSTDC1	sclerostin domain containing 1	8.35902	328.334	1.68057e-05	0.00514664
FBXO30	F-box protein 30	8.35705	327.885	8.27483e-05	0.0141675
BCAP29	B cell receptor associated protein 29	8.34678	325.561	6.72612e-06	0.00276995
ZNF41	zinc finger protein 41	8.32494	320.668	1.3037e-06	0.000760634
METTL2A	methyltransferase like 2A	8.32288	320.211	0.000381824	0.0344223
PIEZO1	piezo type mechanosensitive ion channel component 1	8.30094	315.378	8.47931e-05	0.0143451
BRD8	bromodomain containing 8	8.29859	314.864	1.87757e-05	0.00552568
ACO2	aconitase 2	8.28606	312.142	6.31818e-05	0.011933
INPP4A	inositol polyphosphate-4-phosphatase type I A	8.28606	312.142	3.00774e-05	0.00766782
NEURL3	neuralized E3 ubiquitin protein ligase 3	8.28405	311.707	0.00041522	0.0361003
PTK2	protein tyrosine kinase 2	8.28249	311.371	2.16878e-05	0.00611099
LHB	luteinizing hormone beta polypeptide	8.28168	311.195	0.000353072	0.0333545
TANGO2	transport and golgi organization 2 homolog	8.28143	311.142	0.000195928	0.0232469
LMAN1	lectin, mannose binding 1	8.27697	310.181	8.65064e-05	0.0145778
NLK	nemo like kinase	8.26835	308.334	1.81176e-08	2.38383e-05
HSPA4	heat shock protein family A (Hsp70) member 4	8.25842	306.22	1.76194e-05	0.00527843
THUMPD3	THUMP domain containing 3	8.254	305.282	2.08098e-06	0.00110138
KAT2A	lysine acetyltransferase 2A	8.24115	302.576	3.69705e-05	0.00885239
NDUFA3	NADH:ubiquinone oxidoreductase subunit A3	8.23998	302.329	0.0001005	0.0157712
COMMD10	COMM domain containing 10	8.23724	301.756	0.000192547	0.0230107
CCNI	cyclin I	8.23493	301.273	6.20576e-06	0.00260184
YIPF4	Yip1 domain family member 4	8.23413	301.106	5.79683e-07	0.000405472
TNFAIP8L1	TNF alpha induced protein 8 like 1	8.2254	299.291	0.000200852	0.0235879
NR1D1	nuclear receptor subfamily 1 group D member 1	8.20636	295.365	1.94475e-05	0.00564909
CD300C	CD300c molecule	8.20476	295.039	9.35269e-05	0.0150268
AQP12A	aquaporin 12A	8.20105	294.281	8.81967e-05	0.0146847
DHRS7B	dehydrogenase/reductase 7B	8.18121	290.261	0.000426448	0.0365163
ZNF347	zinc finger protein 347	8.17745	289.507	0.000113808	0.0170918
DYRK1A	dual specificity tyrosine phosphorylation regulated kinase 1A	8.17487	288.989	1.145e-05	0.00397451
EIF2B2	eukaryotic translation initiation factor 2B subunit beta	8.16803	287.622	0.000209348	0.0240828
SEC23B	SEC23 homolog B, coat complex II component	8.15692	285.415	0.000150158	0.0201493
NDUFA10	NADH:ubiquinone oxidoreductase subunit A10	8.15161	284.367	1.89399e-05	0.00554434
CAMK2N2	calcium/calmodulin dependent protein kinase II inhibitor 2	8.15127	284.299	8.85005e-05	0.0146847
EIF1AX	eukaryotic translation initiation factor 1A X-linked	8.14965	283.981	2.37222e-05	0.00653864
TRIM13	tripartite motif containing 13	8.14769	283.596	0.000217284	0.0245694
MRPL1	mitochondrial ribosomal protein L1	8.13614	281.333	0.000412763	0.0359316
MAPK10	mitogen-activated protein kinase 10	8.13403	280.922	0.00010547	0.0161505
DACH2	dachshund family transcription factor 2	8.13371	280.86	0.000202935	0.0237175
RER1	retention in endoplasmic reticulum sorting receptor 1	8.13272	280.669	5.03458e-05	0.0105807
CSPP1	centrosome and spindle pole associated protein 1	8.1309	280.315	6.54663e-06	0.00272017
RNF170	ring finger protein 170	8.12638	279.438	6.69542e-05	0.0122696
ZNF395	zinc finger protein 395	8.12616	279.395	2.65988e-06	0.00130828
TTC19	tetratricopeptide repeat domain 19	8.12601	279.365	1.5788e-05	0.00499458
DHCR7	7-dehydrocholesterol reductase	8.12495	279.161	0.000228289	0.0254532
ITGA5	integrin subunit alpha 5	8.12282	278.748	2.33107e-06	0.00118855
LIG3	DNA ligase 3	8.1227	278.726	0.000123347	0.0179034
ANKRD10	ankyrin repeat domain 10	8.11439	277.125	9.77052e-05	0.0155429
ZNF679	zinc finger protein 679	8.11284	276.826	0.000178034	0.0220868
MAP3K21	mitogen-activated protein kinase kinase kinase 21	8.10548	275.418	5.06829e-05	0.0105807
FBXO6	F-box protein 6	8.10379	275.096	3.44258e-05	0.00849627
UNC50	unc-50 inner nuclear membrane RNA binding protein	8.10364	275.066	2.59954e-05	0.0069186
FGD4	FYVE, RhoGEF and PH domain containing 4	8.10079	274.525	0.000493855	0.0396665
CDK10	cyclin dependent kinase 10	8.0943	273.292	8.49049e-05	0.0143451
ZNF131	zinc finger protein 131	8.09408	273.25	0.000461447	0.0383012
ALDH3A1	aldehyde dehydrogenase 3 family member A1	8.0879	272.083	0.000117055	0.017389
SMG6	SMG6 nonsense mediated mRNA decay factor	8.08231	271.031	9.91156e-06	0.00360219
RNF166	ring finger protein 166	8.08105	270.794	7.07516e-06	0.00286391
FURIN	furin, paired basic amino acid cleaving enzyme	8.08025	270.644	0.000503337	0.0400354
IPO5	importin 5	8.07636	269.915	2.11987e-07	0.000181028
TDRD9	tudor domain containing 9	8.07207	269.112	2.46976e-05	0.0066883
POM121C	POM121 transmembrane nucleoporin C	8.07108	268.928	0.000278073	0.0288564
LMF2	lipase maturation factor 2	8.06754	268.271	0.00012234	0.0178267
PPP4R2	protein phosphatase 4 regulatory subunit 2	8.06333	267.488	9.56156e-06	0.00351166
DCBLD2	discoidin, CUB and LCCL domain containing 2	8.05933	266.748	7.15975e-06	0.00286616
ACVR1	activin A receptor type 1	8.05886	266.661	0.000202969	0.0237175
COPZ1	coatomer protein complex subunit zeta 1	8.05268	265.521	1.68233e-05	0.00514664
MPPED2	metallophosphoesterase domain containing 2	8.04809	264.677	0.00020907	0.0240828
MARF1	meiosis regulator and mRNA stability factor 1	8.0432	263.781	0.000197463	0.0233525
SMURF1	SMAD specific E3 ubiquitin protein ligase 1	8.04162	263.492	0.000124571	0.0180433
TMEM63B	transmembrane protein 63B	8.03773	262.784	0.000144228	0.0197402
ABHD17A	abhydrolase domain containing 17A	8.03701	262.652	2.7138e-05	0.00710085
SPTLC2	serine palmitoyltransferase long chain base subunit 2	8.03244	261.822	0.000252314	0.0270776
NFYB	nuclear transcription factor Y subunit beta	8.03066	261.498	3.89195e-05	0.00905561
IRF5	interferon regulatory factor 5	8.02676	260.792	2.75541e-05	0.00716897
TOPORS	TOP1 binding arginine/serine rich protein	8.02631	260.711	1.33074e-05	0.00444204
PRKD3	protein kinase D3	8.01673	258.987	4.82136e-05	0.0102931
TSPEAR	thrombospondin type laminin G domain and EAR repeats	8.01611	258.874	0.000160929	0.0208571
RAC3	Rac family small GTPase 3	8.00286	256.509	8.22597e-05	0.0141186
EIF2B1	eukaryotic translation initiation factor 2B subunit alpha	8.00126	256.223	3.71689e-05	0.00885912
OGFOD1	2-oxoglutarate and iron dependent oxygenase domain containing 1	7.99602	255.294	0.000510559	0.0403333
SNRPF	small nuclear ribonucleoprotein polypeptide F	7.9958	255.257	0.000325903	0.0317317
ERAP1	endoplasmic reticulum aminopeptidase 1	7.9946	255.043	6.21088e-08	7.14482e-05
WDR25	WD repeat domain 25	7.98305	253.01	0.000217055	0.0245694
NFKB2	nuclear factor kappa B subunit 2	7.97532	251.658	2.12353e-09	3.94113e-06
BAMBI	BMP and activin membrane bound inhibitor	7.96561	249.97	3.82476e-05	0.00898693
PLCXD1	phosphatidylinositol specific phospholipase C X domain containing 1	7.96362	249.625	1.24874e-05	0.00424231
TDG	thymine DNA glycosylase	7.96342	249.591	2.72939e-05	0.00711456
SERTAD2	SERTA domain containing 2	7.96329	249.568	5.50671e-14	4.25837e-10
MAB21L1	mab-21 like 1	7.96324	249.559	0.000177097	0.0220295
ATG2B	autophagy related 2B	7.95974	248.955	4.54702e-05	0.00992041
MAT1A	methionine adenosyltransferase 1A	7.95915	248.853	7.9066e-05	0.0137915
ILVBL	ilvB acetolactate synthase like	7.94193	245.9	1.7606e-06	0.000980266
MRPL57	mitochondrial ribosomal protein L57	7.93441	244.622	0.000145869	0.0198672
RAB19	RAB19, member RAS oncogene family	7.91992	242.178	0.000645693	0.0461146
PIK3R2	phosphoinositide-3-kinase regulatory subunit 2	7.91775	241.813	0.000659871	0.0466248
GIMAP6	GTPase, IMAP family member 7	7.91148	240.765	1.31386e-06	0.000762012
TRIM25	tripartite motif containing 25	7.90368	239.467	1.54633e-11	5.97893e-08
SGSH	N-sulfoglucosamine sulfohydrolase	7.89468	237.978	4.70816e-06	0.00206086
RAP1A	RAP1A, member of RAS oncogene family	7.89319	237.731	0.000279978	0.0289293
KIF3B	kinesin family member 3B	7.88972	237.16	5.15656e-05	0.010729
POLDIP2	DNA polymerase delta interacting protein 2	7.88957	237.136	4.39556e-05	0.00970979
RAC1	Rac family small GTPase 1	7.87881	235.375	0.000151009	0.0202012
APBA2	amyloid beta precursor protein binding family A member 2	7.87183	234.238	7.21157e-05	0.0128694
STAU1	staufen double-stranded RNA binding protein 1	7.87099	234.101	1.92863e-09	3.62885e-06
ZNF37A	zinc finger protein 37A	7.85933	232.217	4.66338e-06	0.00205945
FEZ1	fasciculation and elongation protein zeta 1	7.85471	231.474	0.000201013	0.0235879
DCXR	dicarbonyl and L-xylulose reductase	7.84747	230.316	2.6245e-05	0.0069717
HIF1A	hypoxia inducible factor 1 subunit alpha	7.84436	229.82	5.02283e-05	0.0105807
GIMAP8	GINS complex subunit 4	7.83764	228.751	0.000104125	0.0160608
PHLDB3	pleckstrin homology like domain family B member 3	7.8376	228.746	0.000622776	0.0453285
MCM10	minichromosome maintenance 10 replication initiation factor	7.83253	227.943	8.21517e-06	0.00317278
SRP72	signal recognition particle 72	7.82879	227.353	1.07614e-05	0.00380185
SOCS1	suppressor of cytokine signaling 1	7.82596	226.907	1.62359e-12	8.37021e-09
GSK3A	glycogen synthase kinase 3 alpha	7.82237	226.344	2.68463e-06	0.0013158
SAE1	SUMO1 activating enzyme subunit 1	7.80521	223.666	0.000639794	0.0459118
ABCB9	ATP binding cassette subfamily B member 9	7.80009	222.874	4.97103e-05	0.0105318
HYAL2	hyaluronidase 2	7.79778	222.519	2.56085e-06	0.00127763
WAPL	WAPL cohesin release factor	7.79643	222.309	0.000281795	0.0290551
RYR2	ryanodine receptor 2	7.79327	221.823	0.000326563	0.0317389
SPI1	Spi-1 proto-oncogene	7.79321	221.815	4.68148e-12	1.97466e-08
RNF123	ring finger protein 123	7.79125	221.513	4.40165e-05	0.00970979
CTTNBP2	cortactin binding protein 2	7.78863	221.112	0.000189054	0.0228037
SOCS7	suppressor of cytokine signaling 7	7.78001	219.795	0.000216662	0.0245589
MPP5	membrane palmitoylated protein 5	7.77517	219.057	0.000167939	0.0214068
KLC1	kinesin light chain 1	7.77436	218.935	1.96277e-05	0.00566821
MEGF9	multiple EGF like domains 9	7.7708	218.396	6.77831e-06	0.00277502
STX17	syntaxin 17	7.77012	218.293	3.93667e-05	0.00911754
TCF7L1	transcription factor 7 like 1	7.74196	214.074	7.61951e-05	0.0134594
UCN3	urocortin 3	7.73788	213.468	0.000316606	0.0312111
CACNG2	calcium voltage-gated channel auxiliary subunit gamma 2	7.73427	212.935	5.99041e-05	0.0116137
HSP90B2P	heat shock protein 90 beta family member 2, pseudogene	7.73297	212.743	8.7451e-05	0.0146836
SRGAP3	SLIT-ROBO Rho GTPase activating protein 3	7.73201	212.602	0.000204126	0.0237175
AP1S3	adaptor related protein complex 1 subunit sigma 3	7.72398	211.422	0.000208734	0.0240719
MYO15A	myosin XVA	7.71641	210.315	1.44623e-05	0.00465988
TMEM237	transmembrane protein 237	7.71228	209.714	0.000265797	0.0279649
DBNL	drebrin like	7.71111	209.544	0.000353317	0.0333545
BMPR2	bone morphogenetic protein receptor type 2	7.69998	207.934	0.000166255	0.0212856
THSD4	thrombospondin type 1 domain containing 4	7.69025	206.536	4.38863e-05	0.00970979
HAVCR1	hepatitis A virus cellular receptor 1	7.68779	206.185	6.41876e-05	0.012009
RBCK1	RANBP2-type and C3HC4-type zinc finger containing 1	7.68622	205.96	0.000148388	0.0200338
DDX51	DEAD-box helicase 51	7.68598	205.926	0.000376986	0.0341939
ANPEP	alanyl aminopeptidase, membrane	7.67491	204.352	7.16175e-06	0.00286616
RAP2B	RAP2B, member of RAS oncogene family	7.67462	204.311	6.66818e-05	0.0122451
CTH	cystathionine gamma-lyase	7.66714	203.254	2.28632e-05	0.00637764
NFATC1	nuclear factor of activated T cells 1	7.66532	202.998	0.000177679	0.0220625
GEMIN2	gem nuclear organelle associated protein 2	7.66228	202.571	0.000153325	0.0203258
TFR2	transferrin receptor 2	7.65967	202.205	0.000388514	0.0347478
FOS	Fos proto-oncogene, AP-1 transcription factor subunit	7.64917	200.738	8.02696e-07	0.000522109
UBTF	upstream binding transcription factor	7.63234	198.41	1.26498e-05	0.00426341
PICK1	protein interacting with PRKCA 1	7.6286	197.896	0.000419561	0.0362738
CEP97	centrosomal protein 97	7.62466	197.357	0.000142994	0.0196292
NCOA3	nuclear receptor coactivator 3	7.61695	196.305	3.39271e-05	0.008446
LRRFIP1	LRR binding FLII interacting protein 1	7.6145	195.972	4.61413e-05	0.0100041
PPP1R8	protein phosphatase 1 regulatory subunit 8	7.60243	194.339	0.000529272	0.0411216
GLA	galactosidase alpha	7.60088	194.131	2.45198e-05	0.00666607
HOOK3	hook microtubule tethering protein 3	7.59906	193.886	4.64511e-06	0.00205916
NT5C3B	5'-nucleotidase, cytosolic IIIB	7.5965	193.541	7.87411e-05	0.0137667
HDGF	heparin binding growth factor	7.59022	192.701	0.000132249	0.0187611
RDH12	retinol dehydrogenase 12	7.58516	192.026	3.61236e-05	0.008806
CLPX	caseinolytic mitochondrial matrix peptidase chaperone subunit	7.57997	191.337	0.000319933	0.0314055
CSNK1D	casein kinase 1 delta	7.57068	190.109	3.4296e-05	0.00847927
DNER	delta/notch like EGF repeat containing	7.56887	189.87	0.000310898	0.0309324
TTI2	TELO2 interacting protein 2	7.56117	188.86	0.000363577	0.0338742
BTBD11	BTB domain containing 11	7.55449	187.987	0.000123629	0.0179255
GTPBP1	GTP binding protein 1	7.55436	187.97	2.87412e-05	0.00740856
SLC43A1	solute carrier family 43 member 1	7.55249	187.726	0.000342711	0.032743
ART1	ADP-ribosyltransferase 1	7.55246	187.723	5.30498e-05	0.0108772
SENP1	SUMO specific peptidase 1	7.55073	187.498	0.000407407	0.0356436
TMEM80	transmembrane protein 80	7.54671	186.976	3.06518e-05	0.00777154
PLEKHA3	pleckstrin homology domain containing A3	7.54246	186.427	9.44296e-06	0.00347728
CLPP	caseinolytic mitochondrial matrix peptidase proteolytic subunit	7.54115	186.257	0.000269895	0.0282678
CASP3	caspase 3	7.53498	185.462	0.000455387	0.0380021
PGLYRP1	peptidoglycan recognition protein 1	7.52711	184.453	0.000252694	0.0270776
BAG4	BCL2 associated athanogene 4	7.52573	184.276	6.8307e-05	0.0124121
NFKB1	nuclear factor kappa B subunit 1	7.52522	184.211	0.000167415	0.0213941
BTNL8	butyrophilin like 8	7.52436	184.102	4.00622e-05	0.00923256
KCTD15	potassium channel tetramerization domain containing 15	7.52164	183.755	0.000335106	0.0322804
SLC26A1	solute carrier family 26 member 1	7.51503	182.915	6.07259e-05	0.0116429
SAA2	serum amyloid A2	7.5102	182.303	0.000282661	0.0291013
LINGO1	leucine rich repeat and Ig domain containing 1	7.50012	181.035	0.00046633	0.0385914
PMEPA1	prostate transmembrane protein, androgen induced 1	7.49926	180.926	0.000532049	0.0412353
DOK2	docking protein 2	7.4925	180.08	0.000194582	0.02311
METAP1D	methionyl aminopeptidase type 1D, mitochondrial	7.48586	179.254	1.98036e-05	0.00569539
ANAPC13	anaphase promoting complex subunit 13	7.48111	178.665	0.000121699	0.0177567
TSC2	TSC complex subunit 2	7.47951	178.466	0.00040715	0.0356435
RSPRY1	ring finger and SPRY domain containing 1	7.47336	177.708	1.6776e-05	0.00514664
CDC123	cell division cycle 123	7.47096	177.412	1.66473e-05	0.00514075
ERCC6L	ERCC excision repair 6 like, spindle assembly checkpoint helicase	7.46518	176.702	0.000164511	0.0211529
TMEM144	transmembrane protein 144	7.46487	176.665	0.00022472	0.0251446
THOC6	THO complex 6	7.45749	175.763	0.000385443	0.0346206
MRPL15	mitochondrial ribosomal protein L15	7.44763	174.566	9.49783e-05	0.015196
TOMM22	translocase of outer mitochondrial membrane 22	7.44752	174.552	0.000215401	0.0245559
LAP3	leucine aminopeptidase 3	7.437	173.285	7.79731e-05	0.0136693
XRCC3	X-ray repair cross complementing 3	7.43143	172.617	0.000671696	0.0470779
LGALS3BP	galectin 3 binding protein	7.42942	172.377	8.5545e-05	0.0144333
NACA	nascent polypeptide associated complex subunit alpha	7.41864	171.093	8.05448e-05	0.0139455
SETD1B	SET domain containing 1B, histone lysine methyltransferase	7.41513	170.678	0.000236695	0.0260654
CCDC69	coiled-coil domain containing 69	7.40776	169.807	0.000488014	0.0395026
PHF20	PHD finger protein 20	7.39765	168.622	0.000220943	0.0248217
CD200	CD200 molecule	7.39051	167.79	4.37734e-05	0.00970979
HMOX2	heme oxygenase 2	7.38301	166.919	0.000388463	0.0347478
PSMB8	proteasome subunit beta 8	7.37867	166.418	0.000216566	0.0245589
C21orf58	chromosome 21 open reading frame 58	7.37743	166.276	0.000543796	0.0417476
GLUL	glutamate-ammonia ligase	7.37738	166.269	0.000543861	0.0417476
C19orf54	chromosome 19 open reading frame 54	7.37232	165.687	0.000537136	0.0414449
JADE1	jade family PHD finger 1	7.36795	165.186	0.000236103	0.0260414
AP1AR	adaptor related protein complex 1 associated regulatory protein	7.36467	164.811	0.000243199	0.0264701
GOLGB1	golgin B1	7.36435	164.775	1.00805e-05	0.00363375
RALGDS	ral guanine nucleotide dissociation stimulator	7.36318	164.641	0.000602596	0.0443332
SLC25A45	solute carrier family 25 member 45	7.35619	163.845	0.000600706	0.0443332
MYOCD	myocardin	7.35363	163.555	0.0007344	0.04915
GANAB	glucosidase II alpha subunit	7.34804	162.923	0.000207225	0.023986
PORCN	porcupine O-acyltransferase	7.3355	161.512	0.000513196	0.040404
RNF169	ring finger protein 169	7.33324	161.259	0.000323814	0.0317317
BOLA3	bolA family member 3	7.32555	160.402	0.000326749	0.0317389
ZWILCH	zwilch kinetochore protein	7.32387	160.216	0.000374604	0.0341483
ZNF33B	zinc finger protein 33B	7.32271	160.086	0.000708431	0.048415
TRPA1	transient receptor potential cation channel subfamily A member 1	7.31683	159.436	0.000151353	0.0202069
EEF1G	eukaryotic translation elongation factor 1 gamma	7.30378	158	0.000762164	0.049989
OGFR	opioid growth factor receptor	7.30086	157.68	7.08071e-05	0.0127174
DUSP23	dual specificity phosphatase 23	7.29955	157.538	0.000595767	0.044181
MAPRE2	microtubule associated protein RP/EB family member 2	7.29577	157.125	5.07012e-05	0.0105807
TIMM10B	translocase of inner mitochondrial membrane 10B	7.29213	156.729	0.000421726	0.0363481
CPSF1	cleavage and polyadenylation specific factor 1	7.2917	156.683	0.000625243	0.0453285
SLC7A6OS	solute carrier family 7 member 6 opposite strand	7.28994	156.492	9.29986e-05	0.0149999
DHX8	DEAH-box helicase 8	7.28694	156.166	9.22437e-05	0.0149309
CDPF1	cysteine rich DPF motif domain containing 1	7.28611	156.077	2.85455e-05	0.00738548
URGCP	upregulator of cell proliferation	7.28563	156.025	0.000355332	0.0334567
ZNF569	zinc finger protein 569	7.26472	153.78	0.000166376	0.0212856
CFL2	cofilin 2	7.26256	153.55	0.000313461	0.0310859
MORC3	MORC family CW-type zinc finger 3	7.24946	152.161	0.000107789	0.0163796
SHTN1	shootin 1	7.24261	151.44	6.44513e-05	0.012023
CGAS	cyclic GMP-AMP synthase	7.24224	151.402	4.10998e-08	5.01833e-05
TRIM35	tripartite motif containing 35	7.23864	151.024	3.60583e-05	0.0088055
DHX58	DExH-box helicase 58	7.23835	150.995	6.50349e-06	0.00271034
NAPB	NSF attachment protein beta	7.23724	150.878	0.000167833	0.0214068
IFNA1	interferon alpha 1	7.21188	148.249	0.00014287	0.0196292
SEPHS1	selenophosphate synthetase 1	7.21051	148.109	3.6439e-05	0.00883733
CTSK	cathepsin K	7.19986	147.019	0.000656959	0.0465845
LEPROTL1	leptin receptor overlapping transcript like 1	7.1988	146.911	4.13432e-05	0.00938514
ZNF263	zinc finger protein 263	7.19634	146.661	0.000190907	0.0229427
ATAD2B	ATPase family AAA domain containing 2B	7.19428	146.451	0.000279893	0.0289293
DDX52	DExD-box helicase 52	7.19021	146.039	0.000515558	0.0405002
ZNF432	zinc finger protein 432	7.18859	145.875	0.000244283	0.0265648
SEC24D	SEC24 homolog D, COPII coat complex component	7.1874	145.755	0.000187085	0.0226841
LMO1	LIM domain only 1	7.18384	145.396	1.95484e-05	0.00565704
MYDGF	myeloid derived growth factor	7.18181	145.191	0.000256213	0.0273494
HSH2D	hematopoietic SH2 domain containing	7.17686	144.694	0.000149973	0.0201493
C3orf38	chromosome 3 open reading frame 38	7.17534	144.542	0.000450342	0.0378078
BTBD10	BTB domain containing 10	7.17453	144.46	0.000122691	0.0178267
CAMLG	calcium modulating ligand	7.16201	143.213	0.000546485	0.0418876
PLEKHG5	pleckstrin homology and RhoGEF domain containing G5	7.16176	143.187	0.00046708	0.0386076
TRAF3IP2	TRAF3 interacting protein 2	7.16146	143.157	0.000262396	0.027754
VIPAS39	VPS33B interacting protein, apical-basolateral polarity regulator, spe-39 homolog	7.15518	142.536	0.000169225	0.0214334
MDH1	malate dehydrogenase 1	7.15431	142.45	2.50837e-05	0.00676653
GSDME	gasdermin E	7.15155	142.178	4.20362e-07	0.000323273
HEXA	hexosaminidase subunit alpha	7.15122	142.145	0.000745365	0.0494707
ZNF577	zinc finger protein 577	7.15055	142.079	4.68205e-05	0.0101207
ZNF836	zinc finger protein 836	7.13813	140.861	0.000622709	0.0453285
ABTB1	ankyrin repeat and BTB domain containing 1	7.13807	140.855	0.000373885	0.034144
QRICH1	glutamine rich 1	7.13731	140.781	0.000288175	0.0295012
RNF4	ring finger protein 4	7.13707	140.758	0.000129964	0.0185541
ERAP2	endoplasmic reticulum aminopeptidase 2	7.13402	140.461	0.000197456	0.0233525
DGKH	diacylglycerol kinase eta	7.13084	140.152	0.000156921	0.020576
SLC17A5	solute carrier family 17 member 5	7.12941	140.012	0.000741649	0.0493705
POLR3GL	RNA polymerase III subunit G like	7.12603	139.685	0.000135519	0.0189203
ZNF629	zinc finger protein 629	7.11868	138.974	4.50979e-05	0.00987013
PDCD5	programmed cell death 5	7.11259	138.389	0.000584106	0.0437357
BRF2	BRF2 RNA polymerase III transcription initiation factor subunit	7.09964	137.153	0.000707161	0.0483941
ERLEC1	endoplasmic reticulum lectin 1	7.09586	136.794	5.07385e-09	8.30888e-06
CPE	carboxypeptidase E	7.09451	136.666	0.000162477	0.0210185
USF1	upstream transcription factor 1	7.09236	136.463	0.000115144	0.0172153
ZNF135	zinc finger protein 135	7.08199	135.485	0.000212397	0.0243185
RHOT1	ras homolog family member T1	7.07686	135.004	7.76203e-05	0.0136247
LIPE	lipase E, hormone sensitive type	7.07588	134.912	6.05568e-05	0.0116309
CHEK2	checkpoint kinase 2	7.07342	134.683	9.94093e-05	0.0156708
ERICH1	glutamate rich 1	7.06699	134.084	0.000632523	0.0456423
EPB41	erythrocyte membrane protein band 4.1	7.05826	133.275	0.000369086	0.0339782
COL19A1	collagen type XIX alpha 1 chain	7.05487	132.962	0.000590326	0.0439402
LNPK	lunapark, ER junction formation factor	7.05407	132.888	0.000271157	0.0283573
ARFIP2	ADP ribosylation factor interacting protein 2	7.04317	131.888	0.000439516	0.0371906
ECSIT	ECSIT signalling integrator	7.04217	131.796	0.000559929	0.0425665
SLC52A3	solute carrier family 52 member 3	7.0106	128.944	1.66862e-05	0.00514075
BTBD6	BTB domain containing 6	7.00547	128.486	7.33907e-05	0.0130802
PSG2	pregnancy specific beta-1-glycoprotein 2	7.00389	128.345	0.00023869	0.0261649
MOSPD2	motile sperm domain containing 2	6.99099	127.203	0.000253492	0.0271422
CGNL1	cingulin like 1	6.98815	126.953	0.000460707	0.0382855
RTKN2	rhotekin 2	6.97972	126.214	0.000337564	0.0324273
GRK5	G protein-coupled receptor kinase 5	6.97733	126.004	0.000149361	0.0201095
GAA	glucosidase alpha, acid	6.97522	125.82	8.91971e-05	0.0147281
GNB2	G protein subunit beta 2	6.97074	125.431	0.000114772	0.0171782
PRPS2	phosphoribosyl pyrophosphate synthetase 2	6.96791	125.184	4.90732e-05	0.0104446
TPD52L1	TPD52 like 1	6.96353	124.805	0.000343108	0.0327564
APOO	apolipoprotein O	6.95582	124.139	0.000294462	0.029918
RNF214	ring finger protein 214	6.95542	124.105	7.06009e-05	0.0126968
LETM1	leucine zipper and EF-hand containing transmembrane protein 1	6.95292	123.891	5.96397e-05	0.0115943
FDX1	ferredoxin 1	6.93877	122.681	0.000258251	0.0274433
ARHGEF15	Rho guanine nucleotide exchange factor 15	6.93413	122.287	0.000475462	0.0388848
IRF2	interferon regulatory factor 2	6.93134	122.051	5.30698e-05	0.0108772
SLC25A20	solute carrier family 25 member 20	6.92903	121.856	0.00031399	0.0310859
BOD1	biorientation of chromosomes in cell division 1	6.92708	121.691	0.000359099	0.0335874
UCP2	uncoupling protein 2	6.91666	120.815	0.000393793	0.0349572
ZNF624	zinc finger protein 624	6.91565	120.731	2.86294e-05	0.00739345
ZNF169	zinc finger protein 169	6.90792	120.086	2.03213e-06	0.00107963
ANKRD29	ankyrin repeat domain 29	6.90461	119.81	0.000685082	0.047719
CRACR2A	calcium release activated channel regulator 2A	6.90314	119.689	0.000168427	0.0214298
MRPS33	mitochondrial ribosomal protein S33	6.89687	119.169	0.000458246	0.0381949
GIMAP4	GTPase, IMAP family member 6	6.89679	119.163	1.4273e-08	2.04818e-05
SLC12A5	solute carrier family 12 member 5	6.89534	119.043	6.10247e-08	7.07861e-05
TMEM198	transmembrane protein 198	6.8945	118.974	0.000257981	0.0274433
HSPB11	heat shock protein family B (small) member 11	6.86744	116.763	8.90452e-05	0.0147205
POLR2E	RNA polymerase II subunit E	6.86695	116.724	0.000116224	0.0173209
ABR	ABR activator of RhoGEF and GTPase	6.86612	116.657	0.000203825	0.0237175
ZBTB12	zinc finger and BTB domain containing 12	6.86561	116.615	0.000128166	0.0183918
NTRK1	neurotrophic receptor tyrosine kinase 1	6.86088	116.233	0.000341538	0.0326738
TET3	tet methylcytosine dioxygenase 3	6.85838	116.032	0.000365843	0.0338885
TGFBR2	transforming growth factor beta receptor 2	6.85267	115.573	0.000504078	0.0400486
EXOC4	exocyst complex component 4	6.85256	115.565	9.10524e-05	0.0148582
PRKRA	protein activator of interferon induced protein kinase EIF2AK2	6.84398	114.88	5.80903e-05	0.0114207
RPL31	ribosomal protein L31	6.83277	113.99	0.000183454	0.0224986
SFMBT1	Scm like with four mbt domains 1	6.82938	113.723	8.53038e-06	0.00322659
PIP4P1	phosphatidylinositol-4,5-bisphosphate 4-phosphatase 1	6.82828	113.636	5.06282e-05	0.0105807
PPP1R9B	protein phosphatase 1 regulatory subunit 9B	6.82207	113.148	0.000365293	0.0338885
DPH6	diphthamine biosynthesis 6	6.8213	113.088	0.000356958	0.0335071
NUFIP2	nuclear FMR1 interacting protein 2	6.81271	112.417	0.000104528	0.0160771
TCIRG1	T cell immune regulator 1, ATPase H+ transporting V0 subunit a3	6.80004	111.434	2.57261e-07	0.00021572
ZNF544	zinc finger protein 544	6.79838	111.305	0.000511153	0.0403344
MLLT6	MLLT6, PHD finger containing	6.79051	110.7	0.000517676	0.0405529
CMTM3	CKLF like MARVEL transmembrane domain containing 3	6.78896	110.581	0.000263515	0.0278301
TRAF3	TNF receptor associated factor 3	6.78771	110.485	0.000419547	0.0362738
TRIM65	tripartite motif containing 65	6.78575	110.335	0.000180202	0.0222511
ZNF250	zinc finger protein 250	6.78357	110.169	0.000118209	0.0175417
LGALS12	galectin 12	6.78239	110.079	0.000364018	0.0338885
YY1	YY1 transcription factor	6.77987	109.886	8.11239e-05	0.01401
SZT2	SZT2 subunit of KICSTOR complex	6.77638	109.621	0.000209757	0.0240901
TMEM120B	transmembrane protein 120B	6.77467	109.491	0.000436055	0.0371234
MX1	MX dynamin like GTPase 1	6.76092	108.453	0.000242288	0.0264225
RASSF1	Ras association domain family member 1	6.75813	108.243	0.00013773	0.0191713
RIPK4	receptor interacting serine/threonine kinase 4	6.7572	108.174	0.000436967	0.0371329
TIMM10	translocase of inner mitochondrial membrane 10	6.75529	108.03	0.000637254	0.0458174
SEZ6	seizure related 6 homolog	6.74858	107.529	0.00053068	0.041198
AAMP	angio associated migratory cell protein	6.74797	107.484	0.000625112	0.0453285
SP140	SP140 nuclear body protein	6.73102	106.228	2.0093e-06	0.00107159
THAP12	THAP domain containing 12	6.72816	106.018	0.000227562	0.0254014
POC1A	POC1 centriolar protein A	6.72469	105.763	4.09206e-05	0.00936833
SLC8B1	solute carrier family 8 member B1	6.72291	105.632	6.70815e-05	0.0122699
PSMB10	proteasome subunit beta 10	6.71567	105.104	3.98911e-07	0.000311946
YPEL3	yippee like 3	6.7136	104.953	0.000325898	0.0317317
MRPS5	mitochondrial ribosomal protein S5	6.71114	104.774	0.000668286	0.0469631
GNL1	G protein nucleolar 1 (putative)	6.70721	104.489	0.000413324	0.0359579
MYH9	myosin heavy chain 9	6.70619	104.415	0.000550103	0.0420723
KIDINS220	kinase D interacting substrate 220	6.70445	104.29	0.000284545	0.0291873
ACOT9	acyl-CoA thioesterase 9	6.70315	104.196	3.67392e-09	6.3924e-06
ANKRD52	ankyrin repeat domain 52	6.7021	104.12	0.000711912	0.0484346
SBNO2	strawberry notch homolog 2	6.69711	103.76	0.0002784	0.0288564
BRAT1	BRCA1 associated ATM activator 1	6.69699	103.751	0.000242404	0.0264225
CEP112	centrosomal protein 112	6.69558	103.65	0.000563433	0.0426698
PRC1	protein regulator of cytokinesis 1	6.69365	103.511	0.000288028	0.0295012
CNDP2	carnosine dipeptidase 2	6.6896	103.222	0.000665078	0.04685
PPP1R11	protein phosphatase 1 regulatory inhibitor subunit 11	6.68598	102.963	0.000263815	0.0278406
AAR2	AAR2 splicing factor	6.68334	102.774	0.000392345	0.0349184
GUCD1	guanylyl cyclase domain containing 1	6.66799	101.687	0.000605212	0.0444552
PRPF39	pre-mRNA processing factor 39	6.66109	101.202	9.82824e-05	0.0155813
KLF2	Kruppel like factor 2	6.65462	100.749	0.000319548	0.0314055
MDN1	midasin AAA ATPase 1	6.65206	100.57	0.000436771	0.0371329
SAMD9L	sterile alpha motif domain containing 9 like	6.65118	100.509	1.02094e-06	0.000629769
SYT13	synaptotagmin 13	6.64893	100.352	0.000421132	0.0363419
NES	nestin	6.64527	100.098	0.000620212	0.0452702
PPP1R15B	protein phosphatase 1 regulatory subunit 15B	6.63774	99.5771	0.000339516	0.0325251
SLC2A8	solute carrier family 2 member 8	6.63051	99.0792	0.000613046	0.0448649
MAOB	monoamine oxidase B	6.62984	99.0334	3.41815e-05	0.00846601
SERINC5	serine incorporator 5	6.62274	98.547	5.36159e-05	0.0109109
EXO5	exonuclease 5	6.6215	98.4624	0.000391738	0.0348969
DRAM2	DNA damage regulated autophagy modulator 2	6.62126	98.4462	0.000134499	0.0188535
CBX2	chromobox 2	6.61656	98.1255	0.000690374	0.0477427
ZUP1	zinc finger containing ubiquitin peptidase 1	6.60557	97.3811	0.000296885	0.0300544
RAB11FIP1	RAB11 family interacting protein 1	6.60196	97.1376	8.19615e-05	0.0141021
HLF	HLF transcription factor, PAR bZIP family member	6.59895	96.9355	0.000322443	0.0316297
SLA2	Src like adaptor 2	6.59895	96.9353	0.000405071	0.0356311
SIRT5	sirtuin 5	6.59271	96.5167	9.0962e-06	0.00336741
SFXN2	sideroflexin 2	6.58606	96.0729	0.000333657	0.0321853
JAK1	Janus kinase 1	6.57724	95.4876	9.60542e-05	0.0153329
VWA7	von Willebrand factor A domain containing 7	6.57371	95.2544	4.58928e-05	0.00998133
SOCS6	suppressor of cytokine signaling 6	6.57298	95.2061	0.000311066	0.0309324
RAB4B	RAB4B, member RAS oncogene family	6.57003	95.0112	0.000712604	0.048447
RNF213	ring finger protein 213	6.56777	94.8626	0.000410992	0.0358862
EIF4G1	eukaryotic translation initiation factor 4 gamma 1	6.54853	93.6062	0.000258655	0.0274626
IGHVIII-2-1	immunoglobulin heavy variable (III)-2-1 (pseudogene)	6.54223	93.1982	0.000360224	0.0336068
SORCS1	sortilin related VPS10 domain containing receptor 1	6.54164	93.1599	0.000503055	0.0400354
PLA2G6	phospholipase A2 group VI	6.53623	92.8114	7.76029e-07	0.000510044
SPATA2	spermatogenesis associated 2	6.53587	92.7885	0.000174194	0.0218582
CYB5R4	cytochrome b5 reductase 4	6.53534	92.7544	0.000376562	0.0341915
NUP210	nucleoporin 210	6.53366	92.6462	0.000229296	0.0255131
MRPL53	mitochondrial ribosomal protein L53	6.53308	92.6088	0.000519244	0.0406046
SLC15A5	solute carrier family 15 member 5	6.52997	92.4094	0.000248524	0.0268944
KAT2B	lysine acetyltransferase 2B	6.52688	92.2119	0.000172743	0.0217718
PCYOX1L	prenylcysteine oxidase 1 like	6.51285	91.3192	0.000659247	0.0466082
EMC9	ER membrane protein complex subunit 9	6.50722	90.9635	0.00010045	0.0157712
GNE	glucosamine (UDP-N-acetyl)-2-epimerase/N-acetylmannosamine kinase	6.5054	90.8492	0.000107689	0.0163796
TAS1R3	taste 1 receptor member 3	6.50188	90.628	3.65858e-05	0.00885239
ZNF572	zinc finger protein 572	6.49342	90.098	0.000561178	0.0425917
GJD3	gap junction protein delta 3	6.49296	90.0692	0.000693022	0.0477427
SLC1A4	solute carrier family 1 member 4	6.49241	90.0348	0.000643682	0.0460418
F2RL3	F2R like thrombin or trypsin receptor 3	6.49204	90.0118	3.03286e-05	0.00771772
ZNF45	zinc finger protein 45	6.48332	89.4691	0.000665821	0.0468786
CD83	CD83 molecule	6.47246	88.798	3.21832e-08	4.0358e-05
SLC25A3	solute carrier family 25 member 3	6.46723	88.477	0.000374883	0.0341483
WDR75	WD repeat domain 75	6.46017	88.0448	0.000237625	0.0261265
UBE3C	ubiquitin protein ligase E3C	6.45451	87.7001	0.000662805	0.0467454
SLC41A2	solute carrier family 41 member 2	6.45044	87.4534	0.00011928	0.0175881
TTLL4	tubulin tyrosine ligase like 4	6.44031	86.8414	0.000555415	0.0422926
BRCA2	BRCA2 DNA repair associated	6.41553	85.3626	0.000411985	0.0358862
VAMP4	vesicle associated membrane protein 4	6.41019	85.0471	0.000628283	0.0454306
ATP6AP1	ATPase H+ transporting accessory protein 1	6.40895	84.9739	3.53619e-10	8.78963e-07
PDPK1	3-phosphoinositide dependent protein kinase 1	6.40104	84.5095	0.000478305	0.0390485
ELMSAN1	ELM2 and Myb/SANT domain containing 1	6.39048	83.8929	0.000267671	0.0280984
CCNE2	cyclin E2	6.3878	83.7372	0.00025549	0.027335
TFPT	TCF3 fusion partner	6.3775	83.1416	0.000398434	0.0351783
DDX6	DEAD-box helicase 6	6.37402	82.9411	0.00030655	0.030676
ZNF510	zinc finger protein 510	6.37014	82.7188	0.000750073	0.0495757
GBP7	guanylate binding protein 7	6.36812	82.6028	1.34256e-05	0.00445009
CEP85	centrosomal protein 85	6.36036	82.1598	0.000620786	0.0452884
SMAD1	SMAD family member 1	6.33946	80.9784	0.000237168	0.0260969
PLSCR3	phospholipid scramblase 3	6.33199	80.5601	0.000658672	0.0466082
EHD3	EH domain containing 3	6.32917	80.4026	0.000498296	0.0399077
MBOAT1	membrane bound O-acyltransferase domain containing 1	6.32805	80.3403	0.000274738	0.0286133
CDK5	cyclin dependent kinase 5	6.32538	80.1917	1.6335e-05	0.00508669
FOXD3	forkhead box D3	6.31949	79.865	0.000410265	0.0358711
PIP4K2B	phosphatidylinositol-5-phosphate 4-kinase type 2 beta	6.30684	79.1674	0.000562791	0.0426676
PPIP5K2	diphosphoinositol pentakisphosphate kinase 2	6.29495	78.5178	3.66337e-05	0.00885239
MPG	N-methylpurine DNA glycosylase	6.27865	77.6358	0.00035989	0.0335982
PARP14	poly(ADP-ribose) polymerase family member 14	6.27601	77.4938	0.000114053	0.0170985
RANBP3	RAN binding protein 3	6.27181	77.2685	0.000248859	0.0268944
PLRG1	pleiotropic regulator 1	6.26753	77.0397	0.000272695	0.0284754
TERF1	telomeric repeat binding factor 1	6.26182	76.7356	0.000116681	0.017352
TRIM14	tripartite motif containing 14	6.25272	76.2531	0.000550883	0.0420857
NAGA	alpha-N-acetylgalactosaminidase	6.2517	76.1987	0.000606664	0.0445383
RTN3	reticulon 3	6.24828	76.0186	0.000471468	0.0387941
ATP6V0A2	ATPase H+ transporting V0 subunit a2	6.24821	76.015	0.000688896	0.0477427
CTCF	CCCTC-binding factor	6.24384	75.7847	0.000669046	0.0469631
UBA52	ubiquitin A-52 residue ribosomal protein fusion product 1	6.22716	74.9138	4.33965e-08	5.25268e-05
NGFR	nerve growth factor receptor	6.20576	73.8107	0.00035197	0.0333056
RNF144A	ring finger protein 144A	6.19519	73.2718	1.13628e-08	1.6826e-05
UBC	ubiquitin C	6.1923	73.1252	1.33289e-09	2.61312e-06
ZBTB17	zinc finger and BTB domain containing 17	6.19098	73.0585	0.000566693	0.0427862
MAP3K4	mitogen-activated protein kinase kinase kinase 4	6.18488	72.7502	0.00038868	0.0347478
MIF4GD	MIF4G domain containing	6.18359	72.685	0.000311113	0.0309324
ZNF319	zinc finger protein 319	6.17498	72.2528	0.00056039	0.0425783
CAB39	calcium binding protein 39	6.16817	71.9125	0.00024699	0.0267719
RAB9B	RAB9B, member RAS oncogene family	6.16086	71.5492	0.000738237	0.0492612
TRIM47	tripartite motif containing 47	6.15513	71.2655	0.00025641	0.0273494
MFSD12	major facilitator superfamily domain containing 12	6.15258	71.1395	3.92589e-05	0.00910774
AP3M2	adaptor related protein complex 3 subunit mu 2	6.13692	70.3715	0.000745996	0.0494707
SZRD1	SUZ RNA binding domain containing 1	6.11554	69.3365	0.000472382	0.0388153
HTR3E	5-hydroxytryptamine receptor 3E	6.10159	68.6693	0.0002073	0.023986
DRC3	dynein regulatory complex subunit 3	6.09279	68.2515	0.000508953	0.0402521
SMG9	SMG9 nonsense mediated mRNA decay factor	6.06798	67.0877	0.000687039	0.0477427
SPOPL	speckle type BTB/POZ protein like	6.04619	66.0821	0.000434994	0.0370784
POMGNT2	protein O-linked mannose N-acetylglucosaminyltransferase 2 (beta 1,4-)	6.04144	65.8651	0.000293964	0.029911
CWF19L2	CWF19 like cell cycle control factor 2	6.01277	64.5692	0.000674876	0.047277
BRD3	bromodomain containing 3	6.00536	64.2381	0.000727788	0.049021
TTC37	tetratricopeptide repeat domain 37	5.98606	63.3845	0.000330734	0.0319698
AKT2	AKT serine/threonine kinase 2	5.97185	62.7633	0.000647536	0.0461514
DDA1	DET1 and DDB1 associated 1	5.96135	62.3082	0.000239306	0.0261873
ALS2	alsin Rho guanine nucleotide exchange factor ALS2	5.95252	61.9278	0.000487713	0.0395026
HDHD5	haloacid dehalogenase like hydrolase domain containing 5	5.95139	61.8797	5.07773e-07	0.000371997
SMPD3	sphingomyelin phosphodiesterase 3	5.94605	61.6509	0.000641185	0.0459445
GNMT	glycine N-methyltransferase	5.93623	61.2325	0.000668451	0.0469631
PRPS1	phosphoribosyl pyrophosphate synthetase 1	5.93029	60.9809	0.00059721	0.0442528
TRIM11	tripartite motif containing 11	5.91188	60.2077	0.00059861	0.0442739
PARP1	poly(ADP-ribose) polymerase 1	5.90667	59.991	1.34027e-06	0.000774101
CHMP2B	charged multivesicular body protein 2B	5.89192	59.3807	0.000469553	0.0387839
ECSCR	endothelial cell surface expressed chemotaxis and apoptosis regulator	5.86685	58.3575	0.00061472	0.0449637
CASP9	caspase 9	5.79541	55.5383	6.41884e-05	0.012009
KCNH6	potassium voltage-gated channel subfamily H member 6	5.78148	55.0045	0.000160149	0.0208126
GBP2	guanylate binding protein 2	5.76092	54.2264	1.77657e-07	0.000162794
IRF4	interferon regulatory factor 4	5.75644	54.0583	0.000258276	0.0274433
CD209	CD209 molecule	5.72701	52.9667	0.000722486	0.0487713
XRN2	5'-3' exoribonuclease 2	5.65227	50.2925	0.00016524	0.0211792
ARID3C	AT-rich interaction domain 3C	5.6519	50.2795	0.000587262	0.0438776
C18orf25	chromosome 18 open reading frame 25	5.64311	49.9742	0.00072869	0.049021
ORMDL2	ORMDL sphingolipid biosynthesis regulator 2	5.64014	49.8713	0.000190831	0.0229427
PHLPP1	PH domain and leucine rich repeat protein phosphatase 1	5.58981	48.1617	7.74857e-06	0.00304679
ESD	esterase D	5.55653	47.0633	0.000685445	0.047719
PRKAR2A	protein kinase cAMP-dependent type II regulatory subunit alpha	5.55512	47.0172	2.29715e-05	0.00639215
ABCG2	ATP binding cassette subfamily G member 2 (Junior blood group)	5.55119	46.8893	1.41832e-06	0.00080911
MOV10	Mov10 RISC complex RNA helicase	5.53738	46.4428	1.16143e-05	0.00402153
HERC3	HECT and RLD domain containing E3 ubiquitin protein ligase 3	5.52023	45.8937	9.53205e-07	0.000600368
RP1	RP1 axonemal microtubule associated	5.50859	45.5252	0.000501285	0.0399864
TP73	tumor protein p73	5.50074	45.2781	0.000454184	0.0379676
OPTN	optineurin	5.47126	44.3624	4.97839e-07	0.000366649
RSAD2	radical S-adenosyl methionine domain containing 2	5.46646	44.2148	7.83244e-08	8.7219e-05
ZNFX1	zinc finger NFX1-type containing 1	5.36431	41.1924	2.01869e-05	0.00579363
LIFR	LIF receptor subunit alpha	5.34647	40.6864	1.38676e-06	0.000797647
UBXN10	UBX domain protein 10	5.32579	40.1072	1.25739e-07	0.000127754
SLC25A22	solute carrier family 25 member 22	5.31246	39.7383	4.59773e-05	0.0099841
FAM53B	family with sequence similarity 53 member B	5.29777	39.3356	2.65068e-05	0.00698896
ASNS	asparagine synthetase (glutamine-hydrolyzing)	5.27026	38.5928	0.0007351	0.04915
PTGR1	prostaglandin reductase 1	5.222	37.3233	3.6602e-06	0.00172122
FOXJ2	forkhead box J2	5.21795	37.2186	0.00045103	0.037832
TDRD7	tudor domain containing 7	5.14164	35.301	2.6561e-05	0.00698896
IFI35	interferon induced protein 35	5.12293	34.8463	6.05798e-05	0.0116309
EXOG	exo/endonuclease G	5.11913	34.7545	0.000685643	0.047719
PARP11	poly(ADP-ribose) polymerase family member 11	5.11248	34.5947	0.000160703	0.0208472
XAF1	XIAP associated factor 1	5.09118	34.0878	0.000475328	0.0388848
DNAJB11	DnaJ heat shock protein family (Hsp40) member B11	5.08693	33.9875	0.000162723	0.0210308
HERC6	HECT and RLD domain containing E3 ubiquitin protein ligase family member 6	5.08616	33.9693	5.48007e-07	0.000390242
NAMPT	nicotinamide phosphoribosyltransferase	5.0548	33.2388	1.02251e-06	0.000629769
EHD4	EH domain containing 4	5.00578	32.1285	1.25874e-06	0.000742414
WWP2	WW domain containing E3 ubiquitin protein ligase 2	4.97358	31.4194	9.6714e-06	0.00354266
UNC93B1	unc-93 homolog B1, TLR signaling regulator	4.94935	30.896	7.19441e-06	0.00286941
SRSF7	serine and arginine rich splicing factor 7	4.86539	29.1494	0.000682429	0.0476357
IFIT5	interferon induced protein with tetratricopeptide repeats 5	4.856	28.9602	1.14014e-06	0.000688116
NUPR1	nuclear protein 1, transcriptional regulator	4.83894	28.6198	3.27356e-06	0.00157125
EIF4E	eukaryotic translation initiation factor 4E	4.80793	28.0113	3.72374e-06	0.00173935
FAM171A1	family with sequence similarity 171 member A1	4.79081	27.6807	1.01028e-05	0.00363375
HLA-A	major histocompatibility complex, class I, A	4.72283	26.4066	0.000104684	0.0160833
ASTE1	asteroid homolog 1	4.67831	25.6043	2.14208e-06	0.00111673
HERC5	HECT and RLD domain containing E3 ubiquitin protein ligase 5	4.66898	25.4392	2.21768e-05	0.00622359
ACP6	acid phosphatase 6, lysophosphatidic	4.66842	25.4293	0.00036757	0.0339509
RTP3	receptor transporter protein 3	4.66213	25.3186	4.60155e-06	0.00204907
LGALS9	galectin 9	4.62184	24.6215	8.80137e-06	0.00328447
CASP10	caspase 10	4.58643	24.0245	0.000247149	0.0267719
DCK	deoxycytidine kinase	4.54874	23.405	7.66726e-06	0.00303015
UBB	ubiquitin B	4.5435	23.3201	1.97392e-05	0.00568862
LMO2	LIM domain only 2	4.53757	23.2244	8.48246e-06	0.00322566
TEP1	telomerase associated protein 1	4.53536	23.1888	0.00031543	0.0311392
LYG1	lysozyme g1	4.52789	23.0691	1.50208e-05	0.00478447
IFIT2	interferon induced protein with tetratricopeptide repeats 2	4.48056	22.3246	0.000167532	0.0213941
USP4	ubiquitin specific peptidase 4	4.48002	22.3163	4.71118e-05	0.0101356
STAT1	signal transducer and activator of transcription 1	4.45322	21.9055	1.73802e-05	0.00527066
SAMD9	sterile alpha motif domain containing 9	4.42814	21.5279	0.000155277	0.020429
TAPBP	TAP binding protein	4.42093	21.4206	1.82131e-05	0.0054062
FBXW11	F-box and WD repeat domain containing 11	4.4188	21.389	0.000116416	0.0173311
PLGRKT	plasminogen receptor with a C-terminal lysine	4.38983	20.9638	3.09159e-05	0.00781006
RNF128	ring finger protein 128	4.38607	20.9093	1.9095e-05	0.00557217
RPS18	ribosomal protein S18	4.34214	20.2822	5.79698e-05	0.0114132
NLRP3	NLR family pyrin domain containing 3	4.32943	20.1043	0.000305164	0.0306033
FYN	FYN proto-oncogene, Src family tyrosine kinase	4.32146	19.9935	1.94803e-05	0.00564909
GCA	grancalcin	4.31919	19.962	2.15351e-05	0.00609263
RTP2	receptor transporter protein 2	4.31129	19.8531	1.33414e-05	0.00444272
EIF3B	eukaryotic translation initiation factor 3 subunit B	4.23796	18.8692	5.89896e-05	0.0115324
CPNE1	copine 1	4.23505	18.8311	0.000623707	0.0453285
NFKBIA	NFKB inhibitor alpha	4.20206	18.4055	0.000451173	0.037832
IRF1	interferon regulatory factor 1	4.19236	18.2821	0.000135027	0.0188896
MCMDC2	minichromosome maintenance domain containing 2	4.18286	18.1621	0.000677257	0.0473961
SDC4	syndecan 4	4.15582	17.8249	0.000101075	0.015808
TMED2	transmembrane p24 trafficking protein 2	4.12946	17.5021	6.49903e-05	0.012023
UBE2L3	ubiquitin conjugating enzyme E2 L3	4.12814	17.4861	0.000176519	0.0220165
CISH	cytokine inducible SH2 containing protein	4.12771	17.4809	0.000186223	0.022619
IFIH1	interferon induced with helicase C domain 1	4.02657	16.2974	0.000191196	0.0229427
ZNF33A	zinc finger protein 33A	3.99564	15.9517	6.21998e-05	0.0118116
TRIM16	tripartite motif containing 16	3.95486	15.5071	0.000299724	0.0302302
RNF8	ring finger protein 8	3.94254	15.3753	0.000205114	0.0237725
TAP1	transporter 1, ATP binding cassette subfamily B member	3.92009	15.1378	0.000142344	0.0195786
CMPK2	cytidine/uridine monophosphate kinase 2	3.90896	15.0216	9.07611e-05	0.0148455
TAX1BP1	Tax1 binding protein 1	3.89148	14.8406	0.000567122	0.0427862
MID1IP1	MID1 interacting protein 1	3.85142	14.4342	0.000112957	0.0170071
CEBPB	CCAAT enhancer binding protein beta	3.84947	14.4147	0.00041898	0.0362738
FMR1	fragile X mental retardation 1	3.8494	14.414	0.000164628	0.0211529
VRK2	VRK serine/threonine kinase 2	3.78153	13.7516	0.000212774	0.0243362
TRIM50	tripartite motif containing 50	3.77109	13.6524	0.00058774	0.0438897
ITM2C	integral membrane protein 2C	3.7494	13.4487	0.000597692	0.0442528
EIF2AK1	eukaryotic translation initiation factor 2 alpha kinase 1	3.74838	13.4393	0.000489579	0.0395973
PSMB9	proteasome subunit beta 9	3.74162	13.3764	0.000164052	0.0211241
TIPARP	TCDD inducible poly(ADP-ribose) polymerase	3.709	13.0774	0.000646838	0.0461253
PLAUR	plasminogen activator, urokinase receptor	3.67807	12.8	0.000398348	0.0351783
ZFP36	ZFP36 ring finger protein	3.61044	12.2138	0.000307331	0.0307119
PSMB7	proteasome subunit beta 7	3.58455	11.9965	0.000429992	0.0367195
CD40	CD40 molecule	3.54806	11.6969	0.000350356	0.0332245
INSIG1	insulin induced gene 1	3.53611	11.6005	0.00041079	0.0358862
LGALS9B	galectin 9B	3.49165	11.2484	0.000717479	0.0486219
LRRC66	leucine rich repeat containing 66	-4.06051	-16.6854	0.000302172	0.0304127
OGG1	8-oxoguanine DNA glycosylase	-4.59135	-24.1066	0.000281359	0.0290317
S100A10	S100 calcium binding protein A10	-4.615	-24.505	3.07366e-05	0.00777888
PNPLA2	patatin like phospholipase domain containing 2	-4.65354	-25.1684	0.000426097	0.0365163
PKM	pyruvate kinase M1/2	-4.86662	-29.1742	0.000233332	0.0257821
KLHL38	kelch like family member 38	-4.90206	-29.8997	9.09702e-05	0.0148582
ABHD13	abhydrolase domain containing 13	-4.93295	-30.5469	0.000272003	0.0284245
LPIN2	lipin 2	-5.14083	-35.2813	0.000650085	0.0462148
PDE1A	phosphodiesterase 1A	-5.15396	-35.6039	7.12266e-05	0.0127598
CLASP1	cytoplasmic linker associated protein 1	-5.15836	-35.7127	0.000624638	0.0453285
NRG1	neuregulin 1	-5.21667	-37.1855	0.0004668	0.0386074
RAB8A	RAB8A, member RAS oncogene family	-5.27263	-38.6561	9.00455e-05	0.014769
APPBP2	amyloid beta precursor protein binding protein 2	-5.28168	-38.8996	0.000302546	0.0304283
WASL	WASP like actin nucleation promoting factor	-5.32831	-40.1773	0.000196069	0.0232469
SLC25A25	solute carrier family 25 member 25	-5.34587	-40.6693	0.00018586	0.0226143
G6PD	glucose-6-phosphate dehydrogenase	-5.34592	-40.6706	6.09427e-05	0.011646
PNKD	PNKD metallo-beta-lactamase domain containing	-5.37243	-41.4251	0.00017968	0.0222465
ILK	integrin linked kinase	-5.41639	-42.7067	2.43241e-05	0.00664558
PHF2	PHD finger protein 2	-5.43331	-43.2106	0.000434348	0.037046
PTPRB	protein tyrosine phosphatase receptor type B	-5.51624	-45.7672	0.000417911	0.0362349
GMPPA	GDP-mannose pyrophosphorylase A	-5.57287	-47.5995	0.000183952	0.0225002
QKI	QKI, KH domain containing RNA binding	-5.5733	-47.6134	0.000138147	0.019191
OPHN1	oligophrenin 1	-5.60933	-48.8177	5.63402e-05	0.0111713
LENG8	leukocyte receptor cluster member 8	-5.64342	-49.9848	0.00014832	0.0200338
B4GALT7	beta-1,4-galactosyltransferase 7	-5.74558	-53.6529	7.83614e-06	0.00306672
SIRT1	sirtuin 1	-5.7575	-54.0979	0.000440774	0.0372291
ZNF613	zinc finger protein 613	-5.77722	-54.8425	4.92323e-05	0.0104624
CREB1	cAMP responsive element binding protein 1	-5.77934	-54.9229	0.000133928	0.0188271
TACO1	translational activator of cytochrome c oxidase I	-5.79118	-55.3758	0.000554078	0.0422144
NIPSNAP2	nipsnap homolog 2	-5.82166	-56.5579	0.000338802	0.032495
WFS1	wolframin ER transmembrane glycoprotein	-5.82172	-56.5603	0.000454604	0.0379676
ZFHX2	zinc finger homeobox 2	-5.83861	-57.2264	0.000594674	0.0441235
ROCK2	Rho associated coiled-coil containing protein kinase 2	-5.86439	-58.2583	0.000405634	0.0356311
DEGS1	delta 4-desaturase, sphingolipid 1	-5.88197	-58.9725	0.000695177	0.0478562
TMEM100	transmembrane protein 100	-5.8966	-59.5738	7.44163e-08	8.35353e-05
MICAL2	microtubule associated monooxygenase, calponin and LIM domain containing 2	-5.89774	-59.6205	0.000741277	0.0493694
C19orf44	chromosome 19 open reading frame 44	-5.90055	-59.737	0.000121591	0.0177567
ARL4C	ADP ribosylation factor like GTPase 4C	-5.9024	-59.8137	0.000708936	0.0484202
FGF16	fibroblast growth factor 16	-5.92206	-60.6344	0.000763674	0.049989
GABBR2	gamma-aminobutyric acid type B receptor subunit 2	-5.94821	-61.7432	0.000730045	0.049021
RNF181	ring finger protein 181	-5.9677	-62.583	0.00031422	0.0310859
PANX1	pannexin 1	-5.98709	-63.4297	9.22487e-05	0.0149309
LRRC49	leucine rich repeat containing 49	-5.98912	-63.519	9.35968e-05	0.0150268
NUP160	nucleoporin 160	-5.99079	-63.5928	0.00062765	0.0454084
KIF5B	kinesin family member 5B	-6.00641	-64.2852	3.73543e-05	0.00888808
LIM2	lens intrinsic membrane protein 2	-6.02876	-65.2886	1.44651e-05	0.00465988
MCCC2	methylcrotonoyl-CoA carboxylase 2	-6.0364	-65.6353	0.000763458	0.049989
SCMH1	Scm polycomb group protein homolog 1	-6.04013	-65.8054	0.000721574	0.048757
SAMD8	sterile alpha motif domain containing 8	-6.04706	-66.1218	0.000721993	0.0487617
UGCG	UDP-glucose ceramide glucosyltransferase	-6.04727	-66.1316	0.000683076	0.0476357
NPAT	nuclear protein, coactivator of histone transcription	-6.05361	-66.4229	0.000357229	0.0335071
TMEM132C	transmembrane protein 132C	-6.06269	-66.8422	0.000715656	0.0485694
CHMP7	charged multivesicular body protein 7	-6.0719	-67.2704	0.000460122	0.0382825
OCRL	OCRL inositol polyphosphate-5-phosphatase	-6.08885	-68.0656	0.000579648	0.0435189
TGOLN2	trans-golgi network protein 2	-6.09845	-68.52	9.65887e-05	0.0153829
JUND	JunD proto-oncogene, AP-1 transcription factor subunit	-6.105	-68.8315	0.000369707	0.0340128
TCAIM	T cell activation inhibitor, mitochondrial	-6.12588	-69.8349	0.000591256	0.0439402
MLH3	mutL homolog 3	-6.13417	-70.2376	0.00016885	0.0214334
GNS	glucosamine (N-acetyl)-6-sulfatase	-6.14707	-70.8684	0.000685636	0.047719
IFT80	intraflagellar transport 80	-6.18293	-72.6518	0.000644456	0.0460735
NXNL1	nucleoredoxin like 1	-6.18695	-72.8548	0.000565423	0.0427862
ADGRG7	adhesion G protein-coupled receptor G7	-6.18723	-72.8687	2.50296e-05	0.00676504
ZFAND5	zinc finger AN1-type containing 5	-6.19375	-73.1987	0.000748844	0.0495215
ADAM10	ADAM metallopeptidase domain 10	-6.22764	-74.9388	0.00069032	0.0477427
PPM1H	protein phosphatase, Mg2+/Mn2+ dependent 1H	-6.23347	-75.2421	0.000734178	0.04915
GRM3	glutamate metabotropic receptor 3	-6.23948	-75.5565	0.000531464	0.041215
KYAT1	kynurenine aminotransferase 1	-6.24388	-75.787	0.000246201	0.0267525
ANK3	ankyrin 3	-6.24576	-75.8859	0.000553418	0.0422099
ARHGAP5	Rho GTPase activating protein 5	-6.25351	-76.2947	0.000198031	0.0233998
PIP4K2C	phosphatidylinositol-5-phosphate 4-kinase type 2 gamma	-6.26088	-76.6857	0.00030006	0.0302302
MUC2	mucin 2, oligomeric mucus/gel-forming	-6.26692	-77.0074	0.000473733	0.0388575
TMEM164	transmembrane protein 164	-6.26764	-77.0456	0.000598006	0.0442528
RBM12	RNA binding motif protein 12	-6.27407	-77.3897	8.44221e-05	0.0143132
ING1	inhibitor of growth family member 1	-6.27476	-77.4265	0.000405006	0.0356311
SLC32A1	solute carrier family 32 member 1	-6.29177	-78.3449	0.000473155	0.038856
DGKE	diacylglycerol kinase epsilon	-6.29296	-78.4096	2.22083e-07	0.000188493
SLC2A1	solute carrier family 2 member 1	-6.29672	-78.6145	0.000437968	0.0371468
WBP1	WW domain binding protein 1	-6.31577	-79.6591	0.000473635	0.0388575
DOK3	docking protein 3	-6.33204	-80.5625	0.000173894	0.0218458
CENPI	centromere protein I	-6.34298	-81.1758	0.000338126	0.0324589
LRMP	lymphoid restricted membrane protein	-6.35926	-82.097	0.00039855	0.0351783
BAIAP2	BAI1 associated protein 2	-6.36175	-82.2392	0.00072601	0.0489854
AKAP13	A-kinase anchoring protein 13	-6.36525	-82.4387	4.33899e-05	0.00966731
CTTN	cortactin	-6.36918	-82.6635	0.000601578	0.0443332
UFL1	UFM1 specific ligase 1	-6.37317	-82.8926	0.000324663	0.0317317
HSF1	heat shock transcription factor 1	-6.40656	-84.8334	0.000600934	0.0443332
SYNGAP1	synaptic Ras GTPase activating protein 1	-6.40749	-84.8883	0.000739539	0.0493019
NLRP12	NLR family pyrin domain containing 12	-6.40812	-84.9252	0.000554083	0.0422144
WDR53	WD repeat domain 53	-6.41059	-85.0706	0.000131063	0.0186728
SIMC1	SUMO interacting motifs containing 1	-6.41847	-85.5366	0.000366253	0.0338885
SLC30A4	solute carrier family 30 member 4	-6.42384	-85.8553	0.000503813	0.0400486
HMGB3	high mobility group box 3	-6.42814	-86.112	0.000668648	0.0469631
PHPT1	phosphohistidine phosphatase 1	-6.46192	-88.1518	0.000310718	0.0309324
OGT	O-linked N-acetylglucosamine (GlcNAc) transferase	-6.46259	-88.1926	2.14207e-06	0.00111673
ELFN1	extracellular leucine rich repeat and fibronectin type III domain containing 1	-6.46796	-88.5215	0.000679271	0.0474893
FOSB	FosB proto-oncogene, AP-1 transcription factor subunit	-6.47832	-89.1596	0.000711378	0.0484346
FAM122A	family with sequence similarity 122A	-6.47909	-89.207	1.42061e-05	0.00460937
BRMS1L	BRMS1 like transcriptional repressor	-6.48352	-89.4815	0.000375412	0.0341539
ABLIM3	actin binding LIM protein family member 3	-6.48904	-89.8246	0.000424234	0.0364739
COL22A1	collagen type XXII alpha 1 chain	-6.49402	-90.1351	4.8049e-05	0.0102893
NTRK3	neurotrophic receptor tyrosine kinase 3	-6.49657	-90.2949	0.00057935	0.0435189
DYM	dymeclin	-6.49767	-90.3633	0.000269098	0.0282269
PRCC	proline rich mitotic checkpoint control factor	-6.50127	-90.5894	0.000494822	0.0396984
OLFM4	olfactomedin 4	-6.51335	-91.351	0.000764586	0.049989
CMC4	C-X9-C motif containing 4	-6.51798	-91.6448	0.000756479	0.0497783
FRMD6	FERM domain containing 6	-6.52963	-92.3875	0.000545002	0.041797
GIT2	gap junction protein gamma 1	-6.53473	-92.7152	0.000452057	0.0378689
RCAN3	RCAN family member 3	-6.54553	-93.4114	0.000233121	0.0257821
C12orf4	chromosome 12 open reading frame 4	-6.54631	-93.4619	0.00065816	0.0466082
MAZ	MYC associated zinc finger protein	-6.55278	-93.882	0.000420141	0.0362789
DPF2	double PHD fingers 2	-6.5653	-94.7003	0.000658839	0.0466082
CTU2	cytosolic thiouridylase subunit 2	-6.57333	-95.2294	0.000508727	0.0402521
HEXD	hexosaminidase D	-6.57431	-95.2935	0.000401806	0.0354207
COQ4	coenzyme Q4	-6.57543	-95.368	0.000490972	0.0396639
IFT172	intraflagellar transport 172	-6.57711	-95.4789	0.000181627	0.0223632
PRPSAP1	phosphoribosyl pyrophosphate synthetase associated protein 1	-6.60046	-97.0368	0.000152302	0.0203062
SYN3	synapsin III	-6.60587	-97.401	0.000353685	0.0333545
CASTOR2	cytosolic arginine sensor for mTORC1 subunit 2	-6.61145	-97.7789	0.000646351	0.0461146
PAF1	PAF1 homolog, Paf1/RNA polymerase II complex component	-6.61272	-97.8647	0.000121519	0.0177567
SCRG1	stimulator of chondrogenesis 1	-6.61709	-98.1619	0.000716591	0.0486091
DPP10	dipeptidyl peptidase like 10	-6.62443	-98.6628	0.000454193	0.0379676
PRKCI	protein kinase C iota	-6.62735	-98.8621	0.000319455	0.0314055
KIAA0319L	KIAA0319 like	-6.63052	-99.0796	0.000512271	0.0403769
STOM	stomatin	-6.63526	-99.4062	2.58699e-06	0.00128148
SMARCA5	SWI/SNF related, matrix associated, actin dependent regulator of chromatin, subfamily a, member 5	-6.64154	-99.8395	0.000224081	0.0251052
SCAF8	SR-related CTD associated factor 8	-6.6436	-99.9824	0.000105585	0.0161505
FAAP24	FA core complex associated protein 24	-6.64848	-100.321	0.000449995	0.0378014
ITGA4	integrin subunit alpha 4	-6.64884	-100.346	0.000649311	0.0461884
ZMYND12	zinc finger MYND-type containing 12	-6.65154	-100.534	0.000403231	0.0355239
RRAGC	Ras related GTP binding C	-6.65176	-100.549	0.000147442	0.0199836
FOXO6	forkhead box O6	-6.65303	-100.638	9.96875e-07	0.000625045
CAVIN2	caveolae associated protein 2	-6.65652	-100.882	1.66021e-05	0.00514075
PSPC1	paraspeckle component 1	-6.65769	-100.964	0.000346292	0.03297
ZNF501	zinc finger protein 501	-6.65799	-100.985	0.000712866	0.048447
CPSF2	cleavage and polyadenylation specific factor 2	-6.6604	-101.153	8.33693e-05	0.0142194
SLC30A2	solute carrier family 30 member 2	-6.6691	-101.765	0.00064274	0.0460217
ST6GALNAC2	ST6 N-acetylgalactosaminide alpha-2,6-sialyltransferase 2	-6.67018	-101.841	0.00062683	0.0453767
KLF8	Kruppel like factor 8	-6.67513	-102.192	0.00039613	0.0351205
MAU2	MAU2 sister chromatid cohesion factor	-6.67649	-102.288	5.16447e-05	0.0107294
GPR183	G protein-coupled receptor 183	-6.67657	-102.294	0.000324391	0.0317317
DMTN	dematin actin binding protein	-6.67829	-102.415	5.59553e-05	0.0111586
GFI1B	growth factor independent 1B transcriptional repressor	-6.68097	-102.606	0.000128845	0.0184512
DNAJC15	DnaJ heat shock protein family (Hsp40) member C15	-6.6994	-103.925	0.000149875	0.0201493
HSPA5	heat shock protein family A (Hsp70) member 5	-6.70018	-103.981	0.00020303	0.0237175
FZD3	frizzled class receptor 3	-6.70929	-104.64	0.000188041	0.0227406
ABCC5	ATP binding cassette subfamily C member 5	-6.71003	-104.694	0.00071858	0.0486523
SLC38A9	solute carrier family 38 member 9	-6.71252	-104.874	6.73803e-05	0.0123084
PHKA1	phosphorylase kinase regulatory subunit alpha 1	-6.7147	-105.033	0.000543618	0.0417476
RAB3A	RAB3A, member RAS oncogene family	-6.71471	-105.034	9.85065e-05	0.0155991
ZNF81	zinc finger protein 81	-6.7163	-105.15	0.000248693	0.0268944
SNX2	sorting nexin 2	-6.71724	-105.218	0.000438372	0.0371468
RBM6	RNA binding motif protein 6	-6.72859	-106.049	0.000232898	0.0257821
RILPL1	Rab interacting lysosomal protein like 1	-6.74392	-107.182	0.000392685	0.0349264
PRELP	proline and arginine rich end leucine rich repeat protein	-6.74708	-107.417	0.000187533	0.0226989
NTN4	netrin 4	-6.75256	-107.826	0.00011856	0.0175527
LARP4	La ribonucleoprotein domain family member 4	-6.75768	-108.209	0.000604217	0.0444055
CHRNA2	cholinergic receptor nicotinic alpha 2 subunit	-6.76923	-109.079	0.000618632	0.0451786
CLIP3	CAP-Gly domain containing linker protein 3	-6.77822	-109.761	0.00048517	0.039447
POU2F1	POU class 2 homeobox 1	-6.78133	-109.998	0.000531491	0.041215
FEZ2	fasciculation and elongation protein zeta 2	-6.78202	-110.051	4.697e-07	0.000351505
UBE2N	ubiquitin conjugating enzyme E2 N	-6.78665	-110.404	0.000284488	0.0291873
CACUL1	CDK2 associated cullin domain 1	-6.78759	-110.476	0.000134836	0.0188818
C11orf95	chromosome 11 open reading frame 95	-6.79379	-110.952	3.39066e-05	0.008446
FKBP15	FKBP prolyl isomerase 15	-6.79524	-111.063	0.000757189	0.049786
HACD1	3-hydroxyacyl-CoA dehydratase 1	-6.80018	-111.445	0.000536258	0.0414231
TTYH3	tweety family member 3	-6.80307	-111.668	6.87799e-08	7.7836e-05
CYP3A43	cytochrome P450 family 3 subfamily A member 43	-6.80481	-111.802	4.26926e-06	0.0019357
TNIP2	TNFAIP3 interacting protein 2	-6.81825	-112.849	0.000447184	0.0376235
C8orf82	chromosome 8 open reading frame 82	-6.81836	-112.857	0.000169192	0.0214334
EXOSC7	exosome component 7	-6.82463	-113.349	0.000319794	0.0314055
SLC8A3	solute carrier family 8 member A3	-6.82516	-113.391	0.000640013	0.0459118
ZP4	zona pellucida glycoprotein 4	-6.82738	-113.565	8.35624e-05	0.0142194
MSH3	mutS homolog 3	-6.82845	-113.65	2.19485e-06	0.00113997
POLR2K	RNA polymerase II subunit K	-6.83358	-114.055	0.000378404	0.034247
PITX1	paired like homeodomain 1	-6.83574	-114.226	0.000373276	0.0341156
RALYL	RALY RNA binding protein like	-6.84508	-114.967	0.0007194	0.048681
E2F2	E2F transcription factor 2	-6.85095	-115.436	7.10715e-05	0.0127484
RABL2B	RAB, member of RAS oncogene family like 2B	-6.86233	-116.35	0.000191595	0.0229708
ZMYM4	zinc finger MYM-type containing 4	-6.86597	-116.644	0.0004596	0.038262
SH3BP5L	SH3 binding domain protein 5 like	-6.86806	-116.813	8.4233e-05	0.0142986
CDH24	cadherin 24	-6.86933	-116.916	5.54089e-05	0.0110986
PRELID3B	PRELI domain containing 3B	-6.87919	-117.718	0.000521011	0.0407199
ABCB4	ATP binding cassette subfamily B member 4	-6.88091	-117.858	7.44502e-05	0.0132014
PEX13	peroxisomal biogenesis factor 13	-6.88392	-118.105	6.37578e-05	0.0119625
TMEM154	transmembrane protein 154	-6.88397	-118.108	0.000266837	0.028032
SLC3A2	solute carrier family 3 member 2	-6.88458	-118.159	0.000745385	0.0494707
FNBP1L	formin binding protein 1 like	-6.88538	-118.224	0.000246677	0.0267625
CSDE1	cold shock domain containing E1	-6.88555	-118.238	0.000337015	0.032397
ARCN1	archain 1	-6.89059	-118.652	6.69918e-05	0.0122696
TNNI2	troponin I2, fast skeletal type	-6.89341	-118.884	0.000659302	0.0466082
SP3	Sp3 transcription factor	-6.89424	-118.952	0.000153861	0.0203774
ZNF644	zinc finger protein 644	-6.89542	-119.05	0.000396857	0.0351337
ADCY7	adenylate cyclase 7	-6.90012	-119.438	0.00056636	0.0427862
GARS	glycyl-tRNA synthetase	-6.91404	-120.596	0.000354107	0.0333716
MUC6	mucin 6, oligomeric mucus/gel-forming	-6.91755	-120.89	0.000125252	0.0181044
MPHOSPH10	M-phase phosphoprotein 10	-6.91769	-120.902	0.000325547	0.0317317
MAP11	microtubule associated protein 11	-6.91902	-121.013	0.000207726	0.0240068
ZIC4	Zic family member 4	-6.92346	-121.386	0.000682999	0.0476357
CCDC157	coiled-coil domain containing 157	-6.92649	-121.641	8.22264e-05	0.0141186
TMEM129	transmembrane protein 129	-6.92753	-121.729	0.000397035	0.0351337
TACR1	tachykinin receptor 1	-6.93985	-122.773	0.000761816	0.049989
NMU	neuromedin U	-6.9454	-123.246	0.000630017	0.0455114
ARHGEF7	Rho guanine nucleotide exchange factor 7	-6.94781	-123.452	0.000209324	0.0240828
ASF1B	anti-silencing function 1B histone chaperone	-6.95693	-124.235	0.000212438	0.0243185
FGF5	fibroblast growth factor 5	-6.95812	-124.337	0.000584051	0.0437357
HSBP1	heat shock factor binding protein 1	-6.95967	-124.472	0.000291072	0.0296818
SH3BGRL	SH3 domain binding glutamate rich protein like	-6.96156	-124.634	0.000182426	0.0224318
TCTEX1D2	Tctex1 domain containing 2	-6.97449	-125.757	0.00028398	0.0291873
FBXO33	F-box protein 33	-6.97728	-126	0.000174958	0.0219202
PAQR5	progestin and adipoQ receptor family member 5	-6.98547	-126.717	0.000233123	0.0257821
ADGRL3	adhesion G protein-coupled receptor L3	-6.98685	-126.838	0.000350764	0.0332366
TOMM70	translocase of outer mitochondrial membrane 70	-6.99452	-127.515	0.000344107	0.0328068
DGAT1	diacylglycerol O-acyltransferase 1	-6.99677	-127.714	7.75766e-05	0.0136247
FSCN1	fascin actin-bundling protein 1	-6.99732	-127.762	9.58081e-05	0.0153111
ZC4H2	zinc finger C4H2-type containing	-7.00038	-128.034	0.000756059	0.0497783
DCAF15	DDB1 and CUL4 associated factor 15	-7.02276	-130.036	4.93836e-06	0.00213037
NCKAP5	NCK associated protein 5	-7.02435	-130.179	0.000429852	0.0367195
UBXN11	UBX domain protein 11	-7.02592	-130.32	0.000754467	0.0497716
MARCH6	membrane associated ring-CH-type finger 6	-7.03164	-130.838	3.66444e-08	4.55421e-05
PHF12	PHD finger protein 12	-7.03326	-130.985	0.000215945	0.0245589
CYBC1	cytochrome b-245 chaperone 1	-7.04204	-131.785	0.000474982	0.0388848
FERMT3	fermitin family member 3	-7.05033	-132.544	0.000593288	0.0440441
ZNF394	zinc finger protein 394	-7.05138	-132.641	0.000568012	0.0428301
WDR92	WD repeat domain 92	-7.07805	-135.116	8.18535e-05	0.014101
ACY1	aminoacylase 1	-7.08131	-135.421	2.58749e-05	0.00689972
GALR1	galanin receptor 1	-7.08346	-135.623	0.000492489	0.0396665
ELMO1	engulfment and cell motility 1	-7.08692	-135.948	0.000757924	0.0498108
RC3H2	ring finger and CCCH-type domains 2	-7.09526	-136.737	0.000212445	0.0243185
ZMYND10	zinc finger MYND-type containing 10	-7.09855	-137.049	0.000471845	0.0387941
SNTG1	syntrophin gamma 1	-7.09876	-137.07	0.000406994	0.0356435
SGO1	shugoshin 1	-7.10616	-137.774	0.00073659	0.049201
CISD2	CDGSH iron sulfur domain 2	-7.10873	-138.02	6.51269e-05	0.012023
HMGN1	high mobility group nucleosome binding domain 1	-7.10997	-138.138	5.34503e-05	0.0109091
MPDU1	mannose-P-dolichol utilization defect 1	-7.1239	-139.479	0.000144715	0.0197874
QARS	glutaminyl-tRNA synthetase	-7.12401	-139.49	0.000357175	0.0335071
NKRF	NFKB repressing factor	-7.12668	-139.748	0.000499699	0.0399515
ZMYM2	zinc finger MYM-type containing 2	-7.1304	-140.108	0.000664552	0.0468366
SEC22B	SEC22 homolog B, vesicle trafficking protein (gene/pseudogene)	-7.13237	-140.299	0.000515582	0.0405002
GPRC6A	G protein-coupled receptor class C group 6 member A	-7.13551	-140.606	0.000486817	0.0395026
ATL2	atlastin GTPase 2	-7.14167	-141.207	0.000284321	0.0291873
MED10	mediator complex subunit 10	-7.14629	-141.66	0.000132121	0.0187611
DENND2D	DENN domain containing 2D	-7.15576	-142.593	0.000300012	0.0302302
RNF130	ring finger protein 130	-7.15803	-142.818	0.000204351	0.0237223
TSHR	thyroid stimulating hormone receptor	-7.16199	-143.21	4.35318e-05	0.00967957
SELENOO	selenoprotein O	-7.17605	-144.612	5.52677e-05	0.0110986
PLPP7	phospholipid phosphatase 7 (inactive)	-7.17914	-144.923	0.000376292	0.0341893
ZNF146	zinc finger protein 146	-7.18986	-146.004	6.02522e-05	0.0116305
IRF8	interferon regulatory factor 8	-7.19853	-146.883	0.000311935	0.0309699
NSMCE4A	NSE4 homolog A, SMC5-SMC6 complex component	-7.19964	-146.997	0.000528396	0.0410894
LDLR	low density lipoprotein receptor	-7.20077	-147.112	5.14104e-05	0.0107127
FAM193A	family with sequence similarity 193 member A	-7.21357	-148.422	0.000488124	0.0395026
BIN1	bridging integrator 1	-7.2294	-150.061	0.00013404	0.0188271
ELAVL1	ELAV like RNA binding protein 1	-7.23414	-150.554	0.000236683	0.0260654
TTC36	tetratricopeptide repeat domain 36	-7.23547	-150.693	0.000348054	0.0330699
DACT2	dishevelled binding antagonist of beta catenin 2	-7.24907	-152.12	0.000518685	0.0405836
DIO1	iodothyronine deiodinase 1	-7.26574	-153.889	0.00038567	0.0346206
AKAP7	A-kinase anchoring protein 7	-7.26612	-153.929	3.5418e-05	0.00867959
BAG3	BCL2 associated athanogene 3	-7.2667	-153.991	0.000532835	0.0412723
CD55	CD55 molecule (Cromer blood group)	-7.27631	-155.02	0.000411765	0.0358862
SGSM1	small G protein signaling modulator 1	-7.28773	-156.252	0.000250502	0.027009
ZNF771	zinc finger protein 771	-7.29052	-156.555	0.000127222	0.0183035
PNO1	partner of NOB1 homolog	-7.29169	-156.681	4.81219e-05	0.0102893
SLC15A1	solute carrier family 15 member 1	-7.29503	-157.044	0.000153002	0.0203216
HENMT1	HEN methyltransferase 1	-7.30384	-158.006	0.000380924	0.0343857
PALM2	paralemmin 2	-7.30863	-158.532	0.000252505	0.0270776
AASS	aminoadipate-semialdehyde synthase	-7.31557	-159.297	0.000170932	0.0215906
MFSD11	major facilitator superfamily domain containing 11	-7.32159	-159.962	0.000379104	0.0342881
CRKL	CRK like proto-oncogene, adaptor protein	-7.32452	-160.288	0.000366813	0.0339034
TXNDC5	thioredoxin domain containing 5	-7.32808	-160.684	2.91538e-05	0.00750105
MRGBP	MRG domain binding protein	-7.32843	-160.723	0.000143465	0.0196574
TMEM67	transmembrane protein 67	-7.32924	-160.813	1.23734e-06	0.000734825
CPSF7	cleavage and polyadenylation specific factor 7	-7.33322	-161.258	0.000552382	0.0421539
HSD17B7	hydroxysteroid 17-beta dehydrogenase 7	-7.33476	-161.43	0.000120577	0.017667
H2AFV	H2A histone family member V	-7.33741	-161.726	0.0001704	0.0215429
PEX11G	peroxisomal biogenesis factor 11 gamma	-7.34088	-162.116	0.000448389	0.0376893
STX4	syntaxin 4	-7.34173	-162.211	0.000265201	0.0279298
CLP1	cleavage and polyadenylation factor I subunit 1	-7.34364	-162.426	0.000504747	0.040056
U2AF2	U2 small nuclear RNA auxiliary factor 2	-7.34496	-162.575	5.04782e-05	0.0105807
ARRB1	arrestin beta 1	-7.34618	-162.713	0.000180477	0.0222511
TMCC2	transmembrane and coiled-coil domain family 2	-7.3569	-163.926	0.000478228	0.0390485
DGKB	diacylglycerol kinase beta	-7.35808	-164.06	0.000193856	0.0230631
NAA15	N(alpha)-acetyltransferase 15, NatA auxiliary subunit	-7.36046	-164.331	6.13823e-05	0.0116882
SLAMF9	SLAM family member 9	-7.38244	-166.854	5.46508e-05	0.0110408
CLNS1A	chloride nucleotide-sensitive channel 1A	-7.38653	-167.327	0.000176676	0.0220165
GLI2	GLI family zinc finger 2	-7.38956	-167.679	0.000720577	0.048737
DNAJC18	DnaJ heat shock protein family (Hsp40) member C18	-7.39507	-168.321	0.000132357	0.0187611
B3GNTL1	UDP-GlcNAc:betaGal beta-1,3-N-acetylglucosaminyltransferase like 1	-7.402	-169.132	0.000690775	0.0477427
NR2C2AP	nuclear receptor 2C2 associated protein	-7.40912	-169.968	5.89656e-05	0.0115324
TRIM32	tripartite motif containing 32	-7.42378	-171.704	0.000138748	0.0192176
TIMP2	TIMP metallopeptidase inhibitor 2	-7.42996	-172.441	0.000359015	0.0335874
CDC16	cell division cycle 16	-7.43658	-173.234	5.62637e-05	0.0111713
PDZD7	PDZ domain containing 7	-7.44738	-174.535	0.000438695	0.0371468
MRPL2	mitochondrial ribosomal protein L2	-7.44854	-174.677	4.21641e-05	0.0095122
PRRG3	proline rich and Gla domain 3	-7.45432	-175.378	0.000424541	0.0364778
CARMIL3	capping protein regulator and myosin 1 linker 3	-7.45639	-175.629	0.000690808	0.0477427
RSL1D1	ribosomal L1 domain containing 1	-7.45826	-175.857	0.000152532	0.0203138
MPI	mannose phosphate isomerase	-7.46247	-176.371	0.000417052	0.0361917
RIOX2	ribosomal oxygenase 2	-7.46579	-176.778	0.000446005	0.0375569
TTN	titin	-7.47235	-177.584	8.23647e-05	0.0141191
MYCN	MYCN proto-oncogene, bHLH transcription factor	-7.4773	-178.194	0.000304138	0.0305444
BLOC1S3	biogenesis of lysosomal organelles complex 1 subunit 3	-7.47821	-178.305	0.000459412	0.038262
CIRBP	cold inducible RNA binding protein	-7.48143	-178.705	4.73242e-05	0.0101656
PTPRN2	protein tyrosine phosphatase receptor type N2	-7.48603	-179.275	8.39754e-05	0.0142722
IMPDH1	inosine monophosphate dehydrogenase 1	-7.48948	-179.705	0.000269839	0.0282678
CD63	CD63 molecule	-7.49694	-180.636	0.000637203	0.0458174
PGAM5	PGAM family member 5, mitochondrial serine/threonine protein phosphatase	-7.49852	-180.833	0.000396468	0.0351282
KBTBD2	kelch repeat and BTB domain containing 2	-7.49898	-180.892	0.000435336	0.0370848
TM7SF3	transmembrane 7 superfamily member 3	-7.50827	-182.06	8.27415e-06	0.00317278
HES7	hes family bHLH transcription factor 7	-7.51797	-183.288	0.00038537	0.0346206
LMBR1	limb development membrane protein 1	-7.52218	-183.823	0.000474309	0.0388642
ACSL1	acyl-CoA synthetase long chain family member 1	-7.52246	-183.86	0.000210434	0.0241478
ZFP41	ZFP41 zinc finger protein	-7.53201	-185.081	0.000154906	0.0204187
SPOUT1	SPOUT domain containing methyltransferase 1	-7.53756	-185.794	0.000232922	0.0257821
EFTUD2	elongation factor Tu GTP binding domain containing 2	-7.5527	-187.754	7.16048e-05	0.0128111
ASRGL1	asparaginase like 1	-7.55332	-187.835	0.000146738	0.0199404
ACAA2	acetyl-CoA acyltransferase 2	-7.55477	-188.024	0.000252161	0.0270776
KIAA1191	KIAA1191	-7.5645	-189.296	0.000159025	0.0207067
SFXN1	sideroflexin 1	-7.56733	-189.668	0.000102356	0.0159012
ESYT2	extended synaptotagmin 2	-7.57034	-190.064	3.25814e-05	0.00818623
PPM1B	protein phosphatase, Mg2+/Mn2+ dependent 1B	-7.57123	-190.181	6.0381e-05	0.0116305
FKBP7	FKBP prolyl isomerase 7	-7.5716	-190.23	6.85305e-05	0.0124121
IDH1	isocitrate dehydrogenase (NADP(+)) 1, cytosolic	-7.57249	-190.348	4.07092e-06	0.00185788
CCL13	C-C motif chemokine ligand 13	-7.57965	-191.294	5.39774e-05	0.0109524
PHLDA2	pleckstrin homology like domain family A member 2	-7.58189	-191.591	0.000425894	0.0365163
EIF6	eukaryotic translation initiation factor 6	-7.58895	-192.532	0.000152936	0.0203216
IDUA	iduronidase alpha-L-	-7.59127	-192.842	0.000235574	0.0260037
NEDD1	NEDD1 gamma-tubulin ring complex targeting factor	-7.59243	-192.997	6.90366e-06	0.00281805
APRT	adenine phosphoribosyltransferase	-7.59565	-193.428	2.36503e-06	0.00120146
DCAF4	DDB1 and CUL4 associated factor 4	-7.59653	-193.546	0.000150437	0.0201541
SUMO3	small ubiquitin like modifier 3	-7.59815	-193.763	0.000748898	0.0495215
LMNB1	lamin B1	-7.60057	-194.088	0.000169033	0.0214334
CYBA	cytochrome b-245 alpha chain	-7.60272	-194.378	0.000191983	0.0229975
METTL15	methyltransferase like 15	-7.60789	-195.076	0.000517233	0.0405529
EVX1	even-skipped homeobox 1	-7.61141	-195.552	0.00073819	0.0492612
EXOC2	exocyst complex component 2	-7.61548	-196.105	5.56785e-05	0.0111193
GNPDA1	glucosamine-6-phosphate deaminase 1	-7.62298	-197.127	5.75891e-08	6.73623e-05
KIRREL1	kirre like nephrin family adhesion molecule 1	-7.62386	-197.247	8.96464e-05	0.0147498
CLEC14A	C-type lectin domain containing 14A	-7.62839	-197.867	0.000173248	0.021804
DFFA	DNA fragmentation factor subunit alpha	-7.62959	-198.032	0.000141288	0.0194719
CD247	CD247 molecule	-7.63655	-198.99	5.72581e-07	0.000404571
TSPAN14	tetraspanin 14	-7.63915	-199.348	1.14196e-06	0.000688116
SLC39A12	solute carrier family 39 member 12	-7.65178	-201.102	0.000149382	0.0201095
SCAMP2	secretory carrier membrane protein 2	-7.65286	-201.252	0.000100485	0.0157712
SIPA1L1	signal induced proliferation associated 1 like 1	-7.65841	-202.028	0.000143482	0.0196574
SCYL1	SCY1 like pseudokinase 1	-7.66284	-202.649	0.000538149	0.0415001
MYCL	MYCL proto-oncogene, bHLH transcription factor	-7.67284	-204.059	0.000556118	0.042323
DCLK1	doublecortin like kinase 1	-7.67411	-204.238	1.92694e-06	0.00104713
LPCAT2	lysophosphatidylcholine acyltransferase 2	-7.67742	-204.708	0.000249638	0.0269367
BTN1A1	butyrophilin subfamily 1 member A1	-7.68691	-206.058	6.51159e-05	0.012023
ZNF235	zinc finger protein 235	-7.6915	-206.716	4.04966e-05	0.00931723
HMGN2	high mobility group nucleosomal binding domain 2	-7.70238	-208.28	0.000201148	0.0235879
VMP1	vacuole membrane protein 1	-7.70338	-208.425	1.19074e-05	0.00410261
IPO7	importin 7	-7.71567	-210.208	7.16567e-06	0.00286616
CKM	creatine kinase, M-type	-7.71868	-210.646	0.000400127	0.0352951
CNTN5	contactin 5	-7.71908	-210.704	0.00013424	0.0188362
PIK3CA	phosphatidylinositol-4,5-bisphosphate 3-kinase catalytic subunit alpha	-7.72176	-211.097	1.89598e-05	0.00554434
CACNA2D1	calcium voltage-gated channel auxiliary subunit alpha2delta 1	-7.72602	-211.721	2.57462e-06	0.00127991
DNAJC28	DnaJ heat shock protein family (Hsp40) member C28	-7.73527	-213.082	0.000304633	0.030572
NOL8	nucleolar protein 8	-7.74196	-214.073	0.000528094	0.0410889
NUP85	nucleoporin 85	-7.74983	-215.244	0.000225614	0.0252244
UNC13A	unc-13 homolog A	-7.75005	-215.277	2.55273e-05	0.00684458
HDHD2	haloacid dehalogenase like hydrolase domain containing 2	-7.75924	-216.652	5.3216e-05	0.0108772
VDAC2	voltage dependent anion channel 2	-7.76164	-217.013	9.70664e-06	0.00354623
PUSL1	pseudouridine synthase like 1	-7.76602	-217.674	4.07161e-05	0.00934077
ADGRF4	adhesion G protein-coupled receptor F4	-7.7664	-217.73	0.000274328	0.0286031
TAF4	TATA-box binding protein associated factor 4	-7.7786	-219.58	1.76164e-05	0.00527843
PLXNB2	plexin B2	-7.78238	-220.155	0.000101732	0.0158572
DPYSL4	dihydropyrimidinase like 4	-7.78349	-220.325	0.000535387	0.0413788
NSMCE1	NSE1 homolog, SMC5-SMC6 complex component	-7.78372	-220.361	2.34041e-05	0.00647661
NUP153	nucleoporin 153	-7.78559	-220.647	0.000406235	0.0356311
CALU	calumenin	-7.78796	-221.009	0.000332677	0.032113
GTF2IRD1	GTF2I repeat domain containing 1	-7.80365	-223.426	0.000156663	0.0205723
ORC3	origin recognition complex subunit 3	-7.80887	-224.235	5.93375e-05	0.0115679
EPDR1	ependymin related 1	-7.81471	-225.145	0.000104942	0.0161003
VPS26A	VPS26, retromer complex component A	-7.81979	-225.94	0.000101505	0.0158397
RCVRN	recoverin	-7.8221	-226.302	0.000102142	0.0158857
FAM173A	family with sequence similarity 173 member A	-7.83204	-227.866	2.10942e-15	1.95747e-11
ECE2	endothelin converting enzyme 2	-7.83344	-228.087	0.000203741	0.0237175
HPGD	15-hydroxyprostaglandin dehydrogenase	-7.83781	-228.779	0.000181708	0.0223632
PENK	proenkephalin	-7.84071	-229.24	0.000538802	0.0415275
ALG9	ALG9 alpha-1,2-mannosyltransferase	-7.86129	-232.532	0.000183673	0.0225002
KCNS3	potassium voltage-gated channel modifier subfamily S member 3	-7.86154	-232.572	4.44224e-05	0.00976838
ZFP36L1	ZFP36 ring finger protein like 1	-7.87121	-234.137	1.6682e-05	0.00514075
FBXO38	F-box protein 38	-7.87209	-234.279	9.00629e-05	0.014769
TADA1	transcriptional adaptor 1	-7.8778	-235.21	5.03419e-06	0.0021561
ZNF225	zinc finger protein 225	-7.87845	-235.315	4.3863e-05	0.00970979
SYP	synaptophysin	-7.88704	-236.72	1.26961e-05	0.00426868
CLCN4	chloride voltage-gated channel 4	-7.88769	-236.827	0.000113826	0.0170918
STMN3	stathmin 3	-7.88881	-237.011	1.87769e-05	0.00552568
TSEN15	tRNA splicing endonuclease subunit 15	-7.90312	-239.374	0.000503321	0.0400354
LHPP	phospholysine phosphohistidine inorganic pyrophosphate phosphatase	-7.90323	-239.392	8.84411e-05	0.0146847
STK3	serine/threonine kinase 3	-7.90419	-239.551	8.02158e-10	1.71779e-06
ELK3	ETS transcription factor ELK3	-7.90954	-240.441	0.000127302	0.0183035
C1D	C1D nuclear receptor corepressor	-7.93419	-244.585	0.000266247	0.0279911
C9orf72	C9orf72-SMCR8 complex subunit	-7.93854	-245.323	1.21465e-05	0.00416438
GCDH	glutaryl-CoA dehydrogenase	-7.93885	-245.376	3.56676e-05	0.00872541
SLC35B2	solute carrier family 35 member B2	-7.9395	-245.487	2.07697e-05	0.00591215
ASAH1	N-acylsphingosine amidohydrolase 1	-7.94462	-246.359	0.000192185	0.0230018
SMYD3	SET and MYND domain containing 3	-7.94665	-246.707	0.000198647	0.0234129
DPH5	diphthamide biosynthesis 5	-7.94964	-247.218	0.000756507	0.0497783
BTG1	BTG anti-proliferation factor 1	-7.95422	-248.004	0.000193257	0.0230114
KLHDC1	kelch domain containing 1	-7.96569	-249.984	0.000242152	0.0264225
NXPE3	neurexophilin and PC-esterase domain family member 3	-7.96645	-250.116	0.000178893	0.0221736
KRT81	keratin 81	-7.98419	-253.21	0.000304061	0.0305444
KCNC3	potassium voltage-gated channel subfamily C member 3	-7.98452	-253.267	0.000491894	0.0396665
TTYH2	tweety family member 2	-7.98871	-254.005	0.00022045	0.0247909
TP53INP2	tumor protein p53 inducible nuclear protein 2	-7.99053	-254.326	1.71199e-07	0.000161013
C7orf57	chromosome 7 open reading frame 57	-7.99955	-255.919	0.000256314	0.0273494
RPIA	ribose 5-phosphate isomerase A	-8.02349	-260.202	0.000296426	0.0300517
TPCN1	two pore segment channel 1	-8.02564	-260.59	0.000429838	0.0367195
FRYL	FRY like transcription coactivator	-8.02642	-260.731	0.000119231	0.0175881
DFFB	DNA fragmentation factor subunit beta	-8.02867	-261.138	2.96168e-05	0.0075921
SLC46A2	solute carrier family 46 member 2	-8.03337	-261.99	0.000729836	0.049021
SH3BGRL3	SH3 domain binding glutamate rich protein like 3	-8.04642	-264.371	8.62483e-09	1.31927e-05
APPL2	adaptor protein, phosphotyrosine interacting with PH domain and leucine zipper 2	-8.04819	-264.695	0.000214722	0.0244985
CMKLR1	chemerin chemokine-like receptor 1	-8.05026	-265.076	0.000137608	0.0191713
KLF6	Kruppel like factor 6	-8.05111	-265.233	1.75045e-05	0.00527389
PPFIBP2	PPFIA binding protein 2	-8.05356	-265.683	9.42309e-05	0.0150938
PRKAG1	protein kinase AMP-activated non-catalytic subunit gamma 1	-8.06223	-267.283	2.45053e-06	0.00124037
LZTS2	leucine zipper tumor suppressor 2	-8.06359	-267.536	0.000184671	0.0225384
INTS3	integrator complex subunit 3	-8.06402	-267.615	0.000192672	0.0230107
E4F1	E4F transcription factor 1	-8.06655	-268.086	2.53466e-11	9.53546e-08
GLUD1	glutamate dehydrogenase 1	-8.06962	-268.656	1.35235e-07	0.000134458
CRAT	carnitine O-acetyltransferase	-8.07448	-269.563	0.000106253	0.0162341
CCR7	C-C motif chemokine receptor 7	-8.09712	-273.827	3.69143e-07	0.000291948
UBE2I	ubiquitin conjugating enzyme E2 I	-8.11066	-276.409	0.000161381	0.0208963
GPAA1	glycosylphosphatidylinositol anchor attachment 1	-8.11611	-277.454	0.000194192	0.0230833
LCP1	lymphocyte cytosolic protein 1	-8.11919	-278.047	1.36869e-05	0.00448271
ZFP91	ZFP91 zinc finger protein	-8.12057	-278.315	0.000157694	0.020576
KLHL6	kelch like family member 6	-8.12097	-278.392	0.000172836	0.0217718
CEACAM20	carcinoembryonic antigen related cell adhesion molecule 20	-8.12121	-278.438	0.000106409	0.0162341
TECPR2	tectonin beta-propeller repeat containing 2	-8.12201	-278.592	3.93463e-12	1.7115e-08
KCNJ12	potassium voltage-gated channel subfamily J member 12	-8.12783	-279.718	5.20274e-05	0.0107462
CCDC177	coiled-coil domain containing 177	-8.13084	-280.303	0.000131964	0.0187611
ZFYVE19	zinc finger FYVE-type containing 19	-8.13869	-281.832	6.36488e-05	0.0119625
NOP56	NOP56 ribonucleoprotein	-8.16659	-287.335	0.000480212	0.0390895
APBB1	amyloid beta precursor protein binding family B member 1	-8.16917	-287.849	6.96843e-05	0.0125644
ZNF239	zinc finger protein 239	-8.17976	-289.969	4.13986e-05	0.00938514
RBM4B	RNA binding motif protein 4B	-8.18293	-290.608	5.15687e-06	0.00219009
RIOX1	ribosomal oxygenase 1	-8.18541	-291.108	0.000693185	0.0477427
FCER1G	Fc fragment of IgE receptor Ig	-8.19275	-292.594	0.00062463	0.0453285
CDC14A	cell division cycle 14A	-8.19675	-293.404	4.07331e-05	0.00934077
ALOX5AP	arachidonate 5-lipoxygenase activating protein	-8.20094	-294.258	0.000129424	0.0184961
MCOLN1	mucolipin 1	-8.20471	-295.029	5.98084e-06	0.00251511
LIN54	lin-54 DREAM MuvB core complex component	-8.20535	-295.159	0.000145643	0.0198558
RFC4	replication factor C subunit 4	-8.21474	-297.087	0.000175307	0.0219425
ARL5C	ADP ribosylation factor like GTPase 5C	-8.21515	-297.171	0.000309795	0.0309117
SLC7A10	solute carrier family 7 member 10	-8.22055	-298.286	0.000478693	0.0390572
MUL1	mitochondrial E3 ubiquitin protein ligase 1	-8.232	-300.663	0.000643488	0.0460418
FRMD8	FERM domain containing 8	-8.24103	-302.55	4.54292e-05	0.00992041
MRPS18B	mitochondrial ribosomal protein S18B	-8.24139	-302.627	0.000240619	0.0263103
ERCC8	ERCC excision repair 8, CSA ubiquitin ligase complex subunit	-8.24748	-303.906	0.000566858	0.0427862
DNASE1	deoxyribonuclease 1	-8.25116	-304.681	1.98615e-06	0.00106992
FGF12	fibroblast growth factor 12	-8.25975	-306.502	0.000634954	0.0457466
ITPRIP	inositol 1,4,5-trisphosphate receptor interacting protein	-8.26157	-306.889	0.000336957	0.032397
CDK16	cyclin dependent kinase 16	-8.28786	-312.531	2.8683e-08	3.62957e-05
SLC35F5	solute carrier family 35 member F5	-8.2919	-313.409	4.28237e-05	0.00961426
PLEK	pleckstrin	-8.29549	-314.189	3.87552e-05	0.00905122
NDUFA9	NADH:ubiquinone oxidoreductase subunit A9	-8.296	-314.299	3.63724e-05	0.00883733
PLPP1	phospholipid phosphatase 1	-8.31878	-319.303	2.99525e-05	0.00764997
AGFG1	ArfGAP with FG repeats 1	-8.32944	-321.67	7.9358e-05	0.0138251
LZTFL1	leucine zipper transcription factor like 1	-8.33079	-321.971	0.000186159	0.022619
TBCE	tubulin folding cofactor E	-8.33333	-322.54	0.000526329	0.0410179
TSPAN3	tetraspanin 3	-8.34194	-324.47	3.37395e-05	0.00843579
HCK	HCK proto-oncogene, Src family tyrosine kinase	-8.34304	-324.716	2.64221e-05	0.00698896
RTN4IP1	reticulon 4 interacting protein 1	-8.34897	-326.054	0.000270783	0.0283396
TNFRSF19	TNF receptor superfamily member 19	-8.35012	-326.315	0.000368019	0.0339556
CARNMT1	carnosine N-methyltransferase 1	-8.35109	-326.533	0.000502896	0.0400354
ZBTB8A	zinc finger and BTB domain containing 8A	-8.35204	-326.75	0.000116064	0.0173209
LYRM9	LYR motif containing 9	-8.35756	-328.002	0.000423326	0.0364557
VDAC3	voltage dependent anion channel 3	-8.3595	-328.443	8.70712e-06	0.00328447
METTL9	methyltransferase like 9	-8.36345	-329.344	0.000135302	0.018909
BAZ2B	bromodomain adjacent to zinc finger domain 2B	-8.36976	-330.788	0.000443983	0.037432
FBXO11	F-box protein 11	-8.3734	-331.623	9.46475e-07	0.000600368
GSN	gelsolin	-8.3848	-334.253	2.29442e-10	6.02588e-07
TMEM30A	transmembrane protein 30A	-8.39245	-336.031	2.11062e-06	0.00110863
EHD1	EH domain containing 1	-8.39603	-336.866	0.000197319	0.0233525
EPHB4	EPH receptor B4	-8.40067	-337.951	0.000132605	0.0187771
DIABLO	diablo IAP-binding mitochondrial protein	-8.4072	-339.485	2.43967e-05	0.00664558
INPP5B	inositol polyphosphate-5-phosphatase B	-8.41183	-340.575	1.88468e-05	0.00553457
MGAT5	alpha-1,6-mannosylglycoprotein 6-beta-N-acetylglucosaminyltransferase	-8.42135	-342.83	3.41363e-05	0.00846601
TMCO3	transmembrane and coiled-coil domains 3	-8.46321	-352.922	1.95626e-07	0.000171259
FRRS1	ferric chelate reductase 1	-8.46323	-352.928	1.65766e-10	4.61476e-07
MAD2L1BP	MAD2L1 binding protein	-8.4701	-354.613	2.55355e-05	0.00684458
ARHGAP11A	Rho GTPase activating protein 11A	-8.47345	-355.438	8.80842e-05	0.0146847
ECHDC2	enoyl-CoA hydratase domain containing 2	-8.47875	-356.746	1.93336e-06	0.00104713
NT5DC2	5'-nucleotidase domain containing 2	-8.48287	-357.766	5.20343e-05	0.0107462
UNC119B	unc-119 lipid binding chaperone B	-8.49235	-360.124	1.24059e-06	0.000734825
ERG	ETS transcription factor ERG	-8.49605	-361.05	9.16888e-05	0.0148922
SWAP70	switching B cell complex subunit SWAP70	-8.50127	-362.357	6.373e-06	0.00266393
TMEM246	transmembrane protein 246	-8.51072	-364.739	4.46476e-05	0.00978697
NDUFAF6	NADH:ubiquinone oxidoreductase complex assembly factor 6	-8.51105	-364.823	1.73387e-05	0.00526956
KDF1	keratinocyte differentiation factor 1	-8.52018	-367.138	0.0004114	0.0358862
MOCS2	molybdenum cofactor synthesis 2	-8.52475	-368.302	8.10983e-05	0.01401
ARPIN	actin related protein 2/3 complex inhibitor	-8.54886	-374.509	0.00035941	0.0335874
PDIK1L	PDLIM1 interacting kinase 1 like	-8.55053	-374.942	4.94349e-06	0.00213037
GALNT7	polypeptide N-acetylgalactosaminyltransferase 7	-8.55482	-376.06	7.50622e-05	0.013293
SDHAF1	succinate dehydrogenase complex assembly factor 1	-8.55494	-376.092	1.40974e-05	0.00458477
PEX16	peroxisomal biogenesis factor 16	-8.5563	-376.447	9.35033e-05	0.0150268
FAM76B	family with sequence similarity 76 member B	-8.55783	-376.846	6.71287e-07	0.000462574
ZNF436	zinc finger protein 436	-8.56046	-377.534	0.000113018	0.0170071
EMG1	EMG1 N1-specific pseudouridine methyltransferase	-8.56481	-378.673	1.41662e-07	0.000138864
FKBP2	FKBP prolyl isomerase 2	-8.56912	-379.806	5.60992e-05	0.0111713
PPIP5K1	diphosphoinositol pentakisphosphate kinase 1	-8.57589	-381.593	5.02499e-06	0.0021561
NUCB2	nucleobindin 2	-8.57805	-382.164	3.31722e-05	0.00831965
RNF24	ring finger protein 24	-8.58172	-383.139	0.000180404	0.0222511
BBS1	Bardet-Biedl syndrome 1	-8.60828	-390.256	0.00021753	0.0245772
DGKZ	diacylglycerol kinase zeta	-8.62776	-395.563	4.46022e-05	0.00978697
RAPH1	Ras association (RalGDS/AF-6) and pleckstrin homology domains 1	-8.63094	-396.434	0.000375105	0.0341483
MPV17L	MPV17 mitochondrial inner membrane protein like	-8.63219	-396.779	0.000203314	0.0237175
B3GAT3	beta-1,3-glucuronyltransferase 3	-8.6478	-401.095	0.000377326	0.0341939
MPO	myeloperoxidase	-8.65003	-401.715	1.42984e-07	0.000139179
MMAA	metabolism of cobalamin associated A	-8.66958	-407.196	5.1141e-06	0.00218361
HAUS5	HAUS augmin like complex subunit 5	-8.67261	-408.051	0.000154636	0.0204024
STK11	serine/threonine kinase 11	-8.67982	-410.097	8.26097e-06	0.00317278
PYGB	glycogen phosphorylase B	-8.70492	-417.294	2.16017e-09	3.95638e-06
C17orf49	chromosome 17 open reading frame 49	-8.71484	-420.173	2.8005e-06	0.00136777
DEXI	Dexi homolog	-8.71958	-421.557	6.19629e-05	0.0117827
RPF2	ribosome production factor 2 homolog	-8.72604	-423.448	9.99531e-05	0.0157387
CNFN	cornifelin	-8.7269	-423.699	1.10075e-05	0.00386916
SDR16C5	short chain dehydrogenase/reductase family 16C member 5	-8.74117	-427.911	6.75076e-05	0.0123155
TRIM2	tripartite motif containing 2	-8.74184	-428.109	0.000276089	0.0287158
GRIN3A	glutamate ionotropic receptor NMDA type subunit 3A	-8.76902	-436.252	1.83246e-08	2.38383e-05
CDC34	cell division cycle 34	-8.77701	-438.676	7.04831e-06	0.00286391
ZNF25	zinc finger protein 25	-8.78315	-440.545	6.03158e-05	0.0116305
NCALD	neurocalcin delta	-8.7848	-441.051	0.000100626	0.0157733
ERMP1	endoplasmic reticulum metallopeptidase 1	-8.78958	-442.515	6.465e-05	0.012023
ARFIP1	ADP ribosylation factor interacting protein 1	-8.79782	-445.049	0.000318298	0.0313334
CBX1	chromobox 1	-8.80667	-447.787	0.000142179	0.0195752
SRSF2	serine and arginine rich splicing factor 2	-8.80668	-447.791	2.72453e-08	3.51149e-05
ACRC	germ cell nuclear acidic peptidase	-8.81798	-451.312	8.95573e-12	3.56169e-08
SPRY1	sprouty RTK signaling antagonist 1	-8.83086	-455.359	5.21999e-05	0.0107485
NLRP1	NLR family pyrin domain containing 1	-8.84827	-460.886	1.9292e-09	3.62885e-06
VAPB	VAMP associated protein B and C	-8.85382	-462.665	3.68148e-07	0.000291948
ATG4A	autophagy related 4A cysteine peptidase	-8.86916	-467.61	5.31391e-05	0.0108772
SPRR3	small proline rich protein 3	-8.88331	-472.219	9.43495e-11	2.855e-07
CTSD	cathepsin D	-8.89246	-475.222	4.79206e-05	0.0102778
UBE2T	ubiquitin conjugating enzyme E2 T	-8.91047	-481.192	0.000160287	0.0208126
WDR73	WD repeat domain 73	-8.93394	-489.084	5.61969e-05	0.0111713
IRAK1	interleukin 1 receptor associated kinase 1	-8.94485	-492.796	2.13035e-05	0.00605173
MXRA8	matrix remodeling associated 8	-8.94864	-494.094	0.000165083	0.0211785
MPC2	mitochondrial pyruvate carrier 2	-8.97048	-501.629	1.43545e-06	0.000815542
RORB	RAR related orphan receptor B	-8.97117	-501.869	1.7777e-07	0.000162794
TSTD2	thiosulfate sulfurtransferase like domain containing 2	-8.97275	-502.421	0.000148547	0.0200359
STK38L	serine/threonine kinase 38 like	-9.01512	-517.394	6.76082e-05	0.0123177
ARMC1	armadillo repeat containing 1	-9.01605	-517.727	6.37681e-05	0.0119625
RAB38	RAB38, member RAS oncogene family	-9.02339	-520.367	1.60353e-08	2.18827e-05
MSH5	mutS homolog 5	-9.03224	-523.569	4.19481e-05	0.00947883
TMSB10	thymosin beta 10	-9.03433	-524.328	1.76081e-13	1.11407e-09
ODC1	ornithine decarboxylase 1	-9.03956	-526.234	7.06508e-11	2.27059e-07
ZBTB40	zinc finger and BTB domain containing 40	-9.05601	-532.267	0.000112528	0.01697
RHOB	ras homolog family member B	-9.05744	-532.797	2.55697e-05	0.00684458
ADSSL1	adenylosuccinate synthase like 1	-9.06638	-536.11	6.09928e-05	0.011646
SLC39A10	solute carrier family 39 member 10	-9.07723	-540.155	1.82155e-05	0.0054062
DNAAF4	dynein axonemal assembly factor 4	-9.08375	-542.602	7.72427e-05	0.0136056
MFSD14A	major facilitator superfamily domain containing 14A	-9.13809	-563.428	0.000122568	0.0178267
HID1	HID1 domain containing	-9.17117	-576.496	4.0246e-08	4.95756e-05
TIGAR	TP53 induced glycolysis regulatory phosphatase	-9.17611	-578.476	2.158e-05	0.00609295
TKFC	triokinase and FMN cyclase	-9.18628	-582.569	1.8769e-05	0.00552568
ATXN7L3	ataxin 7 like 3	-9.19032	-584.199	2.53104e-06	0.00127187
PLPP2	phospholipid phosphatase 2	-9.20157	-588.775	5.88122e-06	0.00248071
NDNF	neuron derived neurotrophic factor	-9.20981	-592.146	2.27974e-06	0.00116665
LDHB	lactate dehydrogenase B	-9.22106	-596.78	4.43431e-05	0.00976635
SCNM1	sodium channel modifier 1	-9.24045	-604.858	1.31612e-09	2.61312e-06
ZNF846	zinc finger protein 846	-9.25742	-612.015	6.84024e-05	0.0124121
GNB1	G protein subunit beta 1	-9.29078	-626.33	1.2316e-07	0.000126053
LYPD6	LY6/PLAUR domain containing 6	-9.31742	-638.005	5.29641e-06	0.00224083
TMEM192	transmembrane protein 192	-9.37562	-664.267	5.79196e-07	0.000405472
MMP9	matrix metallopeptidase 9	-9.37925	-665.942	3.08532e-06	0.00149638
KDM2A	lysine demethylase 2A	-9.38112	-666.805	1.78076e-05	0.00530776
HIGD2B	HIG1 hypoxia inducible domain family member 2B	-9.38213	-667.27	1.10032e-05	0.00386916
MON1B	MON1 homolog B, secretory trafficking associated	-9.38699	-669.523	8.35209e-07	0.000533595
CSTF1	cleavage stimulation factor subunit 1	-9.39563	-673.545	4.27995e-05	0.00961426
TENT5A	terminal nucleotidyltransferase 5A	-9.41517	-682.73	9.8081e-08	0.000105832
ELAVL3	ELAV like RNA binding protein 3	-9.44014	-694.649	9.18101e-06	0.00338979
RAB34	RAB34, member RAS oncogene family	-9.44698	-697.951	4.35579e-06	0.00195582
MTMR12	myotubularin related protein 12	-9.4803	-714.256	2.70664e-05	0.00710085
MYO1F	myosin IF	-9.49589	-722.018	1.19603e-07	0.000123706
ABCC11	ATP binding cassette subfamily C member 11	-9.50669	-727.445	4.82941e-07	0.000357569
RUNDC1	RUN domain containing 1	-9.5298	-739.191	4.68258e-07	0.000351505
NIP7	nucleolar pre-rRNA processing protein NIP7	-9.53466	-741.681	5.46982e-11	1.81279e-07
GNAI2	G protein subunit alpha i2	-9.53831	-743.562	4.56358e-07	0.000345233
DNM1L	dynamin 1 like	-9.54661	-747.852	3.48128e-06	0.00164664
RAB11FIP5	RAB11 family interacting protein 5	-9.58741	-769.306	4.56366e-05	0.00994114
CFD	complement factor D	-9.59141	-771.44	4.06307e-09	6.81397e-06
RNF11	ring finger protein 11	-9.59371	-772.67	3.04406e-05	0.00773208
PLAC8	placenta associated 8	-9.62217	-788.063	8.78442e-06	0.00328447
PPP1R12B	protein phosphatase 1 regulatory subunit 12B	-9.64134	-798.607	0	0
CPTP	ceramide-1-phosphate transfer protein	-9.64762	-802.088	1.56321e-08	2.15437e-05
ZHX2	zinc fingers and homeoboxes 2	-9.65375	-805.504	6.63745e-06	0.00274154
LPXN	leupaxin	-9.66732	-813.116	1.35058e-05	0.0044654
CREB3L4	cAMP responsive element binding protein 3 like 4	-9.79907	-890.868	2.05941e-10	5.51269e-07
PCMT1	protein-L-isoaspartate (D-aspartate) O-methyltransferase	-9.81557	-901.118	1.68686e-07	0.000160557
NINJ1	ninjurin 1	-9.81865	-903.044	1.73173e-12	8.60884e-09
ABCD3	ATP binding cassette subfamily D member 3	-9.98134	-1010.84	2.63369e-06	0.00129999
ZDHHC12	zinc finger DHHC-type containing 12	-10.0164	-1035.72	3.06207e-10	7.74953e-07
HCAR2	hydroxycarboxylic acid receptor 2	-10.0425	-1054.6	3.0967e-07	0.000252073
IER3IP1	immediate early response 3 interacting protein 1	-10.0471	-1057.95	2.24169e-06	0.00115552
PTCD3	pentatricopeptide repeat domain 3	-10.0921	-1091.47	1.99848e-06	0.00106992
TBC1D10A	TBC1 domain family member 10A	-10.0951	-1093.75	4.16901e-07	0.000322392
POLR3D	RNA polymerase III subunit D	-10.1507	-1136.74	1.62508e-05	0.00507952
CXCR4	C-X-C motif chemokine receptor 4	-10.1647	-1147.86	1.78744e-06	0.00098731
DCUN1D4	defective in cullin neddylation 1 domain containing 4	-10.2352	-1205.28	2.94319e-06	0.00143244
FLOT1	flotillin 1	-10.3263	-1283.86	8.76625e-06	0.00328447
ERO1B	endoplasmic reticulum oxidoreductase 1 beta	-10.3296	-1286.83	2.93142e-09	5.23127e-06
CLPTM1	CLPTM1 regulator of GABA type A receptor forward trafficking	-10.3565	-1311.06	1.13354e-06	0.000688116
TRAPPC5	trafficking protein particle complex 5	-10.449	-1397.86	2.88936e-12	1.34061e-08
CORO1A	coronin 1A	-10.464	-1412.48	6.16884e-12	2.52551e-08
IL1R2	interleukin 1 receptor type 2	-10.4999	-1448.07	4.26726e-07	0.000326363
DNAJB12	DnaJ heat shock protein family (Hsp40) member B12	-10.5104	-1458.64	9.27805e-10	1.92755e-06
TKT	transketolase	-10.5317	-1480.3	2.54624e-06	0.00127491
MTUS1	microtubule associated scaffold protein 1	-10.5607	-1510.39	3.30562e-07	0.000267515
ZNF174	zinc finger protein 174	-10.597	-1548.89	7.57938e-06	0.00300573
HVCN1	hydrogen voltage gated channel 1	-10.9458	-1972.48	2.77127e-08	3.53896e-05
ZNF143	zinc finger protein 143	-11.0918	-2182.48	0.000742241	0.0493863
PFKFB4	6-phosphofructo-2-kinase/fructose-2,6-biphosphatase 4	-11.1007	-2196.04	0.000734077	0.04915
ATXN3	ataxin 3	-11.1228	-2229.92	0.000735073	0.04915
RIN3	Ras and Rab interactor 3	-11.1462	-2266.47	0.00069613	0.0478744
CTSH	cathepsin H	-11.194	-2342.84	0.000655348	0.0465177
UQCRC2	ubiquinol-cytochrome c reductase core protein 2	-11.2362	-2412.31	0.000633784	0.0457096
VPS33A	VPS33A core subunit of CORVET and HOPS complexes	-11.3264	-2567.91	0.000560739	0.0425816
RGS9	regulator of G protein signaling 9	-11.3445	-2600.43	0.000526887	0.0410179
CPOX	coproporphyrinogen oxidase	-11.3483	-2607.27	0.000600757	0.0443332
CPXM1	carboxypeptidase X, M14 family member 1	-11.3586	-2625.89	0.000729891	0.049021
TMBIM1	transmembrane BAX inhibitor motif containing 1	-11.3744	-2654.88	0.000681343	0.0476102
AKIP1	A-kinase interacting protein 1	-11.3771	-2659.88	0.000523744	0.0408646
FDXR	ferredoxin reductase	-11.3843	-2673.05	0.000509399	0.0402645
FCHO2	FCH domain only 2	-11.3926	-2688.5	0.000504596	0.040056
PIGF	phosphatidylinositol glycan anchor biosynthesis class F	-11.398	-2698.56	0.000515009	0.0405002
PTGES2	prostaglandin E synthase 2	-11.4127	-2726.16	0.000491461	0.0396665
KDM2B	lysine demethylase 2B	-11.4161	-2732.77	0.000493052	0.0396665
VPS4B	vacuolar protein sorting 4 homolog B	-11.4188	-2737.74	0.000485765	0.0394723
PM20D2	peptidase M20 domain containing 2	-11.4205	-2741.05	7.29601e-10	1.61201e-06
INTS12	integrator complex subunit 12	-11.4296	-2758.45	0.000701374	0.0480925
SLC8A2	solute carrier family 8 member A2	-11.4441	-2786.16	0.000494384	0.0396862
OSBPL9	oxysterol binding protein like 9	-11.4534	-2804.2	0.000690398	0.0477427
ASMT	acetylserotonin O-methyltransferase	-11.4614	-2819.92	0.000708512	0.048415
C2CD4C	C2 calcium dependent domain containing 4C	-11.4658	-2828.4	0.000729936	0.049021
RNF13	ring finger protein 13	-11.4683	-2833.39	0.0005003	0.0399537
IL1RN	interleukin 1 receptor antagonist	-11.4913	-2878.96	0.000631421	0.0455865
PXN	paxillin	-11.4931	-2882.57	0.000456771	0.0380948
CDC42	cell division cycle 42	-11.4946	-2885.5	0.000466314	0.0385914
RAC2	Rac family small GTPase 2	-11.5325	-2962.33	0.000590692	0.0439402
DERA	deoxyribose-phosphate aldolase	-11.5622	-3023.82	2.22045e-16	2.3775e-12
MTCH2	mitochondrial carrier 2	-11.5699	-3039.99	0.00041634	0.0361525
ZFP64	ZFP64 zinc finger protein	-11.5836	-3069.01	0.000454532	0.0379676
ECI2	enoyl-CoA delta isomerase 2	-11.5923	-3087.74	0.000764468	0.049989
TRIB3	tribbles pseudokinase 3	-11.5965	-3096.65	0.000690572	0.0477427
ZNF384	zinc finger protein 384	-11.6122	-3130.58	0.000759451	0.0498876
SMIM4	small integral membrane protein 4	-11.6127	-3131.67	0.00037476	0.0341483
ZBTB7B	zinc finger and BTB domain containing 7B	-11.6144	-3135.39	9.36368e-08	0.000102628
LIPT1	lipoyltransferase 1	-11.6198	-3147.18	0.000397444	0.0351475
NOL12	nucleolar protein 12	-11.6284	-3165.86	0.000563172	0.0426698
FAF1	Fas associated factor 1	-11.63	-3169.42	0.000370231	0.0340275
RCAN1	regulator of calcineurin 1	-11.6369	-3184.53	0.000368696	0.0339782
ZRANB2	zinc finger RANBP2-type containing 2	-11.6425	-3197	0.000661461	0.0467054
MCRIP2	MAPK regulated corepressor interacting protein 2	-11.6473	-3207.68	0.000730469	0.049021
SLC31A1	solute carrier family 31 member 1	-11.6556	-3226.22	0.000541866	0.0416943
RBM22	RNA binding motif protein 22	-11.6624	-3241.31	0.0003655	0.0338885
RAB5C	RAB5C, member RAS oncogene family	-11.6639	-3244.8	0.000711197	0.0484346
NDUFS1	NADH:ubiquinone oxidoreductase core subunit S1	-11.693	-3310.98	0.000347997	0.0330699
ABL1	ABL proto-oncogene 1, non-receptor tyrosine kinase	-11.6994	-3325.5	0.000369079	0.0339782
ATP1B1	ATPase Na+/K+ transporting subunit beta 1	-11.7077	-3344.75	0.000678141	0.0474341
KIF4A	kinesin family member 4A	-11.708	-3345.42	0.000464429	0.0385028
ORC5	origin recognition complex subunit 5	-11.7212	-3376.13	0.000326448	0.0317389
RPP30	ribonuclease P/MRP subunit p30	-11.7382	-3416.14	0.000650635	0.0462303
FN3K	fructosamine 3 kinase	-11.7477	-3438.72	0.000330434	0.0319698
VPS4A	vacuolar protein sorting 4 homolog A	-11.7879	-3536.07	0.000602167	0.0443332
MTMR1	myotubularin related protein 1	-11.8031	-3573.41	0.000439971	0.0372064
MRPS36	mitochondrial ribosomal protein S36	-11.8047	-3577.45	0.000288664	0.0295012
HMBS	hydroxymethylbilane synthase	-11.8521	-3696.94	0.000411862	0.0358862
IVD	isovaleryl-CoA dehydrogenase	-11.8555	-3705.71	0.000493388	0.0396665
RPAP1	RNA polymerase II associated protein 1	-11.8621	-3722.74	0.000359533	0.0335874
H2AFY2	H2A histone family member Y2	-11.8639	-3727.2	0.000279913	0.0289293
ARHGEF9	Cdc42 guanine nucleotide exchange factor 9	-11.8854	-3783.11	0.000516102	0.0405182
POLR1C	RNA polymerase I and III subunit C	-11.8925	-3801.77	0.000261555	0.027686
VCP	valosin containing protein	-11.8928	-3802.71	0.000276234	0.0287158
ADPRHL1	ADP-ribosylhydrolase like 1	-11.894	-3805.92	0.000507481	0.0401992
TTC3	tetratricopeptide repeat domain 3	-11.916	-3864.44	0.000521834	0.0407613
CENPH	centromere protein H	-11.9357	-3917.56	0.000441041	0.0372291
PTPN6	protein tyrosine phosphatase non-receptor type 6	-11.956	-3972.94	0.000500153	0.0399537
AK4	adenylate kinase 4	-11.9653	-3998.64	0.000496087	0.039777
PPIH	peptidylprolyl isomerase H	-11.9663	-4001.49	0.000493827	0.0396665
STIP1	stress induced phosphoprotein 1	-11.9744	-4023.94	0.000238905	0.0261649
RAP1GAP	RAP1 GTPase activating protein	-11.9788	-4036.23	0.000460656	0.0382855
LYSMD4	LysM domain containing 4	-12.0039	-4107.03	0.00034612	0.03297
COG5	component of oligomeric golgi complex 5	-12.0115	-4128.87	0.000223251	0.0250608
CHRM1	cholinergic receptor muscarinic 1	-12.0245	-4166.21	0.000438732	0.0371468
PISD	phosphatidylserine decarboxylase	-12.034	-4193.57	0.000440245	0.037207
C15orf61	chromosome 15 open reading frame 61	-12.0555	-4256.6	0.000214046	0.0244415
MAPT	microtubule associated protein tau	-12.065	-4284.78	0.000423499	0.0364557
PLEKHM2	pleckstrin homology and RUN domain containing M2	-12.0655	-4286.29	0.000223824	0.0251049
GPSM2	G protein signaling modulator 2	-12.0734	-4309.84	0.000438244	0.0371468
C5orf52	chromosome 5 open reading frame 52	-12.0973	-4381.68	0.00020451	0.0237223
CKS1B	CDC28 protein kinase regulatory subunit 1B	-12.1193	-4449.23	0.000198329	0.0234129
PKNOX1	PBX/knotted 1 homeobox 1	-12.1273	-4473.89	0.000203827	0.0237175
OSTF1	osteoclast stimulating factor 1	-12.16	-4576.45	0.00018731	0.0226915
TPST2	tyrosylprotein sulfotransferase 2	-12.1642	-4589.73	0.000188701	0.0228006
KATNA1	katanin catalytic subunit A1	-12.1737	-4620.03	0.000185443	0.0225834
ICMT	isoprenylcysteine carboxyl methyltransferase	-12.2299	-4803.74	0.000366306	0.0338885
PUS7	pseudouridine synthase 7	-12.2433	-4848.42	0.000175451	0.0219425
DHRS1	dehydrogenase/reductase 1	-12.3227	-5122.6	0.000151412	0.0202069
SENP5	SUMO specific peptidase 5	-12.3335	-5161.19	0.000152651	0.0203138
KAT7	lysine acetyltransferase 7	-12.334	-5163.02	0.00018475	0.0225384
FAM114A2	family with sequence similarity 114 member A2	-12.3773	-5320.43	0.000315863	0.0311598
GINS4	GIT ArfGAP 2	-12.3856	-5351.15	0.000140159	0.0193584
ACP2	acid phosphatase 2, lysosomal	-12.3859	-5352.17	0.000133116	0.0187869
HNRNPC	heterogeneous nuclear ribonucleoprotein C (C1/C2)	-12.3859	-5352.21	0.000154493	0.0204024
MCAM	melanoma cell adhesion molecule	-12.429	-5514.53	0.00029331	0.0298676
RECQL	RecQ like helicase	-12.429	-5514.53	0.000293322	0.0298676
HIF1AN	hypoxia inducible factor 1 subunit alpha inhibitor	-12.4313	-5523.1	0.000294264	0.029918
MCM7	minichromosome maintenance complex component 7	-12.473	-5685.2	0.0001384	0.019207
EHBP1L1	EH domain binding protein 1 like 1	-12.4769	-5700.79	0.00018999	0.0228769
TFCP2	transcription factor CP2	-12.5623	-6048.23	0.000109928	0.0166682
STARD8	StAR related lipid transfer domain containing 8	-12.5662	-6064.64	0.000168601	0.0214324
POR	cytochrome p450 oxidoreductase	-12.6424	-6393.58	0.000179942	0.0222465
GATA6	GATA binding protein 6	-12.6511	-6432.19	8.28772e-05	0.0141721
TSEN54	tRNA splicing endonuclease subunit 54	-12.7448	-6863.87	7.17005e-05	0.0128117
PRKCA	protein kinase C alpha	-12.7557	-6915.75	8.80044e-05	0.0146847
TBC1D8B	TBC1 domain family member 8B	-12.8227	-7244.71	6.35944e-05	0.0119625
NAE1	NEDD8 activating enzyme E1 subunit 1	-12.8568	-7417.87	0.000100949	0.0158061
FAM219B	family with sequence similarity 219 member B	-12.8578	-7423.18	6.02811e-05	0.0116305
CTNND2	catenin delta 2	-12.8847	-7562.85	0.000118415	0.0175527
GOLM1	golgi membrane protein 1	-12.8966	-7625.33	5.94585e-05	0.0115753
PRKACA	protein kinase cAMP-activated catalytic subunit alpha	-12.9536	-7932.99	5.06092e-05	0.0105807
HEMGN	hemogen	-13.0449	-8451.23	0.000124713	0.0180452
CDKN2B	cyclin dependent kinase inhibitor 2B	-13.0736	-8620.63	4.13243e-05	0.00938514
NECTIN3	nectin cell adhesion molecule 3	-13.1255	-8936.23	3.64426e-05	0.00883733
CHURC1	churchill domain containing 1	-13.2281	-9595.21	2.71393e-05	0.00710085
ATF2	activating transcription factor 2	-13.2825	-9963.88	2.27196e-05	0.00635031
ADAMTS6	ADAM metallopeptidase with thrombospondin type 1 motif 6	-13.2988	-10076.9	4.68528e-05	0.0101207
KIAA1549L	KIAA1549 like	-13.307	-10134.7	7.95682e-05	0.0138444
SEZ6L2	seizure related 6 homolog like 2	-13.4367	-11087.6	6.3457e-05	0.0119625
BET1L	Bet1 golgi vesicular membrane trafficking protein like	-13.5529	-12017.6	1.29925e-05	0.00435781
CHD2	chromodomain helicase DNA binding protein 2	-13.5879	-12312.7	2.6534e-05	0.00698896
CRIP1	cysteine rich protein 1	-13.6494	-12849.4	3.4592e-05	0.00852218
HINT3	histidine triad nucleotide binding protein 3	-14.2104	-18955.9	3.78267e-06	0.0017551
fel	fish-egg lectin-like	8.95292	495.563	3.83508e-05	0.00898693
gig2h	grass carp reovirus (GCRV)-induced gene 2h	5.40744	42.4426	5.49498e-07	0.000390242
