# Supplementary material for: Integrated Transcriptomic and Proteomic Analysis of Red Blood Cells from Rainbow Trout Challenged with VHSV Point Towards Novel Immunomodulant Targets
Source: Vaccines (Basel). 2019 Jul 9;7(3):63. doi: 10.3390/vaccines7030063 (PMC6789484; doi:10.3390/vaccines7030063)
Supplement: Supplementary file 1 [file vaccines-07-00063-s001.zip › Supplementary Tables Nombela_Ortega-Villaizan_Vaccines 2019_review1/Supplementary Table S3.xls]

## Sheet: ClueGO Results
GOID	GOTerm	Ontology Source	Term PValue	Term PValue Corrected with Bonferroni step down	Group PValue	Group PValue Corrected with Bonferroni step down	GOLevels	GOGroups	% Associated Genes	Nr. Genes	Cluster	Genes Cluster #1	Genes Cluster #2	%Genes Cluster #1	%Genes Cluster #2	Associated Genes Found
GO:0030218	erythrocyte differentiation	GO_ImmuneSystemProcess-GOA_23.02.2017_10h01	3.49702e-06	0.000779835	3.49702e-06	1.04911e-05	[3, 5]	Group0	43.3962	46	Specific for Cluster #1	[ADAR, ADD1, ALAS2, ARID4A, ARNT, B2M, BCL6, CASP3, DMTN, FOXO3, G6PD, GATA2, GATA3, HBZ, HIF1A, HIPK2, HMGB2, ID2, IKZF1, JAK2, KDM1A, KLF1, KLF2, KMT2E, LDB1, LYN, MAPK14, NFE2L1, PKNOX1, RB1, RHAG, RPS14, RPS19, RPS6, SENP1, SLC11A2, SLC25A38, SMAP1, SOX6, SP3, TAL1, UBL4A, VEGFA, ZFP36, ZFP36L1]	[SFXN1]	97.8261	2.17391	[ADAR, ADD1, ALAS2, ARID4A, ARNT, B2M, BCL6, CASP3, DMTN, FOXO3, G6PD, GATA2, GATA3, HBZ, HIF1A, HIPK2, HMGB2, ID2, IKZF1, JAK2, KDM1A, KLF1, KLF2, KMT2E, LDB1, LYN, MAPK14, NFE2L1, PKNOX1, RB1, RHAG, RPS14, RPS19, RPS6, SENP1, SFXN1, SLC11A2, SLC25A38, SMAP1, SOX6, SP3, TAL1, UBL4A, VEGFA, ZFP36, ZFP36L1]
GO:0050853	B cell receptor signaling pathway	GO_ImmuneSystemProcess-GOA_23.02.2017_10h01	1.55923e-06	0.000352387	1.55923e-06	7.79617e-06	[5, 7, 8]	Group1	5.71429	6	Specific for Cluster #1	[ABL1, BAX, CMTM3, LYN, NFATC2, PLEKHA1]	[]	100	0	[ABL1, BAX, CMTM3, LYN, NFATC2, PLEKHA1]
GO:0006956	complement activation	GO_ImmuneSystemProcess-GOA_23.02.2017_10h01	1.82431e-12	4.34186e-10	1.82431e-12	1.45945e-11	[2, 3, 4, 5]	Group2	4.81283	9	Specific for Cluster #1	[A2M, C4BPA, CD55, CD59, CR1, HNRNPC, PIKFYVE, PSMA7, RGCC]	[]	100	0	[A2M, C4BPA, CD55, CD59, CR1, HNRNPC, PIKFYVE, PSMA7, RGCC]
GO:0036230	granulocyte activation	GO_ImmuneSystemProcess-GOA_23.02.2017_10h01	0.000113254	0.0248027	0.000113254	0.000226508	[3]	Group3	29.8535	163	Specific for Cluster #1	[ABR, ADA2, ADAM10, ADAM8, AGL, AIFM2, ALAD, ALDOC, AMH, AP1M1, AP2A2, APAF1, ARHGAP45, ARL8A, ATP11A, ATP6V0C, ATP6V1D, ATP8A1, B2M, C1orf35, C6orf120, CAND1, CANT1, CAP1, CAPN1, CAT, CCT8, CD55, CD59, CNN2, COPB1, CPNE1, CR1, CRACR2A, CRAT, CREG1, CSNK2B, CSTB, CTSB, CTSC, CTSD, CTSZ, CYB5R3, CYSTM1, DBNL, DDOST, DDX3X, DEGS1, DNAJC5, DYNLL1, EEF2, FAF2, FCER1G, FGL2, FTH1, GCA, GGH, GM2A, GMFG…	[DSP]	99.3865	0.613497	[ABR, ADA2, ADAM10, ADAM8, AGL, AIFM2, ALAD, ALDOC, AMH, AP1M1, AP2A2, APAF1, ARHGAP45, ARL8A, ATP11A, ATP6V0C, ATP6V1D, ATP8A1, B2M, C1orf35, C6orf120, CAND1, CANT1, CAP1, CAPN1, CAT, CCT8, CD55, CD59, CNN2, COPB1, CPNE1, CR1, CRACR2A, CRAT, CREG1, CSNK2B, CSTB, CTSB, CTSC, CTSD, CTSZ, CYB5R3, CYSTM1, DBNL, DDOST, DDX3X, DEGS1, DNAJC5, DSP, DYNLL1, EEF2, FAF2, FCER1G, FGL2, FTH1, GCA, GGH, GM2A,…
GO:0043312	neutrophil degranulation	GO_ImmuneSystemProcess-GOA_23.02.2017_10h01	0.000202043	0.0438434	0.000113254	0.000226508	[3, 5, 6]	Group3	29.6642	159	Specific for Cluster #1	[ABR, ADA2, ADAM10, ADAM8, AGL, AIFM2, ALAD, ALDOC, AMH, AP1M1, AP2A2, APAF1, ARHGAP45, ARL8A, ATP11A, ATP6V0C, ATP6V1D, ATP8A1, B2M, C1orf35, C6orf120, CAND1, CANT1, CAP1, CAPN1, CAT, CCT8, CD55, CD59, CNN2, COPB1, CPNE1, CR1, CRACR2A, CRAT, CREG1, CSNK2B, CSTB, CTSB, CTSC, CTSD, CTSZ, CYB5R3, CYSTM1, DBNL, DDOST, DDX3X, DEGS1, DNAJC5, DYNLL1, EEF2, FAF2, FCER1G, FGL2, FTH1, GCA, GGH, GM2A, GMFG…	[DSP]	99.3711	0.628931	[ABR, ADA2, ADAM10, ADAM8, AGL, AIFM2, ALAD, ALDOC, AMH, AP1M1, AP2A2, APAF1, ARHGAP45, ARL8A, ATP11A, ATP6V0C, ATP6V1D, ATP8A1, B2M, C1orf35, C6orf120, CAND1, CANT1, CAP1, CAPN1, CAT, CCT8, CD55, CD59, CNN2, COPB1, CPNE1, CR1, CRACR2A, CRAT, CREG1, CSNK2B, CSTB, CTSB, CTSC, CTSD, CTSZ, CYB5R3, CYSTM1, DBNL, DDOST, DDX3X, DEGS1, DNAJC5, DSP, DYNLL1, EEF2, FAF2, FCER1G, FGL2, FTH1, GCA, GGH, GM2A,…
GO:0002753	cytoplasmic pattern recognition receptor signaling pathway	GO_ImmuneSystemProcess-GOA_23.02.2017_10h01	3.04614e-08	7.0975e-06	3.22095e-08	2.25466e-07	[5, 7, 8]	Group4	56.8966	33	Specific for Cluster #1	[BIRC2, CASP8, CHUK, CYLD, DDX58, DHX58, HSPA1A, IFIH1, IKBKB, IRAK1, IRF3, IRF7, MAVS, NFKBIA, NLRX1, NOD2, PUM1, RIOK3, RPS27A, SEC14L1, TAB2, TAB3, TNFAIP3, TRIM15, UBA52, UBB, UBC, UBE2N, UBE2V1, UFD1, XIAP]	[MAP3K7, RIPK2]	93.9394	6.06061	[BIRC2, CASP8, CHUK, CYLD, DDX58, DHX58, HSPA1A, IFIH1, IKBKB, IRAK1, IRF3, IRF7, MAP3K7, MAVS, NFKBIA, NLRX1, NOD2, PUM1, RIOK3, RIPK2, RPS27A, SEC14L1, TAB2, TAB3, TNFAIP3, TRIM15, UBA52, UBB, UBC, UBE2N, UBE2V1, UFD1, XIAP]
GO:0070423	nucleotide-binding oligomerization domain containing signaling pathway	GO_ImmuneSystemProcess-GOA_23.02.2017_10h01	3.33002e-06	0.000745924	3.22095e-08	2.25466e-07	[6, 8, 9]	Group4	60	21	Specific for Cluster #1	[BIRC2, CASP8, CHUK, CYLD, HSPA1A, IKBKB, IRAK1, NFKBIA, NOD2, RPS27A, TAB2, TAB3, TNFAIP3, UBA52, UBB, UBC, UBE2N, UBE2V1, XIAP]	[MAP3K7, RIPK2]	90.4762	9.52381	[BIRC2, CASP8, CHUK, CYLD, HSPA1A, IKBKB, IRAK1, MAP3K7, NFKBIA, NOD2, RIPK2, RPS27A, TAB2, TAB3, TNFAIP3, UBA52, UBB, UBC, UBE2N, UBE2V1, XIAP]
GO:0035666	TRIF-dependent toll-like receptor signaling pathway	GO_ImmuneSystemProcess-GOA_23.02.2017_10h01	0.000204292	0.0441271	3.22095e-08	2.25466e-07	[7, 9, 10]	Group4	55.1724	16	Specific for Cluster #1	[BIRC2, CASP8, CHUK, FADD, IKBKB, IRF3, IRF7, NDUFA2, RPS27A, TANK, TRAF3, UBA52, UBB, UBC, UBE2D1, UBE2D2]	[]	100	0	[BIRC2, CASP8, CHUK, FADD, IKBKB, IRF3, IRF7, NDUFA2, RPS27A, TANK, TRAF3, UBA52, UBB, UBC, UBE2D1, UBE2D2]
GO:0071621	granulocyte chemotaxis	GO_ImmuneSystemProcess-GOA_23.02.2017_10h01	0.000164971	0.0359638	0.000278477	0.000278477	[3, 4]	Group5	9.91736	12	Specific for Cluster #1	[CCL17, DHX8, FCER1G, KARS, LGALS3, MAPK14, MAPK3, PDE4D, PIP5K1C, RPSA, THBS1, VEGFA]	[]	100	0	[CCL17, DHX8, FCER1G, KARS, LGALS3, MAPK14, MAPK3, PDE4D, PIP5K1C, RPSA, THBS1, VEGFA]
GO:1990266	neutrophil migration	GO_ImmuneSystemProcess-GOA_23.02.2017_10h01	2.92735e-05	0.00644017	0.000278477	0.000278477	[4]	Group5	7.69231	8	Specific for Cluster #1	[ADAM8, CCL17, FCER1G, JAGN1, LGALS3, PDE4D, PIP5K1C, RPSA]	[]	100	0	[ADAM8, CCL17, FCER1G, JAGN1, LGALS3, PDE4D, PIP5K1C, RPSA]
GO:0030593	neutrophil chemotaxis	GO_ImmuneSystemProcess-GOA_23.02.2017_10h01	1.17524e-05	0.00259728	0.000278477	0.000278477	[4, 5]	Group5	6.25	6	Specific for Cluster #1	[CCL17, FCER1G, LGALS3, PDE4D, PIP5K1C, RPSA]	[]	100	0	[CCL17, FCER1G, LGALS3, PDE4D, PIP5K1C, RPSA]
GO:0002449	lymphocyte mediated immunity	GO_ImmuneSystemProcess-GOA_23.02.2017_10h01	9.85094e-07	0.000223616	1.73839e-06	6.95355e-06	[3]	Group6	13.4831	48	Specific for Cluster #1	[APLF, ARRB2, ATAD5, B2M, BATF, BCL3, BCL6, C4BPA, CADM1, CD226, CD27, CD40, CD55, CR1, CRK, CTSC, DLG1, DUSP22, EXOSC3, FADD, FCER1G, GATA3, GNL1, HLA-A, HLA-B, HMGB1, HNRNPC, HSPD1, ICAM1, IL31RA, IRF7, LAMP1, LGALS9, NDFIP1, NLRP3, PAXIP1, PRKCZ, PSMA7, RIPK3, RNF168, RNF8, RSAD2, STAT6, TANK, TFRC, TRAF2, VAMP7]	[MAP3K7]	97.9167	2.08333	[APLF, ARRB2, ATAD5, B2M, BATF, BCL3, BCL6, C4BPA, CADM1, CD226, CD27, CD40, CD55, CR1, CRK, CTSC, DLG1, DUSP22, EXOSC3, FADD, FCER1G, GATA3, GNL1, HLA-A, HLA-B, HMGB1, HNRNPC, HSPD1, ICAM1, IL31RA, IRF7, LAMP1, LGALS9, MAP3K7, NDFIP1, NLRP3, PAXIP1, PRKCZ, PSMA7, RIPK3, RNF168, RNF8, RSAD2, STAT6, TANK, TFRC, TRAF2, VAMP7]
GO:0002460	adaptive immune response based on somatic recombination of immune receptors built from immunoglobulin superfamily domains	GO_ImmuneSystemProcess-GOA_23.02.2017_10h01	5.69266e-06	0.00126377	1.73839e-06	6.95355e-06	[3]	Group6	14.2061	51	Specific for Cluster #1	[APLF, ATAD5, B2M, BATF, BCL3, BCL6, C4BPA, CD226, CD27, CD40, CD55, CR1, CTSC, DLG1, DUSP22, EXOSC3, FADD, FCER1G, GATA3, GNL1, HLA-A, HLA-B, HMGB1, HNRNPC, HSPD1, ICAM1, IL31RA, IRF7, NDFIP1, NFKB2, NLRP10, NLRP3, PAXIP1, PKN1, PRKCZ, PSMA7, RC3H1, RELB, RIPK3, RNF168, RNF8, RSAD2, STAT3, STAT6, TANK, TFRC, TNFAIP3, TNFSF13B, TRAF2]	[MAP3K7, RIPK2]	96.0784	3.92157	[APLF, ATAD5, B2M, BATF, BCL3, BCL6, C4BPA, CD226, CD27, CD40, CD55, CR1, CTSC, DLG1, DUSP22, EXOSC3, FADD, FCER1G, GATA3, GNL1, HLA-A, HLA-B, HMGB1, HNRNPC, HSPD1, ICAM1, IL31RA, IRF7, MAP3K7, NDFIP1, NFKB2, NLRP10, NLRP3, PAXIP1, PKN1, PRKCZ, PSMA7, RC3H1, RELB, RIPK2, RIPK3, RNF168, RNF8, RSAD2, STAT3, STAT6, TANK, TFRC, TNFAIP3, TNFSF13B, TRAF2]
GO:0016064	immunoglobulin mediated immune response	GO_ImmuneSystemProcess-GOA_23.02.2017_10h01	3.46991e-08	8.01548e-06	1.73839e-06	6.95355e-06	[5]	Group6	9.74576	23	Specific for Cluster #1	[APLF, ATAD5, BATF, BCL3, BCL6, C4BPA, CD226, CD27, CD40, CD55, CR1, EXOSC3, FCER1G, HNRNPC, HSPD1, IRF7, NDFIP1, PAXIP1, PSMA7, RNF168, RNF8, STAT6, TFRC]	[]	100	0	[APLF, ATAD5, BATF, BCL3, BCL6, C4BPA, CD226, CD27, CD40, CD55, CR1, EXOSC3, FCER1G, HNRNPC, HSPD1, IRF7, NDFIP1, PAXIP1, PSMA7, RNF168, RNF8, STAT6, TFRC]
GO:0002474	antigen processing and presentation of peptide antigen via MHC class I	GO_ImmuneSystemProcess-GOA_23.02.2017_10h01	6.83506e-10	1.60624e-07	2.8503e-07	1.71018e-06	[3]	Group7	50.9804	52	Specific for Cluster #1	[B2M, CALR, CANX, CHUK, FCER1G, HLA-A, HLA-B, IKBKB, PNKD, PSMA1, PSMA2, PSMA3, PSMA4, PSMA5, PSMA6, PSMA7, PSMB1, PSMB10, PSMB2, PSMB3, PSMB4, PSMB5, PSMB6, PSMB7, PSMB8, PSMB9, PSMC1, PSMC3, PSMC5, PSMC6, PSMD10, PSMD11, PSMD12, PSMD3, PSMD4, PSMD6, PSMD7, PSMD8, PSMD9, PSME1, PSME2, PSMF1, SAR1B, SEC14L2, SEC22B, SEC24D, SEM1, TAP1, TAPBP, TAPBPL, VAMP8]	[NCF1]	98.0769	1.92308	[B2M, CALR, CANX, CHUK, FCER1G, HLA-A, HLA-B, IKBKB, NCF1, PNKD, PSMA1, PSMA2, PSMA3, PSMA4, PSMA5, PSMA6, PSMA7, PSMB1, PSMB10, PSMB2, PSMB3, PSMB4, PSMB5, PSMB6, PSMB7, PSMB8, PSMB9, PSMC1, PSMC3, PSMC5, PSMC6, PSMD10, PSMD11, PSMD12, PSMD3, PSMD4, PSMD6, PSMD7, PSMD8, PSMD9, PSME1, PSME2, PSMF1, SAR1B, SEC14L2, SEC22B, SEC24D, SEM1, TAP1, TAPBP, TAPBPL, VAMP8]
GO:0002478	antigen processing and presentation of exogenous peptide antigen	GO_ImmuneSystemProcess-GOA_23.02.2017_10h01	7.40449e-08	1.69563e-05	2.8503e-07	1.71018e-06	[3]	Group7	41.0112	73	Specific for Cluster #1	[ACTR1A, AP1M1, AP2A1, AP2A2, AP2M1, AP2S1, ARF1, B2M, CALR, CANX, CHUK, CLTA, CLTC, CTSD, CTSL, DCTN1, DCTN3, DCTN6, DYNC1I1, DYNLL1, DYNLL2, FCER1G, HLA-A, HLA-B, HLA-DQA1, IKBKB, KIF2A, KIF4B, KLC1, PSMA1, PSMA2, PSMA3, PSMA4, PSMA5, PSMA6, PSMA7, PSMB1, PSMB10, PSMB2, PSMB3, PSMB4, PSMB5, PSMB6, PSMB7, PSMB8, PSMB9, PSMC1, PSMC3, PSMC5, PSMC6, PSMD10, PSMD11, PSMD12, PSMD3, PSMD4, PSMD6, PSMD…	[NCF1]	98.6301	1.36986	[ACTR1A, AP1M1, AP2A1, AP2A2, AP2M1, AP2S1, ARF1, B2M, CALR, CANX, CHUK, CLTA, CLTC, CTSD, CTSL, DCTN1, DCTN3, DCTN6, DYNC1I1, DYNLL1, DYNLL2, FCER1G, HLA-A, HLA-B, HLA-DQA1, IKBKB, KIF2A, KIF4B, KLC1, NCF1, PSMA1, PSMA2, PSMA3, PSMA4, PSMA5, PSMA6, PSMA7, PSMB1, PSMB10, PSMB2, PSMB3, PSMB4, PSMB5, PSMB6, PSMB7, PSMB8, PSMB9, PSMC1, PSMC3, PSMC5, PSMC6, PSMD10, PSMD11, PSMD12, PSMD3, PSMD4, PSMD6…
GO:0045088	regulation of innate immune response	GO_ImmuneSystemProcess-GOA_23.02.2017_10h01	2.37788e-08	5.56423e-06	2.8503e-07	1.71018e-06	[3]	Group7	34.7291	141	Specific for Cluster #1	[A2M, ADAM8, ADAR, ARRB2, BIRC2, CADM1, CASP8, CD209, CD226, CDC37, CHUK, CR1, CREBBP, CRK, CTSB, CTSL, CUL1, CYLD, DAB2IP, DDX58, DHX58, DNAJA3, FADD, FBXW11, FCER1G, FLOT1, FYN, GFI1, HLA-A, HLA-B, HMGB1, HMGB2, HSP90AB1, HSPA1A, HSPD1, IFIH1, IFNA1, IFNAR2, IKBKB, INS, IRAK1, IRF1, IRF3, IRF7, JAK2, KRAS, LAMP1, LGALS9, LYN, MAPKAPK3, MAVS, MUC2, MUL1, NDUFA2, NFKB1, NFKBIA, NLRX1, NMI, NOD2, …	[IFNGR1, MAP3K7, RIPK2]	97.8723	2.12766	[A2M, ADAM8, ADAR, ARRB2, BIRC2, CADM1, CASP8, CD209, CD226, CDC37, CHUK, CR1, CREBBP, CRK, CTSB, CTSL, CUL1, CYLD, DAB2IP, DDX58, DHX58, DNAJA3, FADD, FBXW11, FCER1G, FLOT1, FYN, GFI1, HLA-A, HLA-B, HMGB1, HMGB2, HSP90AB1, HSPA1A, HSPD1, IFIH1, IFNA1, IFNAR2, IFNGR1, IKBKB, INS, IRAK1, IRF1, IRF3, IRF7, JAK2, KRAS, LAMP1, LGALS9, LYN, MAP3K7, MAPKAPK3, MAVS, MUC2, MUL1, NDUFA2, NFKB1, NFKBIA, NL…
GO:0045089	positive regulation of innate immune response	GO_ImmuneSystemProcess-GOA_23.02.2017_10h01	3.1745e-06	0.000714262	2.8503e-07	1.71018e-06	[3, 4]	Group7	33.9233	115	Specific for Cluster #1	[ADAM8, ARRB2, BIRC2, CADM1, CASP8, CD209, CD226, CHUK, CREBBP, CTSB, CTSL, CUL1, CYLD, DAB2IP, DDX58, DHX58, FADD, FBXW11, FCER1G, FLOT1, FYN, GFI1, HMGB1, HMGB2, HSPA1A, HSPD1, IFIH1, IKBKB, IRAK1, IRF1, IRF3, IRF7, KRAS, LAMP1, LYN, MAPKAPK3, MAVS, MUC2, NDUFA2, NFKB1, NFKBIA, NLRX1, NOD2, NR1D1, NR1H3, PAK1, PDPK1, PKN1, PRKACA, PRKACB, PSMA1, PSMA2, PSMA3, PSMA4, PSMA5, PSMA6, PSMA7, PSMB1, …	[MAP3K7, RIPK2]	98.2609	1.73913	[ADAM8, ARRB2, BIRC2, CADM1, CASP8, CD209, CD226, CHUK, CREBBP, CTSB, CTSL, CUL1, CYLD, DAB2IP, DDX58, DHX58, FADD, FBXW11, FCER1G, FLOT1, FYN, GFI1, HMGB1, HMGB2, HSPA1A, HSPD1, IFIH1, IKBKB, IRAK1, IRF1, IRF3, IRF7, KRAS, LAMP1, LYN, MAP3K7, MAPKAPK3, MAVS, MUC2, NDUFA2, NFKB1, NFKBIA, NLRX1, NOD2, NR1D1, NR1H3, PAK1, PDPK1, PKN1, PRKACA, PRKACB, PSMA1, PSMA2, PSMA3, PSMA4, PSMA5, PSMA6, PSMA7,…
GO:0002218	activation of innate immune response	GO_ImmuneSystemProcess-GOA_23.02.2017_10h01	4.10741e-08	9.44705e-06	2.8503e-07	1.71018e-06	[2, 4, 5]	Group7	36.9492	109	Specific for Cluster #1	[ADAM8, ARRB2, BIRC2, CASP8, CD209, CHUK, CREBBP, CTSB, CTSL, CUL1, CYLD, DAB2IP, DDX58, DHX58, FADD, FBXW11, FCER1G, FLOT1, FYN, GFI1, HMGB1, HSPA1A, HSPD1, IFIH1, IKBKB, IRAK1, IRF1, IRF3, IRF7, KRAS, LYN, MAPKAPK3, MAVS, MUC2, NDUFA2, NFKB1, NFKBIA, NLRX1, NOD2, NR1D1, NR1H3, PAK1, PDPK1, PKN1, PRKACA, PRKACB, PSMA1, PSMA2, PSMA3, PSMA4, PSMA5, PSMA6, PSMA7, PSMB1, PSMB10, PSMB2, PSMB3, PSMB4,…	[MAP3K7, RIPK2]	98.1651	1.83486	[ADAM8, ARRB2, BIRC2, CASP8, CD209, CHUK, CREBBP, CTSB, CTSL, CUL1, CYLD, DAB2IP, DDX58, DHX58, FADD, FBXW11, FCER1G, FLOT1, FYN, GFI1, HMGB1, HSPA1A, HSPD1, IFIH1, IKBKB, IRAK1, IRF1, IRF3, IRF7, KRAS, LYN, MAP3K7, MAPKAPK3, MAVS, MUC2, NDUFA2, NFKB1, NFKBIA, NLRX1, NOD2, NR1D1, NR1H3, PAK1, PDPK1, PKN1, PRKACA, PRKACB, PSMA1, PSMA2, PSMA3, PSMA4, PSMA5, PSMA6, PSMA7, PSMB1, PSMB10, PSMB2, PSMB3…
GO:0042590	antigen processing and presentation of exogenous peptide antigen via MHC class I	GO_ImmuneSystemProcess-GOA_23.02.2017_10h01	3.90433e-11	9.21423e-09	2.8503e-07	1.71018e-06	[4]	Group7	56.6265	47	Specific for Cluster #1	[B2M, CALR, CHUK, FCER1G, HLA-A, HLA-B, IKBKB, PSMA1, PSMA2, PSMA3, PSMA4, PSMA5, PSMA6, PSMA7, PSMB1, PSMB10, PSMB2, PSMB3, PSMB4, PSMB5, PSMB6, PSMB7, PSMB8, PSMB9, PSMC1, PSMC3, PSMC5, PSMC6, PSMD10, PSMD11, PSMD12, PSMD3, PSMD4, PSMD6, PSMD7, PSMD8, PSMD9, PSME1, PSME2, PSMF1, SEC14L2, SEC22B, SEM1, TAP1, TAPBP, VAMP8]	[NCF1]	97.8723	2.12766	[B2M, CALR, CHUK, FCER1G, HLA-A, HLA-B, IKBKB, NCF1, PSMA1, PSMA2, PSMA3, PSMA4, PSMA5, PSMA6, PSMA7, PSMB1, PSMB10, PSMB2, PSMB3, PSMB4, PSMB5, PSMB6, PSMB7, PSMB8, PSMB9, PSMC1, PSMC3, PSMC5, PSMC6, PSMD10, PSMD11, PSMD12, PSMD3, PSMD4, PSMD6, PSMD7, PSMD8, PSMD9, PSME1, PSME2, PSMF1, SEC14L2, SEC22B, SEM1, TAP1, TAPBP, VAMP8]
GO:0002758	innate immune response-activating signal transduction	GO_ImmuneSystemProcess-GOA_23.02.2017_10h01	3.05143e-08	7.07932e-06	2.8503e-07	1.71018e-06	[3, 5, 6]	Group7	37.1528	107	Specific for Cluster #1	[ADAM8, ARRB2, BIRC2, CASP8, CD209, CHUK, CREBBP, CTSB, CTSL, CUL1, CYLD, DAB2IP, DDX58, DHX58, FADD, FBXW11, FCER1G, FLOT1, FYN, GFI1, HMGB1, HSPA1A, HSPD1, IFIH1, IKBKB, IRAK1, IRF1, IRF3, IRF7, KRAS, LYN, MAPKAPK3, MAVS, MUC2, NDUFA2, NFKB1, NFKBIA, NLRX1, NOD2, NR1D1, NR1H3, PAK1, PDPK1, PKN1, PRKACA, PRKACB, PSMA1, PSMA2, PSMA3, PSMA4, PSMA5, PSMA6, PSMA7, PSMB1, PSMB10, PSMB2, PSMB3, PSMB4,…	[MAP3K7, RIPK2]	98.1308	1.86916	[ADAM8, ARRB2, BIRC2, CASP8, CD209, CHUK, CREBBP, CTSB, CTSL, CUL1, CYLD, DAB2IP, DDX58, DHX58, FADD, FBXW11, FCER1G, FLOT1, FYN, GFI1, HMGB1, HSPA1A, HSPD1, IFIH1, IKBKB, IRAK1, IRF1, IRF3, IRF7, KRAS, LYN, MAP3K7, MAPKAPK3, MAVS, MUC2, NDUFA2, NFKB1, NFKBIA, NLRX1, NOD2, NR1D1, NR1H3, PAK1, PDPK1, PKN1, PRKACA, PRKACB, PSMA1, PSMA2, PSMA3, PSMA4, PSMA5, PSMA6, PSMA7, PSMB1, PSMB10, PSMB2, PSMB3…
GO:0002223	stimulatory C-type lectin receptor signaling pathway	GO_ImmuneSystemProcess-GOA_23.02.2017_10h01	2.61515e-12	6.1979e-10	2.8503e-07	1.71018e-06	[5, 7, 8]	Group7	51.1628	66	Specific for Cluster #1	[CD209, CHUK, CREBBP, CUL1, FBXW11, FCER1G, FYN, IKBKB, KRAS, LYN, MUC2, NFKB1, NFKBIA, PAK1, PDPK1, PKN1, PRKACA, PRKACB, PSMA1, PSMA2, PSMA3, PSMA4, PSMA5, PSMA6, PSMA7, PSMB1, PSMB10, PSMB2, PSMB3, PSMB4, PSMB5, PSMB6, PSMB7, PSMB8, PSMB9, PSMC1, PSMC3, PSMC5, PSMC6, PSMD10, PSMD11, PSMD12, PSMD3, PSMD4, PSMD6, PSMD7, PSMD8, PSMD9, PSME1, PSME2, PSMF1, RAF1, RELB, RPS27A, SEM1, SKP1, TAB2, TAB…	[MAP3K7]	98.4848	1.51515	[CD209, CHUK, CREBBP, CUL1, FBXW11, FCER1G, FYN, IKBKB, KRAS, LYN, MAP3K7, MUC2, NFKB1, NFKBIA, PAK1, PDPK1, PKN1, PRKACA, PRKACB, PSMA1, PSMA2, PSMA3, PSMA4, PSMA5, PSMA6, PSMA7, PSMB1, PSMB10, PSMB2, PSMB3, PSMB4, PSMB5, PSMB6, PSMB7, PSMB8, PSMB9, PSMC1, PSMC3, PSMC5, PSMC6, PSMD10, PSMD11, PSMD12, PSMD3, PSMD4, PSMD6, PSMD7, PSMD8, PSMD9, PSME1, PSME2, PSMF1, RAF1, RELB, RPS27A, SEM1, SKP1, T…
GO:0050852	T cell receptor signaling pathway	GO_ImmuneSystemProcess-GOA_23.02.2017_10h01	2.25058e-07	5.13131e-05	2.8503e-07	1.71018e-06	[5, 7, 8]	Group7	39.5833	76	Specific for Cluster #1	[BTNL2, CHUK, CUL1, CYLD, DUSP22, ELF1, ELOF1, FBXW11, FYN, GATA3, HLA-DQA1, IKBKB, LCP2, LGALS3, NFKB1, NFKBIA, PAK1, PDE4D, PDPK1, PHPT1, PIK3R1, PKN1, PRNP, PSMA1, PSMA2, PSMA3, PSMA4, PSMA5, PSMA6, PSMA7, PSMB1, PSMB10, PSMB2, PSMB3, PSMB4, PSMB5, PSMB6, PSMB7, PSMB8, PSMB9, PSMC1, PSMC3, PSMC5, PSMC6, PSMD10, PSMD11, PSMD12, PSMD3, PSMD4, PSMD6, PSMD7, PSMD8, PSMD9, PSME1, PSME2, PSMF1, PTEN…	[MAP3K7, RIPK2]	97.3684	2.63158	[BTNL2, CHUK, CUL1, CYLD, DUSP22, ELF1, ELOF1, FBXW11, FYN, GATA3, HLA-DQA1, IKBKB, LCP2, LGALS3, MAP3K7, NFKB1, NFKBIA, PAK1, PDE4D, PDPK1, PHPT1, PIK3R1, PKN1, PRNP, PSMA1, PSMA2, PSMA3, PSMA4, PSMA5, PSMA6, PSMA7, PSMB1, PSMB10, PSMB2, PSMB3, PSMB4, PSMB5, PSMB6, PSMB7, PSMB8, PSMB9, PSMC1, PSMC3, PSMC5, PSMC6, PSMD10, PSMD11, PSMD12, PSMD3, PSMD4, PSMD6, PSMD7, PSMD8, PSMD9, PSME1, PSME2, PSM…
