# Supplementary material for: Integrated Transcriptomic and Proteomic Analysis of Red Blood Cells from Rainbow Trout Challenged with VHSV Point Towards Novel Immunomodulant Targets
Source: Vaccines (Basel). 2019 Jul 9;7(3):63. doi: 10.3390/vaccines7030063 (PMC6789484; doi:10.3390/vaccines7030063)
Supplement: Supplementary file 1 [file vaccines-07-00063-s001.zip › Supplementary Tables Nombela_Ortega-Villaizan_Vaccines 2019_review1/Supplementary Table S4.xls]

## Sheet: ClueGO Results
GOID	GOTerm	Ontology Source	Term PValue	Term PValue Corrected with Bonferroni step down	Group PValue	Group PValue Corrected with Bonferroni step down	GOLevels	GOGroups	% Associated Genes	Nr. Genes	Cluster	Genes Cluster #1	Genes Cluster #2	%Genes Cluster #1	%Genes Cluster #2	Associated Genes Found
GO:0019885	antigen processing and presentation of endogenous peptide antigen via MHC class I	GO_ImmuneSystemProcess-GOA_23.02.2017_10h01	0.000712683	0.0997757	0.000712683	0.000712683	[4]	Group0	50	6	Specific for Cluster #1	[B2M, ERAP1, ERAP2, HLA-A, TAP1, TAPBP]	[]	100	0	[B2M, ERAP1, ERAP2, HLA-A, TAP1, TAPBP]
GO:0060337	type I interferon signaling pathway	GO_ImmuneSystemProcess-GOA_23.02.2017_10h01	0.000657238	0.0926705	0.000657238	0.00131448	[5]	Group1	23.4568	19	Specific for Cluster #1	[GBP2, HLA-A, IFI35, IFIT2, IFNA1, IRF1, IRF2, IRF4, IRF5, JAK1, MX1, NLRC5, PSMB8, RSAD2, STAT1, XAF1]	[IRF8, MUL1, PTPN6]	84.2105	15.7895	[GBP2, HLA-A, IFI35, IFIT2, IFNA1, IRF1, IRF2, IRF4, IRF5, IRF8, JAK1, MUL1, MX1, NLRC5, PSMB8, PTPN6, RSAD2, STAT1, XAF1]
