# Supplementary material for: Integrated Transcriptomic and Proteomic Analysis of Red Blood Cells from Rainbow Trout Challenged with VHSV Point Towards Novel Immunomodulant Targets
Source: Vaccines (Basel). 2019 Jul 9;7(3):63. doi: 10.3390/vaccines7030063 (PMC6789484; doi:10.3390/vaccines7030063)
Supplement: Supplementary file 1 [file vaccines-07-00063-s001.zip › Supplementary Tables Nombela_Ortega-Villaizan_Vaccines 2019_review1/Supplementary Table S6.xls]

## Sheet: ClueGO Results
GOID	GOTerm	Ontology Source	Term PValue	Term PValue Corrected with Bonferroni step down	Group PValue	Group PValue Corrected with Bonferroni step down	GOLevels	GOGroups	% Associated Genes	Nr. Genes	Associated Genes Found
GO:0002223	stimulatory C-type lectin receptor signaling pathway	GO_ImmuneSystemProcess-GOA_23.02.2017_10h01	2.10546e-05	0.00231601	2.10546e-05	4.21093e-05	[5, 7, 8]	Group0	15.5039	20	[CD209, FBXW11, FCER1G, FYN, MUC2, NFKB1, NFKBIA, PDPK1, PRKACA, PSMB10, PSMB6, PSMB7, PSMB8, PSMB9, RELB, UBA52, UBB, UBC, UBE2D1, UBE2N]
GO:0060337	type I interferon signaling pathway	GO_ImmuneSystemProcess-GOA_23.02.2017_10h01	0.000449356	0.0489798	0.000449356	0.000449356	[5]	Group1	16.0494	13	[GBP2, HLA-A, IFI35, IFNA1, IRF1, IRF2, IRF8, MUL1, MX1, PSMB8, RSAD2, STAT1, XAF1]
