# Supplementary material for: Integrated Transcriptomic and Proteomic Analysis of Red Blood Cells from Rainbow Trout Challenged with VHSV Point Towards Novel Immunomodulant Targets
Source: Vaccines (Basel). 2019 Jul 9;7(3):63. doi: 10.3390/vaccines7030063 (PMC6789484; doi:10.3390/vaccines7030063)
Supplement: Supplementary file 1 [file vaccines-07-00063-s001.zip › Supplementary Tables Nombela_Ortega-Villaizan_Vaccines 2019_review1/Supplementary Table S7.xls]

## Sheet: ClueGO Results
GOID	GOTerm	Ontology Source	Term PValue	Term PValue Corrected with Bonferroni step down	Group PValue	Group PValue Corrected with Bonferroni step down	GOLevels	GOGroups	% Associated Genes	Nr. Genes	Cluster	Genes Cluster #1	Genes Cluster #2	%Genes Cluster #1	%Genes Cluster #2	Associated Genes Found
GO:0002753	cytoplasmic pattern recognition receptor signaling pathway	GO_ImmuneSystemProcess-GOA_23.02.2017_10h01	2.90928e-05	0.00581856	2.90928e-05	5.81856e-05	[5, 7, 8]	Group0	41.3793	24	Specific for Cluster #1	[BIRC2, CASP8, CHUK, CYLD, DDX58, HSPA1A, IKBKB, IRF3, IRF7, MAVS, NLRX1, PUM1, RIOK3, RPS27A, SEC14L1, TAB2, TAB3, TNFAIP3, TRIM15, UBE2V1, UFD1, XIAP]	[MAP3K7, RIPK2]	91.6667	8.33333	[BIRC2, CASP8, CHUK, CYLD, DDX58, HSPA1A, IKBKB, IRF3, IRF7, MAP3K7, MAVS, NLRX1, PUM1, RIOK3, RIPK2, RPS27A, SEC14L1, TAB2, TAB3, TNFAIP3, TRIM15, UBE2V1, UFD1, XIAP]
GO:0045088	regulation of innate immune response	GO_ImmuneSystemProcess-GOA_23.02.2017_10h01	1.35838e-05	0.00273035	1.35838e-05	5.43353e-05	[3]	Group1	25.8621	105	Specific for Cluster #1	[A2M, ADAM8, ADAR, ARRB2, BIRC2, CADM1, CASP8, CD226, CDC37, CHUK, CR1, CREBBP, CRK, CTSB, CTSL, CUL1, CYLD, DAB2IP, DDX58, DNAJA3, FADD, GFI1, HLA-B, HMGB1, HMGB2, HSP90AB1, HSPA1A, HSPD1, IFNAR2, IKBKB, INS, IRF3, IRF7, JAK2, KRAS, LAMP1, LYN, MAPKAPK3, MAVS, NDUFA2, NLRX1, NMI, NR1H3, PAK1, PARP9, PKN1, PRKACB, PSMA1, PSMA2, PSMA3, PSMA4, PSMA5, PSMA6, PSMA7, PSMB1, PSMB2, PSMB3, PSMB4, PSMB5,…	[IFNGR1, MAP3K7, RIPK2]	97.1429	2.85714	[A2M, ADAM8, ADAR, ARRB2, BIRC2, CADM1, CASP8, CD226, CDC37, CHUK, CR1, CREBBP, CRK, CTSB, CTSL, CUL1, CYLD, DAB2IP, DDX58, DNAJA3, FADD, GFI1, HLA-B, HMGB1, HMGB2, HSP90AB1, HSPA1A, HSPD1, IFNAR2, IFNGR1, IKBKB, INS, IRF3, IRF7, JAK2, KRAS, LAMP1, LYN, MAP3K7, MAPKAPK3, MAVS, NDUFA2, NLRX1, NMI, NR1H3, PAK1, PARP9, PKN1, PRKACB, PSMA1, PSMA2, PSMA3, PSMA4, PSMA5, PSMA6, PSMA7, PSMB1, PSMB2, PSMB…
GO:0002218	activation of innate immune response	GO_ImmuneSystemProcess-GOA_23.02.2017_10h01	5.45278e-05	0.010742	1.35838e-05	5.43353e-05	[2, 4, 5]	Group1	26.7797	79	Specific for Cluster #1	[ADAM8, ARRB2, BIRC2, CASP8, CHUK, CREBBP, CTSB, CTSL, CUL1, CYLD, DAB2IP, DDX58, FADD, GFI1, HMGB1, HSPA1A, HSPD1, IKBKB, IRF3, IRF7, KRAS, LYN, MAPKAPK3, MAVS, NDUFA2, NLRX1, NR1H3, PAK1, PKN1, PRKACB, PSMA1, PSMA2, PSMA3, PSMA4, PSMA5, PSMA6, PSMA7, PSMB1, PSMB2, PSMB3, PSMB4, PSMB5, PSMC1, PSMC3, PSMC5, PSMC6, PSMD10, PSMD11, PSMD12, PSMD3, PSMD4, PSMD6, PSMD7, PSMD8, PSMD9, PSME1, PSME2, PSM…	[MAP3K7, RIPK2]	97.4684	2.53165	[ADAM8, ARRB2, BIRC2, CASP8, CHUK, CREBBP, CTSB, CTSL, CUL1, CYLD, DAB2IP, DDX58, FADD, GFI1, HMGB1, HSPA1A, HSPD1, IKBKB, IRF3, IRF7, KRAS, LYN, MAP3K7, MAPKAPK3, MAVS, NDUFA2, NLRX1, NR1H3, PAK1, PKN1, PRKACB, PSMA1, PSMA2, PSMA3, PSMA4, PSMA5, PSMA6, PSMA7, PSMB1, PSMB2, PSMB3, PSMB4, PSMB5, PSMC1, PSMC3, PSMC5, PSMC6, PSMD10, PSMD11, PSMD12, PSMD3, PSMD4, PSMD6, PSMD7, PSMD8, PSMD9, PSME1, PS…
GO:0002223	stimulatory C-type lectin receptor signaling pathway	GO_ImmuneSystemProcess-GOA_23.02.2017_10h01	7.38041e-07	0.00015056	1.35838e-05	5.43353e-05	[5, 7, 8]	Group1	35.6589	46	Specific for Cluster #1	[CHUK, CREBBP, CUL1, IKBKB, KRAS, LYN, PAK1, PKN1, PRKACB, PSMA1, PSMA2, PSMA3, PSMA4, PSMA5, PSMA6, PSMA7, PSMB1, PSMB2, PSMB3, PSMB4, PSMB5, PSMC1, PSMC3, PSMC5, PSMC6, PSMD10, PSMD11, PSMD12, PSMD3, PSMD4, PSMD6, PSMD7, PSMD8, PSMD9, PSME1, PSME2, PSMF1, RAF1, RPS27A, SEM1, SKP1, TAB2, TAB3, UBE2D2, UBE2V1]	[MAP3K7]	97.8261	2.17391	[CHUK, CREBBP, CUL1, IKBKB, KRAS, LYN, MAP3K7, PAK1, PKN1, PRKACB, PSMA1, PSMA2, PSMA3, PSMA4, PSMA5, PSMA6, PSMA7, PSMB1, PSMB2, PSMB3, PSMB4, PSMB5, PSMC1, PSMC3, PSMC5, PSMC6, PSMD10, PSMD11, PSMD12, PSMD3, PSMD4, PSMD6, PSMD7, PSMD8, PSMD9, PSME1, PSME2, PSMF1, RAF1, RPS27A, SEM1, SKP1, TAB2, TAB3, UBE2D2, UBE2V1]
GO:0002449	lymphocyte mediated immunity	GO_ImmuneSystemProcess-GOA_23.02.2017_10h01	1.199e-05	0.00242198	2.28997e-05	6.86991e-05	[3]	Group2	9.83146	35	Specific for Cluster #1	[APLF, ARRB2, ATAD5, BCL3, BCL6, C4BPA, CADM1, CD226, CD27, CR1, CRK, CTSC, DUSP22, EXOSC3, FADD, GATA3, HLA-B, HMGB1, HSPD1, ICAM1, IL31RA, IRF7, LAMP1, NDFIP1, PAXIP1, PRKCZ, PSMA7, RIPK3, RNF168, STAT6, TANK, TFRC, TRAF2, VAMP7]	[MAP3K7]	97.1429	2.85714	[APLF, ARRB2, ATAD5, BCL3, BCL6, C4BPA, CADM1, CD226, CD27, CR1, CRK, CTSC, DUSP22, EXOSC3, FADD, GATA3, HLA-B, HMGB1, HSPD1, ICAM1, IL31RA, IRF7, LAMP1, MAP3K7, NDFIP1, PAXIP1, PRKCZ, PSMA7, RIPK3, RNF168, STAT6, TANK, TFRC, TRAF2, VAMP7]
GO:0002460	adaptive immune response based on somatic recombination of immune receptors built from immunoglobulin superfamily domains	GO_ImmuneSystemProcess-GOA_23.02.2017_10h01	3.60455e-05	0.00713702	2.28997e-05	6.86991e-05	[3]	Group2	10.3064	37	Specific for Cluster #1	[APLF, ATAD5, BCL3, BCL6, C4BPA, CD226, CD27, CR1, CTSC, DUSP22, EXOSC3, FADD, GATA3, HLA-B, HMGB1, HSPD1, ICAM1, IL31RA, IRF7, NDFIP1, NLRP10, PAXIP1, PKN1, PRKCZ, PSMA7, RC3H1, RIPK3, RNF168, STAT3, STAT6, TANK, TFRC, TNFAIP3, TNFSF13B, TRAF2]	[MAP3K7, RIPK2]	94.5946	5.40541	[APLF, ATAD5, BCL3, BCL6, C4BPA, CD226, CD27, CR1, CTSC, DUSP22, EXOSC3, FADD, GATA3, HLA-B, HMGB1, HSPD1, ICAM1, IL31RA, IRF7, MAP3K7, NDFIP1, NLRP10, PAXIP1, PKN1, PRKCZ, PSMA7, RC3H1, RIPK2, RIPK3, RNF168, STAT3, STAT6, TANK, TFRC, TNFAIP3, TNFSF13B, TRAF2]
GO:0016064	immunoglobulin mediated immune response	GO_ImmuneSystemProcess-GOA_23.02.2017_10h01	1.99333e-06	0.000404647	2.28997e-05	6.86991e-05	[5]	Group2	7.20339	17	Specific for Cluster #1	[APLF, ATAD5, BCL3, BCL6, C4BPA, CD226, CD27, CR1, EXOSC3, HSPD1, IRF7, NDFIP1, PAXIP1, PSMA7, RNF168, STAT6, TFRC]	[]	100	0	[APLF, ATAD5, BCL3, BCL6, C4BPA, CD226, CD27, CR1, EXOSC3, HSPD1, IRF7, NDFIP1, PAXIP1, PSMA7, RNF168, STAT6, TFRC]
GO:0002474	antigen processing and presentation of peptide antigen via MHC class I	GO_ImmuneSystemProcess-GOA_23.02.2017_10h01	5.66453e-07	0.000116123	0.000394885	0.000394885	[3]	Group3	38.2353	39	Specific for Cluster #1	[CALR, CANX, CHUK, HLA-B, IKBKB, PSMA1, PSMA2, PSMA3, PSMA4, PSMA5, PSMA6, PSMA7, PSMB1, PSMB2, PSMB3, PSMB4, PSMB5, PSMC1, PSMC3, PSMC5, PSMC6, PSMD10, PSMD11, PSMD12, PSMD3, PSMD4, PSMD6, PSMD7, PSMD8, PSMD9, PSME1, PSME2, PSMF1, SAR1B, SEC14L2, SEM1, TAPBPL, VAMP8]	[NCF1]	97.4359	2.5641	[CALR, CANX, CHUK, HLA-B, IKBKB, NCF1, PSMA1, PSMA2, PSMA3, PSMA4, PSMA5, PSMA6, PSMA7, PSMB1, PSMB2, PSMB3, PSMB4, PSMB5, PSMC1, PSMC3, PSMC5, PSMC6, PSMD10, PSMD11, PSMD12, PSMD3, PSMD4, PSMD6, PSMD7, PSMD8, PSMD9, PSME1, PSME2, PSMF1, SAR1B, SEC14L2, SEM1, TAPBPL, VAMP8]
GO:0002478	antigen processing and presentation of exogenous peptide antigen	GO_ImmuneSystemProcess-GOA_23.02.2017_10h01	2.88648e-07	5.94616e-05	0.000394885	0.000394885	[3]	Group3	33.1461	59	Specific for Cluster #1	[ACTR1A, AP1M1, AP2A1, AP2A2, AP2M1, AP2S1, ARF1, CALR, CANX, CHUK, CLTA, CLTC, CTSL, DCTN1, DCTN3, DCTN6, DYNC1I1, DYNLL1, DYNLL2, HLA-B, HLA-DQA1, IKBKB, KIF2A, KIF4B, PSMA1, PSMA2, PSMA3, PSMA4, PSMA5, PSMA6, PSMA7, PSMB1, PSMB2, PSMB3, PSMB4, PSMB5, PSMC1, PSMC3, PSMC5, PSMC6, PSMD10, PSMD11, PSMD12, PSMD3, PSMD4, PSMD6, PSMD7, PSMD8, PSMD9, PSME1, PSME2, PSMF1, RAB7A, RACGAP1, SAR1B, SEC14L2…	[NCF1]	98.3051	1.69492	[ACTR1A, AP1M1, AP2A1, AP2A2, AP2M1, AP2S1, ARF1, CALR, CANX, CHUK, CLTA, CLTC, CTSL, DCTN1, DCTN3, DCTN6, DYNC1I1, DYNLL1, DYNLL2, HLA-B, HLA-DQA1, IKBKB, KIF2A, KIF4B, NCF1, PSMA1, PSMA2, PSMA3, PSMA4, PSMA5, PSMA6, PSMA7, PSMB1, PSMB2, PSMB3, PSMB4, PSMB5, PSMC1, PSMC3, PSMC5, PSMC6, PSMD10, PSMD11, PSMD12, PSMD3, PSMD4, PSMD6, PSMD7, PSMD8, PSMD9, PSME1, PSME2, PSMF1, RAB7A, RACGAP1, SAR1B, S…
GO:0002218	activation of innate immune response	GO_ImmuneSystemProcess-GOA_23.02.2017_10h01	5.45278e-05	0.010742	0.000394885	0.000394885	[2, 4, 5]	Group3	26.7797	79	Specific for Cluster #1	[ADAM8, ARRB2, BIRC2, CASP8, CHUK, CREBBP, CTSB, CTSL, CUL1, CYLD, DAB2IP, DDX58, FADD, GFI1, HMGB1, HSPA1A, HSPD1, IKBKB, IRF3, IRF7, KRAS, LYN, MAPKAPK3, MAVS, NDUFA2, NLRX1, NR1H3, PAK1, PKN1, PRKACB, PSMA1, PSMA2, PSMA3, PSMA4, PSMA5, PSMA6, PSMA7, PSMB1, PSMB2, PSMB3, PSMB4, PSMB5, PSMC1, PSMC3, PSMC5, PSMC6, PSMD10, PSMD11, PSMD12, PSMD3, PSMD4, PSMD6, PSMD7, PSMD8, PSMD9, PSME1, PSME2, PSM…	[MAP3K7, RIPK2]	97.4684	2.53165	[ADAM8, ARRB2, BIRC2, CASP8, CHUK, CREBBP, CTSB, CTSL, CUL1, CYLD, DAB2IP, DDX58, FADD, GFI1, HMGB1, HSPA1A, HSPD1, IKBKB, IRF3, IRF7, KRAS, LYN, MAP3K7, MAPKAPK3, MAVS, NDUFA2, NLRX1, NR1H3, PAK1, PKN1, PRKACB, PSMA1, PSMA2, PSMA3, PSMA4, PSMA5, PSMA6, PSMA7, PSMB1, PSMB2, PSMB3, PSMB4, PSMB5, PSMC1, PSMC3, PSMC5, PSMC6, PSMD10, PSMD11, PSMD12, PSMD3, PSMD4, PSMD6, PSMD7, PSMD8, PSMD9, PSME1, PS…
GO:0002479	antigen processing and presentation of exogenous peptide antigen via MHC class I, TAP-dependent	GO_ImmuneSystemProcess-GOA_23.02.2017_10h01	1.01961e-08	2.1106e-06	0.000394885	0.000394885	[5]	Group3	45	36	Specific for Cluster #1	[CALR, CHUK, HLA-B, IKBKB, PSMA1, PSMA2, PSMA3, PSMA4, PSMA5, PSMA6, PSMA7, PSMB1, PSMB2, PSMB3, PSMB4, PSMB5, PSMC1, PSMC3, PSMC5, PSMC6, PSMD10, PSMD11, PSMD12, PSMD3, PSMD4, PSMD6, PSMD7, PSMD8, PSMD9, PSME1, PSME2, PSMF1, SEC14L2, SEM1, VAMP8]	[NCF1]	97.2222	2.77778	[CALR, CHUK, HLA-B, IKBKB, NCF1, PSMA1, PSMA2, PSMA3, PSMA4, PSMA5, PSMA6, PSMA7, PSMB1, PSMB2, PSMB3, PSMB4, PSMB5, PSMC1, PSMC3, PSMC5, PSMC6, PSMD10, PSMD11, PSMD12, PSMD3, PSMD4, PSMD6, PSMD7, PSMD8, PSMD9, PSME1, PSME2, PSMF1, SEC14L2, SEM1, VAMP8]
GO:0002223	stimulatory C-type lectin receptor signaling pathway	GO_ImmuneSystemProcess-GOA_23.02.2017_10h01	7.38041e-07	0.00015056	0.000394885	0.000394885	[5, 7, 8]	Group3	35.6589	46	Specific for Cluster #1	[CHUK, CREBBP, CUL1, IKBKB, KRAS, LYN, PAK1, PKN1, PRKACB, PSMA1, PSMA2, PSMA3, PSMA4, PSMA5, PSMA6, PSMA7, PSMB1, PSMB2, PSMB3, PSMB4, PSMB5, PSMC1, PSMC3, PSMC5, PSMC6, PSMD10, PSMD11, PSMD12, PSMD3, PSMD4, PSMD6, PSMD7, PSMD8, PSMD9, PSME1, PSME2, PSMF1, RAF1, RPS27A, SEM1, SKP1, TAB2, TAB3, UBE2D2, UBE2V1]	[MAP3K7]	97.8261	2.17391	[CHUK, CREBBP, CUL1, IKBKB, KRAS, LYN, MAP3K7, PAK1, PKN1, PRKACB, PSMA1, PSMA2, PSMA3, PSMA4, PSMA5, PSMA6, PSMA7, PSMB1, PSMB2, PSMB3, PSMB4, PSMB5, PSMC1, PSMC3, PSMC5, PSMC6, PSMD10, PSMD11, PSMD12, PSMD3, PSMD4, PSMD6, PSMD7, PSMD8, PSMD9, PSME1, PSME2, PSMF1, RAF1, RPS27A, SEM1, SKP1, TAB2, TAB3, UBE2D2, UBE2V1]
GO:0050852	T cell receptor signaling pathway	GO_ImmuneSystemProcess-GOA_23.02.2017_10h01	3.39994e-05	0.00676587	0.000394885	0.000394885	[5, 7, 8]	Group3	29.6875	57	Specific for Cluster #1	[BTNL2, CHUK, CUL1, CYLD, DUSP22, ELF1, ELOF1, GATA3, HLA-DQA1, IKBKB, LCP2, LGALS3, PAK1, PDE4D, PIK3R1, PKN1, PRNP, PSMA1, PSMA2, PSMA3, PSMA4, PSMA5, PSMA6, PSMA7, PSMB1, PSMB2, PSMB3, PSMB4, PSMB5, PSMC1, PSMC3, PSMC5, PSMC6, PSMD10, PSMD11, PSMD12, PSMD3, PSMD4, PSMD6, PSMD7, PSMD8, PSMD9, PSME1, PSME2, PSMF1, PTEN, RC3H1, RNF31, RPS27A, SEM1, SKP1, SPNS1, TAB2, UBE2D2, UBE2V1]	[MAP3K7, RIPK2]	96.4912	3.50877	[BTNL2, CHUK, CUL1, CYLD, DUSP22, ELF1, ELOF1, GATA3, HLA-DQA1, IKBKB, LCP2, LGALS3, MAP3K7, PAK1, PDE4D, PIK3R1, PKN1, PRNP, PSMA1, PSMA2, PSMA3, PSMA4, PSMA5, PSMA6, PSMA7, PSMB1, PSMB2, PSMB3, PSMB4, PSMB5, PSMC1, PSMC3, PSMC5, PSMC6, PSMD10, PSMD11, PSMD12, PSMD3, PSMD4, PSMD6, PSMD7, PSMD8, PSMD9, PSME1, PSME2, PSMF1, PTEN, RC3H1, RIPK2, RNF31, RPS27A, SEM1, SKP1, SPNS1, TAB2, UBE2D2, UBE2V1]
