# Supplementary material for: Integrated Transcriptomic and Proteomic Analysis of Red Blood Cells from Rainbow Trout Challenged with VHSV Point Towards Novel Immunomodulant Targets
Source: Vaccines (Basel). 2019 Jul 9;7(3):63. doi: 10.3390/vaccines7030063 (PMC6789484; doi:10.3390/vaccines7030063)
Supplement: Supplementary file 1 [file vaccines-07-00063-s001.zip › Supplementary Tables Nombela_Ortega-Villaizan_Vaccines 2019_review1/Supplementary Table S8.xlsx]

## Sheet: Table S8
Accession number	Protein symbol	Approved name	Log2 fold change	FDR
A0A0F8ADJ8	ARNTL	aryl hydrocarbon receptor nuclear translocator like	7.78256	0
A0A087X899	MYRIP	myosin VIIA and Rab interacting protein	6.70595	0
E7F8C6	SLC36A4	solute carrier family 36 member 4	6.70595	0
Q4SMJ9	TTYH3	tweety family member 3	6.70595	0
A0A060W991	DLD	dihydrolipoamide dehydrogenase	6.56246	0
A0A146WWI3	MFSD9	major facilitator superfamily domain containing 9	6.42553	0
A0A060WPW9	RUVBL1	RuvB like AAA ATPase 1	6.42512	0
A0A060VQ15	PLXNA4	plexin A4	6.10915	0
A0A1A8NTX0	PARD6B	par-6 family cell polarity regulator beta	6.04693	0
U3LT33	MIF	macrophage migration inhibitory factor	5.9364	0
A0A060VZ79	SMNDC1	survival motor neuron domain containing 1	5.7586	0
B0QY89	EIF3L	eukaryotic translation initiation factor 3 subunit L	5.57024	0
A0A060XBK0	PGAM1	phosphoglycerate mutase 1	5.55667	0
A0A0F8ANR8	MYH4	myosin heavy chain 4	5.27176	0
A0A060WJ37	RPS23	ribosomal protein S23	5.21308	0
A0A068L724	H2AFX	H2A histone family member X	5.20196	0
H2T5P4	NOSTRIN	nitric oxide synthase trafficking	5.13358	0
A0A060XV94	VARS	valyl-tRNA synthetase	5.07541	0
A0A060XZW4	ARHGEF16	Rho guanine nucleotide exchange factor 16	5.04262	0
A0A060W5K9	KARS	lysyl-tRNA synthetase	4.93906	0
A0A060VSR7	PLCD4	phospholipase C delta 4	4.79154	0
A0A087XDV0	RUNX3	RUNX family transcription factor 3	4.77912	0
A0A060W2S0	IFIT5	interferon induced protein with tetratricopeptide repeats 5	4.59474	0
H2UAM5	GOLGA4	golgin A4	4.57741	0
A0A147AL36	METTL27	methyltransferase like 27	4.50994	0
A0A1A7ZVL5	FAM13A	family with sequence similarity 13 member A	4.49282	0
H2UPC1	PNPLA2	patatin like phospholipase domain containing 2	4.49282	0
A0A0S7MHL9	SYBU	syntabulin	4.49282	0
A0A060W6S6	EWSR1	EWS RNA binding protein 1	4.4768	0
A0A060Y7E9	MTREX	Mtr4 exosome RNA helicase	4.44954	0
I3K6A0	HNRNPAB	heterogeneous nuclear ribonucleoprotein A/B	4.37607	0
G3NL92	HP1BP3	heterochromatin protein 1 binding protein 3	4.3703	0
B5XBP9	TMEM14C	transmembrane protein 14C	4.24704	0
A0A023I9D6	PLA2G4A	phospholipase A2 group IVA	4.24427	0
H2SYE3	GPRC6A	G protein-coupled receptor class C group 6 member A	4.22816	0
C1BJ63	MGST3	microsomal glutathione S-transferase 3	4.22816	0
A0A060VSY8	GOT2	glutamic-oxaloacetic transaminase 2	4.20645	0
A0A060XN16	RPL14	ribosomal protein L14	4.20376	0
H2LM33	CCDC50	coiled-coil domain containing 50	4.1898	0
A0A060YPU8	ANXA2	annexin A2	4.18317	0
A0A060XLT1	CELF2	CUGBP Elav-like family member 2	4.1487	0
A0A060XJN6	PDCD10	programmed cell death 10	4.02639	0
A0A060WRM3	RAE1	ribonucleic acid export 1	4.02169	0
A0A1A8B0P3	PDGFC	platelet derived growth factor C	3.97914	0
A0A0F8C568	SNX27	sorting nexin 27	3.95753	0
W5L8A2	CIRBP	cold inducible RNA binding protein	3.90196	3.67506e-12
C1BGI3	CMTM7	CKLF like MARVEL transmembrane domain containing 7	3.89486	0
C7AMI4	MT-CO1	mitochondrially encoded cytochrome c oxidase I	3.88045	0
A0A060XCV8	RNF213	ring finger protein 213	3.78328	0
A0A1A8GMI3	ACO1	aconitase 1	3.76861	0
A0A1A8GUW9	NAPB	NSF attachment protein beta	3.74323	0
A0A060XGM5	HHLA2	HERV-H LTR-associating 2	3.73368	0
H2MN62	LMNA	lamin A/C	3.73287	0
A0A087XA89	ARHGEF1	Rho guanine nucleotide exchange factor 1	3.72145	0
C0HBD4	GBP1	guanylate binding protein 1	3.70995	0
A0A0P7THD4	SNX30	sorting nexin family member 30	3.69991	0
B7ZD34	RPS24	ribosomal protein S24	3.68548	0
A0A0S7KL25	ARMC9	armadillo repeat containing 9	3.642	0
A0A146N284	ITPRID2	ITPR interacting domain containing 2	3.642	0
E6ZJA5	CA2	carbonic anhydrase 2	3.63116	0
A0A1A7X5W4	MPDZ	multiple PDZ domain crumbs cell polarity complex component	3.60012	0
A0A087X3P3	CLASP1	cytoplasmic linker associated protein 1	3.59356	0
A0A0F8AU19	CENPF	centromere protein F	3.57885	0
A0A146MTM9	AARS2	alanyl-tRNA synthetase 2, mitochondrial	3.57064	0
Q4RC54	ABCG2	ATP binding cassette subfamily G member 2 (Junior blood group)	3.57064	0
W5U9Y5	DDR2	discoidin domain receptor tyrosine kinase 2	3.57064	0
A0A0R4J2E4	FBF1	Fas binding factor 1	3.57064	0
O15069	NACAD	NAC alpha domain containing	3.57064	0
A0A0U1RQR3	PATJ	PATJ crumbs cell polarity complex component	3.57064	0
A0A060XCQ5	NAA15	N(alpha)-acetyltransferase 15, NatA auxiliary subunit	3.56976	0
A0A060XYE0	NAMPT	nicotinamide phosphoribosyltransferase	3.51894	0
A0A060XXB0	UBTF	upstream binding transcription factor	3.51327	0
A0A060WQ58	TAF15	TATA-box binding protein associated factor 15	3.46364	0
K9JEG8	RAG1	recombination activating 1	3.4628	0
Q6DT37	CDC42BPA	CDC42 binding protein kinase alpha	3.42914	0
H2UGN2	PCDHGA5	protocadherin gamma subfamily A, 5	3.42914	0
A0A060X7G6	AK2	adenylate kinase 2	3.4132	5.44009e-15
A0A060WHQ8	NECAP2	NECAP endocytosis associated 2	3.37342	5.40257e-15
K7EPH2	FARSA	phenylalanyl-tRNA synthetase subunit alpha	3.32166	2.11723e-14
A0A087XB48	DENND2C	DENN domain containing 2C	3.23072	1.14762e-13
W5LMG0	GVINP1	GTPase, very large interferon inducible pseudogene 1	3.23072	1.13318e-13
A0A0R4ICV6	TENM4	teneurin transmembrane protein 4	3.23072	1.14035e-13
G3PP35	BCAT2	branched chain amino acid transaminase 2	3.18483	2.65787e-13
A0A087XB72	OXNAD1	oxidoreductase NAD binding domain containing 1	3.18483	2.7062e-13
A0A1A7WRJ7	SEC24A	SEC24 homolog A, COPII coat complex component	3.18483	2.67379e-13
A0A146TT92	ERVW-4	endogenous retrovirus group W member 4	3.15279	4.86711e-13
A0A060YYW7	SYPL1	synaptophysin like 1	3.10698	1.17045e-12
A0A060YB46	NNT	nicotinamide nucleotide transhydrogenase	3.08536	1.73882e-12
A0A060VVU8	DDOST	dolichyl-diphosphooligosaccharide--protein glycosyltransferase non-catalytic subunit	3.081	1.87739e-12
B5X3U2	HNRNPA0	heterogeneous nuclear ribonucleoprotein A0	3.07252	2.17653e-12
F1Q846	SLC16A12	solute carrier family 16 member 12	3.06922	2.30144e-12
A0A0P7VEP0	CFAP20	cilia and flagella associated protein 20	2.99393	6.35928e-07
M4A6Z4	DNAH1	dynein axonemal heavy chain 1	2.95517	1.83472e-11
A0A0F8CZ46	CLPTM1	CLPTM1 regulator of GABA type A receptor forward trafficking	2.93757	2.49494e-11
G3NQQ2	AMT	aminomethyltransferase	2.88757	6.00197e-11
F1QSE3	F13A1	coagulation factor XIII A chain	2.88257	2.07899e-06
A0A060WQL2	COPA	coatomer protein complex subunit alpha	2.87207	7.85363e-11
A0A087WZ24	NLRC3	NLR family CARD domain containing 3	2.79125	3.13495e-10
M4AQ63	VWA1	von Willebrand factor A domain containing 1	2.79125	3.1188e-10
A0A1A8U212	PLXNB2	plexin B2	2.78244	3.58901e-10
A0A060XRD6	NUP153	nucleoporin 153	2.78219	3.58602e-10
B5XG11	PSMB9	proteasome subunit beta 9	2.76072	8.02226e-06
A0A087XDX9	COPS5	COP9 signalosome subunit 5	2.73265	8.21412e-10
A0A0P7VZE6	USP7	ubiquitin specific peptidase 7	2.72885	8.71068e-10
A0A060W8M7	MCM4	minichromosome maintenance complex component 4	2.72545	9.17564e-10
A0A060XYT7	PRKAR1A	protein kinase cAMP-dependent type I regulatory subunit alpha	2.70619	1.25878e-09
A0A060WB40	PUF60	poly(U) binding splicing factor 60	2.70566	1.26378e-09
H2V7S2	ADAMTSL1	ADAMTS like 1	2.68099	1.86402e-09
O75366	AVIL	advillin	2.68099	1.85506e-09
H2LHG8	PNPT1	polyribonucleotide nucleotidyltransferase 1	2.68099	1.87307e-09
A0A060Z5I8	CHD3	chromodomain helicase DNA binding protein 3	2.66531	2.04597e-05
A0A146UKE2	RPL8	ribosomal protein L8	2.66197	2.52238e-09
A0A060WCC5	LRRC40	leucine rich repeat containing 40	2.64044	3.56448e-09
A0A087XB64	RTCB	RNA 2',3'-cyclic phosphate and 5'-OH ligase	2.64041	3.54957e-09
A0A1A8MZD2	HMGB2	high mobility group box 2	2.63838	3.65116e-09
A0A060WKN3	STAT1	signal transducer and activator of transcription 1	2.61367	3.28456e-05
A0A1A7Z5X6	ZMYM1	zinc finger MYM-type containing 1	2.59681	6.83383e-09
A0A0P7YZV7	ALDOC	aldolase, fructose-bisphosphate C	2.58546	8.11397e-09
A0A060YQA9	SNW1	SNW domain containing 1	2.56546	1.10357e-08
A0A060W321	DNAJC9	DnaJ heat shock protein family (Hsp40) member C9	2.55525	1.27901e-08
I3J2K8	GSTM3	glutathione S-transferase mu 3	2.54962	1.3909e-08
A0A060VQQ0	REXO1	RNA exonuclease 1 homolog	2.5261	1.98985e-08
A0A087XDL7	PSMD5	proteasome 26S subunit, non-ATPase 5	2.52249	2.09558e-08
A0A060Y4K2	IFI35	interferon induced protein 35	2.50445	2.73361e-08
A0A060WJ19	PSME2	proteasome activator subunit 2	2.50232	9.5819e-05
W5MAN5	USP28	ubiquitin specific peptidase 28	2.48748	3.48746e-08
A0A060Z8W6	PCBP2	poly(rC) binding protein 2	2.42707	8.30464e-08
A0A060WRD7	PRXL2A	peroxiredoxin like 2A	2.4063	1.12168e-07
H2LVE3	ADAP1	ArfGAP with dual PH domains 1	2.3855	1.51204e-07
H2MMB4	PTPN23	protein tyrosine phosphatase non-receptor type 23	2.3855	1.50611e-07
A0A0P7WG10	USP6NL	USP6 N-terminal like	2.3855	1.51802e-07
A0A060WC50	SART3	spliceosome associated factor 3, U4/U6 recycling protein	2.36633	1.98524e-07
A0A060Z7K5	ERAP1	endoplasmic reticulum aminopeptidase 1	2.35663	2.27694e-07
A0A087YNX7	STXBP5	syntaxin binding protein 5	2.3253	3.56142e-07
A0A060Z1I8	ZNF391	zinc finger protein 391	2.29545	5.42338e-07
A0A060WTL6	PDXK	pyridoxal kinase	2.29259	0.000564151
A0A060WB44	CDV3	CDV3 homolog	2.27066	7.62375e-07
A0A060X6H2	RSL1D1	ribosomal L1 domain containing 1	2.26215	8.55232e-07
A0A146QZP3	SFPQ	splicing factor proline and glutamine rich	2.26198	8.53981e-07
A0A087XEZ9	GALK2	galactokinase 2	2.23264	1.26235e-06
Q4SAB7	FAR1	fatty acyl-CoA reductase 1	2.22654	1.36763e-06
A0A060XXZ0	UCHL3	ubiquitin C-terminal hydrolase L3	2.22171	1.45565e-06
A0A060X3H9	IGF2BP1	insulin like growth factor 2 mRNA binding protein 1	2.21189	1.65833e-06
A0A0F8CIA4	SPECC1L	sperm antigen with calponin homology and coiled-coil domains 1 like	2.19726	0.00132079
A0A087XWL8	NUDT2	nudix hydrolase 2	2.18327	2.42496e-06
A0A060XB29	FBL	fibrillarin	2.16728	2.99353e-06
Q4SH80	CCN3	cellular communication network factor 3	2.15825	3.36407e-06
H2SBJ4	ADPRM	ADP-ribose/CDP-alcohol diphosphatase, manganese dependent	2.15229	3.61466e-06
G3PRS5	DNAH11	dynein axonemal heavy chain 11	2.15229	3.6278e-06
H2UYV9	TRIP4	thyroid hormone receptor interactor 4	2.11303	0.00240561
A0A0P7V2F3	ZNF91	zinc finger protein 91	2.11303	0.00244441
A0A146US98	MYO6	myosin VI	2.10856	6.25978e-06
A0A0F8AR08	SLC4A1	solute carrier family 4 member 1 (Diego blood group)	2.10856	6.28198e-06
A0A060WHD1	PHYHIPL	phytanoyl-CoA 2-hydroxylase interacting protein like	2.09083	7.76566e-06
A0A060XCK7	NFYC	nuclear transcription factor Y subunit gamma	2.08745	0.00282744
A0A060X6S5	RSAD2	radical S-adenosyl methionine domain containing 2	2.07497	9.45365e-06
W5U9F4	CYP3A4	cytochrome P450 family 3 subfamily A member 4	2.07482	0.00310735
A0A060YTR4	HERC6	HECT and RLD domain containing E3 ubiquitin protein ligase family member 6	2.0625	1.1008e-05
A0A087Y105	FANCA	FA complementation group A	2.03284	0.00414157
H2U7Y4	INO80	INO80 complex ATPase subunit	2.02516	0.00418888
C9J184	AGPAT3	1-acylglycerol-3-phosphate O-acyltransferase 3	2.01337	0.0044512
G3PYW2	ARFGAP2	ADP ribosylation factor GTPase activating protein 2	2.01337	0.00439624
W5L7C8	MYH9	myosin heavy chain 9	1.99765	2.43023e-05
A0A060XZH5	RPL18	ribosomal protein L18	1.99544	2.48918e-05
A0A0F8AV52	SRSF9	serine and arginine rich splicing factor 9	1.98917	0.00512358
A0A060W1V2	LGALS8	galectin 8	1.96615	3.54974e-05
A0A060W2P7	RPN1	ribophorin I	1.95526	4.03624e-05
A0A087XG68	HMGB1	high mobility group box 1	1.94524	4.52412e-05
A0A060XT59	PRPF38B	pre-mRNA processing factor 38B	1.93287	0.00749198
W5KWE0	PTCD3	pentatricopeptide repeat domain 3	1.92607	0.00766234
A0A0F8BMV3	RP1	RP1 axonemal microtubule associated	1.92607	0.00774386
A0A1A7ZKD5	ITGA3	integrin subunit alpha 3	1.8527	0.000130636
A0A087Y792	SYT1	synaptotagmin 1	1.8527	0.000131059
B5DG56	CAPZA2	capping actin protein of muscle Z-line subunit alpha 2	1.80219	0.0169983
A0A087XVA5	ALDH9A1	aldehyde dehydrogenase 9 family member A1	1.77405	0.0202407
A0A1A7X2Z7	STAP2	signal transducing adaptor family member 2	1.76338	0.000339844
A0A060WC33	RIPOR3	RIPOR family member 3	1.74578	0.000407784
A0A060W1Z3	XRN2	5'-3' exoribonuclease 2	1.69296	0.000705693
A0A060XU19	ZNF679	zinc finger protein 679	1.68943	0.000730184
A0A1A8ILV8	MYO18A	myosin XVIIIA	1.66883	0.0370392
G3PPW2	SRSF2	serine and arginine rich splicing factor 2	1.6428	0.0433856
A0A0P7XEU1	LAMB3	laminin subunit beta 3	1.64183	0.00118097
A0A060XUI2	PSMB4	proteasome subunit beta 4	1.6398	0.0439693
A0A060XUX2	CLNS1A	chloride nucleotide-sensitive channel 1A	1.61788	0.00148362
W5UEK9	SMC5	structural maintenance of chromosomes 5	1.61424	0.0015345
W5MLN0	TGM2	transglutaminase 2	1.60296	0.00171296
A0A060XUD8	FAM210B	family with sequence similarity 210 member B	1.58848	0.00196672
A0A060Y9B1	HMGB3	high mobility group box 3	1.57836	0.0021483
A0A0P7UT37	PDS5B	PDS5 cohesin associated factor B	1.57496	0.00221508
A0A060WKL4	MCM5	minichromosome maintenance complex component 5	1.55349	0.00270023
A0A060WZG3	TOP2B	DNA topoisomerase II beta	1.54581	0.00290013
A0A060Z3N8	EPB41	erythrocyte membrane protein band 4.1	1.54175	0.00300726
I7BP18	RRM2B	ribonucleotide reductase regulatory TP53 inducible subunit M2B	1.53089	0.00331868
A0A060VZX4	RPL10A	ribosomal protein L10a	1.51156	0.00393306
A0A060XEA3	RSKR	ribosomal protein S6 kinase related	-1.50648	0.000697959
A0A060XJE2	SNX2	sorting nexin 2	-1.50868	0.000684043
A0A060WQY2	PPM1A	protein phosphatase, Mg2+/Mn2+ dependent 1A	-1.50978	0.0109418
A0A0R4IIV2	PAM	peptidylglycine alpha-amidating monooxygenase	-1.51898	0.0102842
C1JC90	ANXA4	annexin A4	-1.52244	0.000594987
A0A087Y6L4	HSD3B7	hydroxy-delta-5-steroid dehydrogenase, 3 beta- and steroid delta-isomerase 7	-1.53149	0.00951163
H2L8A8	VRK2	VRK serine/threonine kinase 2	-1.53975	0.00900205
A0A146NKG3	UMPS	uridine monophosphate synthetase	-1.55033	0.00836333
H2TVI7	SLC5A3	solute carrier family 5 member 3	-1.56528	0.00766087
A5PLI3	CCR7	C-C motif chemokine receptor 7	-1.57586	0.00718999
A0A060YX49	SRR	serine racemase	-1.57607	0.000338982
B3KV94	KDM5B	lysine demethylase 5B	-1.58653	0.00666925
H2SGH2	IGSF10	immunoglobulin superfamily member 10	-1.5933	0.000281399
A0A146YF59	VANGL2	VANGL planar cell polarity protein 2	-1.5933	0.000282276
W6JN40	PSMB8	proteasome subunit beta 8	-1.62672	0.00514117
W5K7J7	HMBS	hydroxymethylbilane synthase	-1.62827	0.00513649
A0A060W026	IFT22	intraflagellar transport 22	-1.63225	0.00503077
A0A0P7YMM4	PPP1CC	protein phosphatase 1 catalytic subunit gamma	-1.64208	0.000164622
A0A147B488	CCDC112	coiled-coil domain containing 112	-1.65134	0.000149599
A0A0P7Z817	FAT4	FAT atypical cadherin 4	-1.65134	0.000150552
A0A060Y666	KIAA0232	KIAA0232	-1.65134	0.000151033
A0A060VSU4	NR1D2	nuclear receptor subfamily 1 group D member 2	-1.65134	0.000151517
A0A140KFV0	PAX3	paired box 3	-1.65134	0.000150074
M4A945	PPP1R21	protein phosphatase 1 regulatory subunit 21	-1.65134	0.000149127
Q5TZA3	TMEM251	transmembrane protein 251	-1.65134	0.000148658
A0A146QGH2	LDHB	lactate dehydrogenase B	-1.6556	0.00429713
A0A060WS69	FNTA	farnesyltransferase, CAAX box, alpha	-1.66384	0.000131781
A0A060WIG9	SET	SET nuclear proto-oncogene	-1.66471	0.00413756
P11217	PYGM	glycogen phosphorylase, muscle associated	-1.66533	0.0041707
A0A060XK99	VWA5A	von Willebrand factor A domain containing 5A	-1.66831	0.00412216
Q9H2D6	TRIOBP	TRIO and F-actin binding protein	-1.67349	0.00411222
A0A060X6X9	LCMT1	leucine carboxyl methyltransferase 1	-1.67514	0.000116855
C3KJD8	VAMP5	vesicle associated membrane protein 5	-1.701	8.68459e-05
W5UMJ6	RPAP2	RNA polymerase II associated protein 2	-1.72601	6.49364e-05
Q7ZVJ1	HSPA8	heat shock protein family A (Hsp70) member 8	-1.74354	0.00245779
A0A0F8AU88	RMDN3	regulator of microtubule dynamics 3	-1.74467	0.00247172
H3D8I7	CCT7	chaperonin containing TCP1 subunit 7	-1.75966	0.00227326
A0A0P7V6A2	NDST3	N-deacetylase and N-sulfotransferase 3	-1.76773	0.00215205
A0A0R4INR1	ASPM	abnormal spindle microtubule assembly	-1.78793	0.00186034
W5K6Y5	CCDC83	coiled-coil domain containing 83	-1.78793	0.00182881
A0A060W8Q4	CSNK2A1	casein kinase 2 alpha 1	-1.79144	0.00183447
C1BFF6	TXN	thioredoxin	-1.80626	0.00163449
A0A0P7WU03	SRSF5	serine and arginine rich splicing factor 5	-1.82511	0.00140332
A0A146Q4V0	GLI2	GLI family zinc finger 2	-1.82747	1.96663e-05
A0A0F8ABA4	RWDD4	RWD domain containing 4	-1.82747	1.97332e-05
A0A060X3B9	UBA1	ubiquitin like modifier activating enzyme 1	-1.8589	1.33994e-05
H3CAQ9	ACTA2	actin alpha 2, smooth muscle	-1.87885	0.000888336
M3ZII4	SERPINB1	serpin family B member 1	-1.89174	8.94465e-06
G3NGS9	FAM8A1	family with sequence similarity 8 member A1	-1.90451	7.67004e-06
A0A146NME3	SFXN5	sideroflexin 5	-1.90451	7.69705e-06
F1RC76	ADAMTSL2	ADAMTS like 2	-1.9387	4.98681e-06
A0A060Y964	PSMD10	proteasome 26S subunit, non-ATPase 10	-1.9387	5.00462e-06
A0A060W8U5	SLC25A45	solute carrier family 25 member 45	-1.9387	5.02255e-06
M4A4A4	MYD88	MYD88 innate immune signal transduction adaptor	-1.95221	0.000461264
A0A0P7URQ4	SCARB1	scavenger receptor class B member 1	-1.95221	0.000470489
W5N1T5	HIBADH	3-hydroxyisobutyrate dehydrogenase OS=Lepisosteus oculatus PE=3 SV=1	-1.95705	3.95892e-06
A0A1A7ZZ80	MYOM3	myomesin 3	-1.96252	0.000434699
B9EQ43	RIDA	reactive intermediate imine deaminase A homolog	-1.98096	0.00037114
A0A087XTH1	DNAH10	dynein axonemal heavy chain 10	-2.05757	1.06288e-06
A0A060WBU6	PNN	pinin, desmosome associated protein	-2.07233	8.72689e-07
A0A087XXR2	UBXN1	UBX domain protein 1	-2.07266	0.000155962
A0A146Z542	TRAP1	TNF receptor associated protein 1	-2.08111	0.000146344
A0A060XRX2	POLR2H	RNA polymerase II subunit H	-2.09252	6.68257e-07
A0A0A0MRQ5	PRDX1	peroxiredoxin 1	-2.12353	9.92281e-05
H7C3T4	PRDX4	peroxiredoxin 4	-2.12353	9.69729e-05
A0A087XX15	ADAM12	ADAM metallopeptidase domain 12	-2.13269	9.70276e-05
A0A0N4STT7	LPAR4	lysophosphatidic acid receptor 4	-2.13269	9.4661e-05
A0A0P7XG36	TNC	tenascin C	-2.13269	9.24072e-05
W5LM88	EEA1	early endosome antigen 1	-2.13471	9.74559e-05
A0A0F8ADR5	ARHGAP20	Rho GTPase activating protein 20	-2.19983	5.32856e-05
A0A1A8A7Z0	MSN	moesin	-2.22453	4.20911e-05
A0A060VU69	RPA2	replication protein A2	-2.23115	9.33221e-08
A0A0P7Z662	PSME3	proteasome activator subunit 3	-2.25433	3.23534e-05
Q6MZW2	FSTL4	follistatin like 4	-2.25882	3.17764e-05
A0A087YGZ2	ESRP1	epithelial splicing regulatory protein 1	-2.26624	5.69789e-08
W5LEK2	GLCE	glucuronic acid epimerase	-2.26624	5.56059e-08
A0A0F8C9V9	RNF31	ring finger protein 31	-2.26624	5.67454e-08
A0A0P7U2B5	SORT1	sortilin 1	-2.26624	5.65138e-08
A0A1A7YQB2	TAF5L	TATA-box binding protein associated factor 5 like	-2.26624	5.60562e-08
M0R090	ZNF324	zinc finger protein 324	-2.26624	5.58302e-08
A0A060Y9I9	U2SURP	U2 snRNP associated SURP domain containing	-2.29246	3.85988e-08
A0A060WA76	ATP5F1D	ATP synthase F1 subunit delta	-2.29809	3.55698e-08
A0A060X8M0	ASAP3	ArfGAP with SH3 domain, ankyrin repeat and PH domain 3	-2.31373	2.84608e-08
H0YLM7	FMN1	formin 1	-2.31373	2.83407e-08
H3DPQ3	SYNE1	spectrin repeat containing nuclear envelope protein 1	-2.31373	2.82216e-08
A0A060XTU5	DHX8	DEAH-box helicase 8	-2.32742	2.33435e-08
A0A0P7WQ95	GJC1	gap junction protein gamma 1	-2.34103	1.91505e-08
A0A060W7J5	ACTR2	actin related protein 2	-2.37517	1.13726e-08
A0A159LYL2	ABCA1	ATP binding cassette subfamily A member 1	-2.3906	9.0322e-09
I3JES4	PPP1CA	protein phosphatase 1 catalytic subunit alpha	-2.39718	7.47515e-06
A0A146X9M1	PPP1CB	protein phosphatase 1 catalytic subunit beta	-2.39718	7.74212e-06
A0A060XDV4	PPP6C	protein phosphatase 6 catalytic subunit	-2.39843	8.04957e-09
A0A060VVA2	JAK1	Janus kinase 1	-2.41791	6.00735e-09
A0A0S7EQP5	TTN	titin	-2.41791	5.95274e-09
A0A060XSU0	BAG6	BCL2 associated athanogene 6	-2.4216	5.68875e-09
H3D290	ADCY3	adenylate cyclase 3	-2.43775	4.42817e-09
G3PEX2	CFAP206	cilia and flagella associated protein 206	-2.43775	4.46975e-09
W5N5I2	PDE1A	phosphodiesterase 1A	-2.43775	4.40767e-09
H0YD93	RUFY2	RUN and FYVE domain containing 2	-2.43775	4.44886e-09
A0A1A8FJ13	LMTK3	lemur tyrosine kinase 3	-2.5276	2.04077e-06
G3NBW7	ADK	adenosine kinase	-2.57945	1.13845e-06
A0A060XNH5	EPDR1	ependymin related 1	-2.58277	4.34823e-10
A0A0F8B625	NLRP12	NLR family pyrin domain containing 12	-2.59633	3.50368e-10
W5MZM4	FABP2	fatty acid binding protein 2	-2.6227	2.26214e-10
Q9DE58	ACTB	actin beta	-2.63996	5.93221e-07
A0A060XBV0	STXBP3	syntaxin binding protein 3	-2.65389	1.32354e-10
W5K472	GSR	glutathione-disulfide reductase	-2.76231	1.38821e-07
A0A060XN77	ALDH1L2	aldehyde dehydrogenase 1 family member L2	-2.76926	1.34286e-07
P02765	AHSG	alpha 2-HS glycoprotein	-2.7928	1.16652e-11
A0A060XET3	C1QBP	complement C1q binding protein	-2.81313	8.07574e-12
I3K0D6	FCHSD1	FCH and double SH3 domains 1	-2.827	6.28618e-12
A0A087YPZ1	FZD8	frizzled class receptor 8	-2.827	6.32149e-12
A0A087XUU0	GOT1	glutamic-oxaloacetic transaminase 1	-2.88584	2.14148e-12
A0A146UH30	GTF2F2	general transcription factor IIF subunit 2	-2.91409	1.27569e-12
H2LSV4	PFN2	profilin 2	-2.91773	1.19723e-12
A0A0P7VAI8	CARMIL3	capping protein regulator and myosin 1 linker 3	-2.92472	1.91142e-08
A0A060Y5G6	TCEA1	transcription elongation factor A1	-3.01966	1.75395e-13
A0A1A8A0C0	EPS15L1	epidermal growth factor receptor pathway substrate 15 like 1	-3.03801	1.22847e-13
A0A060VX07	GNAS	GNAS complex locus	-3.03801	1.23615e-13
A0A087X8D3	CEP128	centrosomal protein 128	-3.06227	7.93129e-14
A0A0F8ATI0	TSPOAP1	TSPO associated protein 1	-3.06227	7.88012e-14
W5MXI9	IL1R2	interleukin 1 receptor type 2	-3.06462	7.61756e-14
A0A060VZI2	PLCH2	phospholipase C eta 2	-3.09314	4.35726e-14
W5LMS5	SYNE2	spectrin repeat containing nuclear envelope protein 2	-3.09314	4.32859e-14
H2U2I1	ARL6IP5	ADP ribosylation factor like GTPase 6 interacting protein 5	-3.11748	2.68212e-14
A0A0N8K2N9	PIM3	Pim-3 proto-oncogene, serine/threonine kinase	-3.13689	1.10274e-09
A0A060WHY1	PTGES3	Uncharacterized protein OS=Oncorhynchus mykiss GN=GSONMT00076298001 PE=4 SV=1	-3.16905	9.5363e-15
A0A146T0Y8	ZNF394	zinc finger protein 394	-3.17587	8.34084e-15
A0A1A7X1M0	KDM2A	lysine demethylase 2A	-3.22416	3.14239e-15
A0A060XC35	NOL9	nucleolar protein 9	-3.22416	3.23347e-15
D6R8Z6	NUDT9	nudix hydrolase 9	-3.22416	3.12042e-15
A0A0P7TZR5	RBM22	RNA binding motif protein 22	-3.22416	3.18728e-15
A0A061AEX2	TIAM1	T cell lymphoma invasion and metastasis 1	-3.22416	3.21021e-15
Q4TBV2	SNX6	sorting nexin 6	-3.3272	7.54828e-11
A0A087XYW7	HSD17B10	hydroxysteroid 17-beta dehydrogenase 10	-3.32742	3.62726e-16
A0A1A8MJ30	CCDC191	coiled-coil domain containing 191	-3.36603	1.59313e-16
A0A060YY81	RBFA	ribosome binding factor A	-3.36603	1.60502e-16
W5NDS6	SIRT3	sirtuin 3	-3.36603	1.58141e-16
A0A146WD97	ALPK3	alpha kinase 3	-3.36944	1.53567e-16
L0S5L0	COL2A1	collagen type II alpha 1 chain	-3.36944	1.50103e-16
H3DJV9	KDR	kinase insert domain receptor	-3.36944	1.51241e-16
A0A087WT80	PLCB1	phospholipase C beta 1	-3.41508	5.67781e-17
A0A1A7XWB4	LMOD3	leiomodin 3	-3.43045	4.07027e-17
A0A060WE87	CNOT2	CCR4-NOT transcription complex subunit 2	-3.46057	2.09572e-17
E3TCF8	CAPZA1	capping actin protein of muscle Z-line subunit alpha 1	-3.47057	8.77593e-12
E7EYS4	DBF4B	DBF4 zinc finger B	-3.58509	1.23913e-18
W5MBD6	NCLN	nicalin	-3.59013	1.12026e-18
A0A0P7TWV3	SEC24C	SEC24 homolog C, COPII coat complex component	-3.59265	1.06522e-18
A0A060YYB1	SRI	sorcin	-3.59265	1.07395e-18
A0A060XHG4	DNAH9	dynein axonemal heavy chain 9	-3.6366	3.88248e-19
A0A060XKB2	MATR3	matrin 3	-3.65917	2.30121e-19
A0A087WVM4	MTHFD1L	methylenetetrahydrofolate dehydrogenase (NADP+ dependent) 1 like	-3.6803	1.40673e-19
A0A0S7I1G3	CC2D2A	coiled-coil and C2 domain containing 2A	-3.69966	8.94824e-20
A0A060WHZ7	FTH1	ferritin heavy chain 1	-3.71188	6.74019e-20
H2TP59	B3GALT2	beta-1,3-galactosyltransferase 2	-3.74245	3.28915e-20
A0A087WTS0	GPX2	glutathione peroxidase 2	-3.74245	3.40768e-20
Q7Z769	SLC35E3	solute carrier family 35 member E3	-3.74245	3.26079e-20
A0A0E3EKN6	TLR1	toll like receptor 1	-3.74245	3.37725e-20
A0A1A8QDG6	TMEM72	transmembrane protein 72	-3.74245	3.318e-20
A0A146SE69	ZNF16	zinc finger protein 16	-3.74245	3.34736e-20
A0A146PDP9	RPS8	ribosomal protein S8	-3.75786	2.36929e-20
Q5MY95	ENTPD8	ectonucleoside triphosphate diphosphohydrolase 8	-3.76045	1.02193e-13
A0A060Y6A8	HIST1H1D	histone cluster 1 H1 family member d	-3.78773	7.44465e-14
F1QK88	LRRC3B	leucine rich repeat containing 3B	-3.83329	3.77981e-21
Q4TEM8	MAGI3	membrane associated guanylate kinase, WW and PDZ domain containing 3	-3.88964	9.39888e-22
A0A146SGC6	GIMAP4	GTPase, IMAP family member 4	-3.88994	9.41708e-22
A0A087XBW4	GNAI2	G protein subunit alpha i2	-3.88994	9.50592e-22
B3DHM1	UBB	ubiquitin B	-3.9459	2.3412e-22
A0A060XJ77	UBE2H	ubiquitin conjugating enzyme E2 H	-4.04072	2.07177e-23
A0A075B6Z2	TRAJ56	T cell receptor alpha joining 56	-4.12317	2.1076e-16
A0A146P527	PTPA	protein phosphatase 2 phosphatase activator	-4.12759	2.16363e-24
A0A060WHH8	JUP	junction plakoglobin	-4.24761	2.47287e-17
A0A146NKB7	MDH1	malate dehydrogenase 1	-4.28332	3.27085e-26
A0A060VWJ9	UBL4A	ubiquitin like 4A	-4.47322	1.60597e-28
A7KII5	PSMB7	proteasome subunit beta 7	-4.53412	1.10607e-19
A0A060Z4Y5	RPS12	ribosomal protein S12	-4.57214	7.58781e-20
A0A146YZE9	FBXO11	F-box protein 11	-4.60326	3.71784e-30
A0A0E9X8A5	PPIH	peptidylprolyl isomerase H	-4.63892	1.30962e-30
A0A087XRW8	GCA	grancalcin	-4.76598	2.93628e-32
A0A0F8AM85	NDRG2	NDRG family member 2	-4.91514	2.98494e-34
A0A146ZCW1	QARS	glutaminyl-tRNA synthetase	-4.92884	1.98337e-34
A0A060W1M6	NPM1	nucleophosmin 1	-5.10371	1.41424e-24
A0A087Y5E2	ATP6V1G1	ATPase H+ transporting V1 subunit G1	-5.19872	3.29756e-38
A0A060WEX5	PPM1G	protein phosphatase, Mg2+/Mn2+ dependent 1G	-6.21572	3.19256e-54
H2M411	SESTD1	SEC14 and spectrin domain containing 1	-6.28014	2.51516e-55
A0A060WKL8	RPL19	ribosomal protein L19	-6.54235	6.00774e-60

## Sheet: Peptide List Fraction Cytosol
Main Accession	Protein Group	V1/C1	V2/C2	Sequence	Modifications	Score	m/z	Mr (Da)	Charge	Delta (ppm)	RT	PSMs_C1	PSMs_C2	PSMs_V1	PSMs_V2
P02769	42	0.394773	0.438281	42								123	139	85	89
	P02769	0.618363	0.931243	LGEYGFQNALIVR		133.35	740.401	1478.79	2	-0.6096	82.9467	7	6	6	7
	P02769	11.5849	0.199867	MPCTEDYLSLILNR	[3] Methylthio (C)	113.64	857.408	1712.8	2	4.28841	113.177	0	1	1	1
	P02769	0.49937	0.82842	TVMENFVAFVDK	[3] Oxidation (M)	104.01	708.349	1414.68	2	2.21121	75.983	4	4	3	3
	P02769	0.952119	0.154679	VPQVSTPTLVEVSR		97.59	756.425	1510.84	2	-0.206104	65.8625	3	2	3	2
	P02769	0.147915	0.415649	MPCTEDYLSLILNR	[1] Oxidation (M)|[3] Methylthio (C)	96.63	865.409	1728.8	2	8.49162	107.415	1	1	0	1
	P02769	0.261497	0.559099	DAFLGSFLYEYSR		96.28	784.375	1566.73	2	-0.31019	103.72	7	5	3	4
	P02769	1.74942	1.65499	YNGVFQECCQAEDK	[8] Methylthio (C)|[9] Methylthio (C)	94.9	863.326	1724.64	2	3.98094	81.5468	1	2	1	1
	P02769	0.667968	0.0918927	YICDNQDTISSK	[3] Methylthio (C)	94.28	716.808	1431.6	2	0.0113499	47.0213	2	9	2	2
	P02769	0.395445	0.72501	KVPQVSTPTLVEVSR		91.73	547.315	1638.92	3	-4.20906	60.667	2	3	1	1
	P02769	0.336297	1.27394	KVPQVSTPTLVEVSR		91.06	820.472	1638.93	2	-0.0270414	60.667	0	1	1	2
	P02769	0.70802	0.243208	TVMENFVAFVDK		90.99	700.35	1398.69	2	0.41763	92.3964	3	3	2	2
	P02769	0.499114	0.0431164	QTALVELLK		88.6	507.811	1013.61	2	-4.74049	76.055	2	10	2	2
	P02769	0.414714	0.598124	HLVDEPQNLIK		86.34	653.359	1304.7	2	-4.63432	52.4968	12	5	6	7
	P02769	0.253219	0.0389541	EYEATLEECCAK	[9] Methylthio (C)|[10] Methylthio (C)	84.86	740.776	1479.54	2	-0.526604	78.2243	4	3	1	1
	P02769	0.372795	1.17327	KQTALVELLK		83.61	571.859	1141.7	2	-3.87558	61.9478	1	1	1	2
	P02769	0.324217	0.162738	LKPDPNTLCDEFK	[9] Methylthio (C)	77.37	522.582	1564.72	3	-2.43322	77.9337	2	2	2	2
	P02769	0.424672	0.0995839	ETYGDMADCCEK	[6] Oxidation (M)|[9] Methylthio (C)|[10] Methylthio (C)	75.41	736.728	1471.44	2	-0.445628	46.1064	1	2	1	1
	P02769	0.640215	0.810057	LVNELTEFAK		74.99	582.317	1162.62	2	-3.00057	64.5092	10	5	10	8
	P02769	0.299597	0.205092	DAIPENLPPLTADFAEDKDVCK	[21] Methylthio (C)	74.94	816.39	2446.15	3	3.33438	97.391	2	6	1	1
	P02769	0.283229	0.663475	DDPHACYSTVFDK	[6] Methylthio (C)	74.02	515.21	1542.61	3	-3.25708	60.4619	3	2	1	2
	P02769	0.379779	1.05071	CCTESLVNR	[1] Methylthio (C)|[2] Methylthio (C)	73.58	558.717	1115.42	2	-3.47492	50.7442	3	3	3	3
	P02769	0.263882	0.362895	DDPHACYSTVFDK	[6] Methylthio (C)	73.15	772.315	1542.62	2	1.97726	60.4619	1	2	2	1
	P02769	0.46341	0.235624	DDSPDLPK		71.05	443.709	885.404	2	-4.82409	25.573	3	5	2	1
	P02769	0.705102	0.442415	QTALVELLK	[N-term] Gln->pyro-Glu (N-term Q)	66.62	499.297	996.579	2	-6.64141	103.212	2	2	2	3
	P02769	0.167816	0.125352	SLHTLFGDELCK	[11] Methylthio (C)	63.44	470.223	1407.65	3	-4.11236	82.6584	4	7	1	3
	P02769	0.376033	0.901268	ETYGDMADCCEK	[9] Methylthio (C)|[10] Methylthio (C)	63.25	728.731	1455.45	2	0.283114	65.7571	3	2	2	2
	P02769	1.09899	0.820819	HLVDEPQNLIK		62.37	435.905	1304.69	3	-11.0203	51.8301	0	1	0	1
	P02769;A0A0C4DGB6;P02768	0.427675	0.415073	LVTDLTK		60.58	395.236	788.457	2	-9.00505	33.035	9	7	7	6
	P02769	0.394101	1.00942	AEFVEVTK		60.4	461.745	921.475	2	-7.05264	35.0036	7	4	5	7
	P02769	0.371921	0.818604	QNCDQFEK	[3] Methylthio (C)	58.18	529.205	1056.4	2	-3.61449	27.8433	2	1	1	1
	P02769	0.213062	0.434148	HPYFYAPELLYYANK		57.68	630.31	1887.91	3	-5.5307	90.8587	1	1	0	0
	P02769	0.375361	0.138077	SHCIAEVEK	[3] Methylthio (C)	55.73	531.241	1060.47	2	0.3591	25.93	1	1	1	0
	P02769	0.445936	1.41589	EYEATLEECCAK	[N-term] Glu->pyro-Glu (N-term E)|[9] Methylthio (C)|[10] Methylthio (C)	55.51	731.773	1461.53	2	2.44583	99.5489	1	1	2	2
	P02769	0.267049	0.228669	FKDLGEEHFK		52.54	417.208	1248.6	3	-9.37729	34.3111	1	1	0	0
	P02769	0.150715	0.0319162	ECCHGDLLECADDR	[2] Methylthio (C)|[3] Methylthio (C)|[10] Methylthio (C)	49.74	572.855	1715.54	3	-5.89779	75.6937	2	9	1	1
	P02769	0.352206	0.789788	QNCDQFEK	[N-term] Gln->pyro-Glu (N-term Q)|[3] Methylthio (C)	49.37	520.693	1039.37	2	-2.75594	49.0166	2	3	1	1
	P02769	0.392715	0.752797	TCVADESHAGCEK	[2] Methylthio (C)|[11] Methylthio (C)	47.53	481.175	1440.5	3	-6.69633	29.0584	2	3	0	1
	P02769	0.500859	0.302131	DLGEEHFK		42.31	487.732	973.449	2	-2.05837	24.7141	2	5	1	2
	P02769;A0A0C4DGB6;P02768	0.485568	0.989589	YLYEIAR		41.88	464.247	926.48	2	-6.02254	48.8965	7	1	3	1
	P02769	0.539068	0.368402	GACLLPK	[3] Methylthio (C)	41.19	374.196	746.376	2	-7.41761	51.7047	1	2	2	0
	P02769	0.277308	0.787782	RPCFSALTPDETYVPK	[3] Methylthio (C)	40.27	623.966	1868.88	3	-1.39936	73.8143	1	1	1	1
	P02769	0.83187	0.0109528	DAIPENLPPLTADFAEDK		34.98	978.489	1954.96	2	5.87365	93.0101	1	4	0	0
P35527	40	1.10532	0.570332	40								127	165	145	122
	P35527	1.51011	0.249746	GGSGGSHGGGSGFGGESGGSYGGGEEASGSGGGYGGGSGK		179.56	1075.1	3222.29	3	3.73712	28.7714	2	3	2	1
	P35527	1.65403	0.861182	GGGGSFGYSYGGGSGGGFSASSLGGGFGGGSR		148.29	902.396	2704.17	3	4.25951	77.8798	1	3	2	2
	P35527	1.07597	0.910124	SGGGGGGGLGSGGSIR		147.83	616.801	1231.59	2	-3.43876	21.445	3	6	3	2
	P35527	0.727446	0.179876	GGSGGSYGGGGSGGGYGGGSGSR		123.6	896.37	1790.73	2	2.89619	13.3979	1	1	2	1
	P35527	1.05472	0.284712	EIETYHNLLEGGQEDFESSGAGK		113.22	837.384	2509.13	3	2.07704	68.0698	6	8	5	4
	P35527	1.20353	0.905312	GGSGGSYGGGGSGGGYGGGSGSR		108.7	597.913	1790.72	3	-1.66218	13.7992	3	3	4	3
	P35527	0.745369	0.586917	VQALEEANNDLENK		103.35	793.887	1585.76	2	1.04625	43.0772	9	8	10	11
	P35527	1.10933	1.04674	FSSSSGYGGGSSR		102.94	618.266	1234.52	2	-2.27187	15.6328	12	13	11	11
	P35527	0.933324	1.17157	QGVDADINGLR		101.51	579.297	1156.58	2	-3.25795	46.5819	6	4	7	6
	P35527	0.205136	0.0471959	KDIENQYETQITQIEHEVSSSGQEVQSSAK		100.62	848.909	3391.61	4	1.23524	83.3796	1	2	0	1
	P35527	33.4128	0.0433783	NYSPYYNTIDDLKDQIVDLTVGNNK		96.78	968.146	2901.42	3	4.18444	110.451	0	1	1	0
	P35527	1.52801	0.363243	EIETYHNLLEGGQEDFESSGAGK	[N-term] Glu->pyro-Glu (N-term E)	92.54	831.384	2491.13	3	6.14704	82.5859	1	1	1	1
	P35527	0.195488	0.0455461	HGVQELEIELQSQLSK		91.77	613.32	1836.94	3	-10.5049	81.7179	4	3	2	2
	P35527	70.4862	1.45709	LASYLDKVQALEEANNDLENK		91.24	793.068	2376.18	3	0.923325	77.808	0	1	1	1
	P35527	8.28062	0.305636	SDLEMQYETLQEELMALK	[5] Oxidation (M)|[15] Oxidation (M)	90.65	735.01	2202.01	3	0.347027	106.828	2	4	5	2
	P35527	1.12072	1.52387	TLLDIDNTR		82.93	530.783	1059.55	2	-4.00778	53.8173	8	7	9	7
	P35527	0.860419	4.12981	QEYEQLIAK		81.95	561.293	1120.57	2	-3.68008	43.2891	6	3	7	7
	P35527	2.00131	0.17819	QVLDNLTMEK	[8] Oxidation (M)	81.66	603.804	1205.59	2	-2.66268	44.1831	3	4	5	4
	P35527	0.921	0.052761	DIENQYETQITQIEHEVSSSGQEVQSSAK		78.17	1088.85	3263.51	3	2.16814	92.7837	1	3	1	0
	P35527	1.95632	0.0405801	QFSSSYLSR		78.02	537.763	1073.51	2	-1.7918	40.1995	1	2	2	0
	P35527	0.412498	2.06697	DIENQYETQITQIEHEVSSSGQEVQSSAK		77.7	816.886	3263.52	4	2.75673	93.2997	3	1	0	0
	P35527	1.0466	0.152965	QVLDNLTMEK		77.52	595.805	1189.59	2	-5.21253	53.8661	1	4	1	2
	P35527	0.881273	0.609037	STMQELNSR	[3] Oxidation (M)	76.89	541.248	1080.48	2	-4.48691	15.3297	21	32	26	22
	P35527	0.865748	2.70214	QVLDNLTMEK	[N-term] Gln->pyro-Glu (N-term Q)|[8] Oxidation (M)	76.26	595.289	1188.56	2	-5.49654	64.7604	2	2	2	2
	P35527	1.22963	2.01973	QGVDADINGLR	[N-term] Gln->pyro-Glu (N-term Q)	75.91	570.784	1139.55	2	-2.36305	60.2385	2	3	3	3
	P35527	1.04378	0.0899249	NYSPYYNTIDDLK		73.52	803.379	1604.74	2	4.02906	66.5195	1	3	2	1
	P35527	4.70165	0.702307	IKFEMEQNLR	[5] Oxidation (M)	69.17	662.337	1322.66	2	-3.45244	37.1034	1	1	1	1
	P35527	0.882424	0.181337	QVLDNLTMEK	[N-term] Gln->pyro-Glu (N-term Q)	67.45	587.29	1172.57	2	-8.26521	74.5379	1	3	1	0
	P35527	2.244	1.67561	STMQELNSR		66.58	533.251	1064.49	2	-4.16882	21.09	3	3	4	4
	P35527	7.83369	0.625329	IKFEMEQNLR		65.86	436.56	1306.66	3	-8.39522	53.1845	0	1	2	1
	P35527	1.06751	0.605871	QEYEQLIAK	[N-term] Gln->pyro-Glu (N-term Q)	65.05	552.781	1103.55	2	-1.7704	63.6748	3	3	3	3
	P35527	1.04764	1.66477	FEMEQNLR	[3] Oxidation (M)	63.9	541.751	1081.49	2	1.9203	23.8554	3	3	3	1
	P35527	2.50956	1.11441	IQDWYDKK		62.1	548.272	1094.53	2	-8.75733	28.9028	0	2	1	0
	P35527	1.50893	2.70697	MTLDDFR	[1] Oxidation (M)	54.86	457.206	912.397	2	-4.00047	36.4512	7	2	5	5
	P35527	29.1524	0.0491581	HGVQELEIELQSQLSK		52.59	919.48	1836.94	2	-7.31479	80.2498	0	3	1	0
	P35527	2.05197	0.127881	IQDWYDK		52.03	484.228	966.441	2	-4.03986	36.0278	1	3	1	1
	P35527	0.895172	0.28084	MTLDDFR		51.11	449.208	896.402	2	-4.05002	54.2982	2	7	3	3
	P35527;P02533;P08779;P13645;P19012;Q04695;Q99456;W5N831	0.841067	0.41236	LASYLDK		50.47	405.221	808.427	2	-7.74244	29.8436	4	4	4	5
	P35527	1.10132	0.275974	FEMEQNLR		49.87	533.753	1065.49	2	-0.51745	42.9358	1	3	1	1
	P35527	3.30044	0.553747	QFSSSYLSR	[N-term] Gln->pyro-Glu (N-term Q)	45.07	529.25	1056.49	2	-2.54642	60.7296	1	2	1	1
P04264	39	1.13074	0.69599	39								140	190	155	128
	P04264	0.890441	0.345624	FSSCGGGGGSFGAGGGFGSR	[4] Methylthio (C)	179.09	877.857	1753.7	2	2.81391	61.2249	3	3	3	3
	P04264	0.818689	0.352184	QISNLQQSISDAEQR		125.61	858.931	1715.85	2	1.80153	54.0317	5	11	4	5
	P04264	0.77626	0.156215	QISNLQQSISDAEQR	[N-term] Gln->pyro-Glu (N-term Q)	124.87	850.418	1698.82	2	2.15337	75.5522	4	3	3	2
	P04264	2.78766	0.419807	GSYGSGGSSYGSGGGSYGSGGGGGGHGSYGSGSSSGGYR		122.54	1104.78	3311.32	3	5.986	30.9642	0	2	1	0
	P04264	0.934121	2.00258	SLDLDSIIAEVK		112.57	651.861	1301.71	2	0.0802083	101.192	9	8	9	7
	P04264	0.952328	0.551823	LNDLEDALQQAK		110.62	679.351	1356.69	2	-0.00357152	61.7359	12	10	11	10
	P04264;P35908;Q7Z794	1.35183	0.525406	FLEQQNQVLQTK		103.98	738.397	1474.78	2	0.455261	48.3834	11	12	11	12
	P04264	0.694329	4.2204	TNAENEFVTIK		101.78	633.321	1264.63	2	-1.64758	50.6003	6	3	7	7
	P04264	1.16375	0.829484	SLNNQFASFIDK		97.31	692.348	1382.68	2	-0.820899	76.494	8	9	7	8
	P04264	1.44736	0.614921	WELLQQVDTSTR		97.05	738.378	1474.74	2	-0.74259	73.3355	13	12	12	11
	P04264	3.09731	0.45941	SKAEAESLYQSK		94.69	670.837	1339.66	2	-1.37351	21.222	0	1	1	1
	P04264	1.07629	0.436941	AEAESLYQSK		92.13	563.272	1124.53	2	-4.09415	23.2157	6	8	6	6
	P04264	88.8756	0.00471238	SKAEAESLYQSKYEELQITAGR		89.42	834.426	2500.26	3	5.12271	59.7941	0	1	1	0
	P04264;A0A0P7V3N2;M3ZFN0;P19013	3.77512	0.66853	LALDLEIATYR		88.33	639.353	1276.69	2	-8.63038	86.8361	2	5	5	2
	P04264	0.730815	0.373795	GGGGGGYGSGGSSYGSGGGSYGSGGGGGGGR		88.13	795.323	2382.95	3	0.656542	24.4705	3	3	3	2
	P04264	12.2288	0.587694	THNLEPYFESFINNLR		87.82	665.335	1992.98	3	7.49	103.211	2	6	10	1
	P04264;P04259	1.49883	0.290386	YEELQITAGR		87.63	590.302	1178.59	2	-2.37659	47.5204	2	4	3	2
	P04264;A0A0P7V3N2	0.921895	21.6099	TLLEGEESR		79.53	517.259	1032.5	2	-5.77068	27.2758	6	4	6	6
	P04264	1.21442	1.64699	MSGECAPNVSVSVSTSHTTISGGGSR	[1] Oxidation (M)|[5] Methylthio (C)	79.34	857.384	2569.13	3	3.17782	56.859	1	1	1	1
	P04264	0.803219	0.0776268	SLVNLGGSK		75.73	437.75	873.486	2	-6.4431	39.847	3	6	2	2
	P04264	1.17756	0.0299149	NMQDMVEDYR	[2] Oxidation (M)|[5] Oxidation (M)	74.53	666.762	1331.51	2	-2.14567	36.4127	1	3	1	1
	P04264	1.39207	0.712726	SISISVAR		73.87	416.745	831.475	2	-7.64138	41.8244	4	5	5	4
	P04264;P35908	1.63062	0.0390548	IEISELNR		72.49	487.266	972.518	2	-5.7757	46.1585	2	17	2	2
	P04264	0.811695	0.984348	NMQDMVEDYR	[2] Oxidation (M)	72.31	658.764	1315.51	2	-2.80385	32.0413	2	4	2	2
	P04264	0.92494	0.815946	TNAENEFVTIKK		71.72	465.243	1392.71	3	-12.0621	39.145	2	2	2	3
	P04264	1.06395	0.494266	NMQDMVEDYR		65.9	650.768	1299.52	2	-0.480756	50.8874	2	5	2	1
	P04264	1.00512	0.707003	NMQDMVEDYR	[5] Oxidation (M)	64.7	658.765	1315.52	2	-1.51772	36.4127	3	2	3	3
	P04264	1.02764	1.10453	AQYEDIAQK		64.31	533.262	1064.51	2	-4.50761	22.9331	4	8	6	5
	P04264	1.28387	1.1075	DVDGAYMTK		60.93	500.227	998.439	2	0.717377	25.6444	3	4	3	3
	P04264	1.04175	8.71824	DVDGAYMTK	[7] Oxidation (M)	58.42	508.221	1014.43	2	-4.7802	20.448	2	4	4	3
	P04264	8.44519	0.0638048	SLNNQFASFIDKVR		58.11	546.954	1637.84	3	-7.92966	84.0945	0	5	2	0
	P04264	1.57217	0.852621	DYQELMNTK	[6] Oxidation (M)	56.9	579.259	1156.5	2	-2.75918	24.9667	4	7	5	4
	P04264	0.837755	4.13726	SKAEAESLYQSK		54.55	447.558	1339.65	3	-7.48297	19.3864	5	3	4	4
	P04264;A0A0P7V3N2;E6ZFH1;M3ZFN0;P02538;P04259;P13647;P48668	0.751722	4.68733	NKYEDEINKR		54.42	436.887	1307.64	3	-6.379	16.1912	5	2	4	3
	P04264	1.65061	2.20667	SGGGFSSGSAGIINYQR		51.82	553.269	1656.79	3	-0.499327	55.059	1	1	1	0
	P04264	0.88507	2.78748	DYQELMNTK		47.98	571.269	1140.52	2	10.6068	42.8652	3	3	2	0
	P04264;A0A0P7V3N2;E6ZFH1;M3ZFN0;P02538;P04259;P13647;P48668;Q5XKE5	1.13074	0.925999	NKYEDEINK		44.82	384.853	1151.54	3	-8.29642	16.1912	0	1	1	1
	P04264;P04259	1.52231	0.69599	YEELQITAGR		38.31	393.868	1178.58	3	-8.0289	48.1055	1	1	0	0
	P04264	1.15187	1.24237	SLNNQFASFIDK		36.95	461.899	1382.68	3	-4.68603	76.494	0	1	0	1
P08108	38	0.880362	1.1513	38								113	119	105	107
	P08108;A0A0E4G1U1;A0A0F8B474;A0A0K1U318;A0A0M3M1F3;A0A0P7TS99;A0A0S1RWB6;A0A1A8BF62;A0A1A8GCG9;A0A1A8IXY8;A0A1A8P475;A0A1B2G2Q0;A0A1I9LXI3;A0A060VU47;A0A060WES3;A0A060X0G4;A0A060YDC0;A0A060YDJ4;A0A087XUX0;A0A096VJY6;A0A142DA87;A0A146NKP1;A0A146PRT5;A0A146RDK2;A0A146RZ72;A0A146SV22;A0A146UXG4;A0A146VSR1;A0A146ZCZ4;A0A146ZVP9;A0A147A010;A0A147APF5;A0A172LPZ7;A3RGT9;A5H1H8;A5HL62;A8CEI1;B5B0I3;B5DG3…	1.04644	0.936178	IINEPTAAAIAYGLDK		125.6	830.455	1658.89	2	3.98222	77.5928	10	8	8	4
	P08108;A0A1A8BF62;A0A1A8G6R2;A0A1A8IXY8;A0A1A8P475;A0A1B2G2Q0;A0A060VU47;A0A060YDJ4;A0A087XUX0;A0A096VJY6;A0A147AMV7;A3RGT9;A5H1H8;B3GFZ5;B5X3U6;B6F133;B6F134;C0HAK5;G9G0W7;H2SJP2;H2SJP3;I7FW61;K9MR68;M4VMY6;Q1HP65;Q4SL93;Q6QIS4;Q6TDU0;Q76N60;R9WN36;R9WRQ7;W5KA74;W5KAX2;W8GMB0;W8GMR6	0.516886	1.02929	SINPDEAVAYGAAVQAAILSGDK		111.26	754.055	2259.14	3	2.88659	107.27	4	3	3	5
	P08108;A0A060VU47;C0HAK5	0.897194	1.06949	NQVAMNPCNTVFDAK	[5] Oxidation (M)|[8] Methylthio (C)	105.12	857.378	1712.74	2	5.22685	75.3315	2	3	2	2
	P08108;A0A060VU47;C0HAK5	0.899681	7.31566	NQVAMNPCNTVFDAK	[8] Methylthio (C)	94.59	849.38	1696.75	2	5.52159	85.6858	1	1	2	2
	P08108;A0A1A8BF62;A0A1A8IXY8;A0A1A8P475;A0A1B2G2Q0;A0A060VU47;A0A146PRT5;A0A146RDK2;A0A146RZ72;A5H1H8;B6F133;C0HAK5;D9ZNB3;H2SJP2;H2SJP3;I7GGT6;K9MR68;P47773;Q4SL93;Q6QIS4;Q76N60;W8GMR6;W8GV68;W8H072;X2CG11	1.04452	2.70368	TTPSYVAFTDSER		93.27	737.349	1472.68	2	3.29331	53.1845	2	1	2	2
	P08108;A0A0E4G1U1;A0A0M3M1F3;A0A0P7TS99;A0A1A8BF62;A0A1A8IXY8;A0A1A8P475;A0A1B2G2Q0;A0A060VU47;A0A060X0G4;A0A060YDJ4;A0A087XUX0;A0A096VJY6;A0A146NKP1;A0A146UXG4;A0A147APF5;A3RGT9;A5H1H8;B5DG30;B5X3U6;B6F133;C0HAK5;D9ZNB3;E9PKE3;F6M7U0;G9G0W7;H2SJP2;H2SJP3;H3DM99;K9MR68;P11142;P47773;Q4RHR7;Q4SL93;Q6PGX4;Q6QIS4;Q7SZM8;Q7T276;Q76N60;R9WNY5;S4T781;W5KA74;W5M938;W8GMB0;W8GMR6;X2CG11	1.65613	0.445653	FEELNADLFR		93.24	627.311	1252.61	2	-1.85284	78.5195	13	15	12	13
	P08108;A0A0C5BIF3;A0A0E4G1U1;A0A0F8AEW0;A0A0K0XHM1;A0A0M3M1F3;A0A0N9HR78;A0A0R4IMF8;A0A0R4IVB0;A0A0S2VI41;A0A0U2IKZ9;A0A1B2G2Q0;A0A060X0G4;A0A060YDJ4;A0A060Z858;A0A087XUX0;A0A096VJY6;A0A125RLA5;A0A142DA87;A0A146NKP1;A0A146NVI8;A0A146PRT5;A0A146RDK2;A0A146RZ72;A0A146UXG4;A0A147AMV7;A5H1H8;B2MVI6;B5DG30;B5X3U6;B6E4Y9;B6E947;B6F134;B6F135;B6VAH2;D2YZT1;D3TJN8;E9PKE3;F1DSD3;F6K6F4;G1EHI2;G3P8K6;G9FLS…	0.830547	2.7051	STAGDTHLGGEDFDNR		91.95	846.368	1690.72	2	2.06148	30.8376	1	2	1	0
	P08108;A0A0E4G1U1;A0A0M3M1F3;A0A0P7TS99;A0A1A8BF62;A0A1A8GCG9;A0A1A8IXY8;A0A1A8P475;A0A1B2G2Q0;A0A060VU47;A0A060YDJ4;A0A087XUX0;A0A096VJY6;A0A146NKP1;A0A146UXG4;A0A147APF5;A3RGT9;A5H1H8;B5X3U6;B6F133;C0HAK5;D3TJN8;D9ZNB3;F6M7U0;G9G0W7;H2SJP2;H2SJP3;I7GGT6;K9MR68;P47773;Q4SL93;Q6QIS4;Q76N60;R9WNY5;S4T781;W5KA74;W8GMB0;W8GMR6;X2CG11	1.13062	1.0906	DAGTISGLNVLR		89.29	608.337	1214.66	2	-2.74639	68.7073	4	2	3	2
	P08108;A0A0E4G1U1;A0A0F8B474;A0A0K1U318;A0A1A8GCG9;A0A096VJY6;B5B0I3;B5X4Z3;B6E4Y9;B6E947;B6VAH2;D3TJN8;E0XJL3;E3VXC7;E9PKE3;F4YAX3;G4W8Y7;H2S0K0;H2SJP2;H2SJP3;H3CF85;O73922;P11142;Q4T4Q8;Q5KT34;Q5KT35;Q7T275;Q8UWM6;Q91233;W5KA74	1.17625	2.53165	NSLESYAFNMK	[10] Oxidation (M)	88.7	660.301	1318.59	2	1.23958	50.8944	3	2	3	4
	P08108;A0A0A8J382;A0A0C5BIF3;A0A0E4G1U1;A0A0F8AEW0;A0A0F8B474;A0A0G2JIW1;A0A0K0XHM1;A0A0K1U318;A0A0M3M1F3;A0A0N9HR78;A0A0R4IMF8;A0A0R4IVB0;A0A0S7LNH9;A0A0U2IKZ9;A0A1A7WK59;A0A1A8FLK9;A0A1A8G6R2;A0A1A8GCG9;A0A1A8JDR4;A0A1A8PRT9;A0A1B2G2Q0;A0A1I9LXI3;A0A060WES3;A0A060X0G4;A0A060XIH9;A0A060YDC0;A0A060YDJ4;A0A060Z858;A0A087XR58;A0A087XUX0;A0A096VJY6;A0A125RLA5;A0A142DA87;A0A146ML21;A0A146NKP1;A0A146N…	0.752816	1.2202	VEIIANDQGNR		87.2	614.816	1227.62	2	-3.6146	30.1964	4	4	4	4
	P08108;A0A0E4G1U1;A0A0M3M1F3;A0A1A8BF62;A0A1A8IXY8;A0A1A8P475;A0A1B2G2Q0;A0A060YDJ4;A0A087XUX0;A0A146NKP1;A0A146UXG4;A3RGT9;A5H1H8;B5X3U6;B6F133;D3TJN8;D9ZNB3;E9PKE3;F6M7U0;G9G0W7;H2SJP2;H2SJP3;I7GGT6;K9MR68;P11142;P47773;Q4SL93;Q6QIS4;Q76N60;W5KA74;W8GMB0;W8GMR6;X2CG11	22.7307	0.631079	GPAVGIDLGTTYSCVGVFQHGK	[14] Methylthio (C)	87.19	751.366	2251.08	3	0.192203	96.9746	0	1	5	1
	P08108;A0A1B2G2Q0;A5H1H8;Q76N60;S4T781	0.807698	1.67819	TVNNAVVTVPAYFNDSQR		84.67	665.668	1993.98	3	-1.40707	73.4785	2	2	3	2
	P08108;A0A0M3M1F3;A0A0R4IMF8;A0A0R4IVB0;A0A087XUX0;A0A146NKP1;A0A146UXG4;B2MVI6;G9FLS8;G9G0W7;K9MR68;Q4SL93;Q6NYR4;Q804B6;T2AZ78;W5KA74	0.764274	0.456852	FDDGVVQSDMK		80.28	620.778	1239.54	2	-2.46836	42.6511	2	4	1	2
	P08108;A0A0M3M1F3;A0A0R4IMF8;A0A0R4IVB0;A0A087XUX0;A0A146NKP1;A0A146UXG4;B2MVI6;G9FLS8;G9G0W7;K9MR68;Q4SL93;Q6NYR4;Q804B6;T2AZ78;W5KA74	0.731738	1.54488	RFDDGVVQSDMK		79.44	698.829	1395.64	2	-1.44692	38.2072	0	2	0	1
	P08108;A0A0A7DLL1;A0A0K1U318;A0A0M3M1F3;A0A0P7TS99;A0A1A8BF62;A0A1A8IXY8;A0A1A8P475;A0A1B2G2Q0;A0A1I9LXI3;A0A060VU47;A0A060YDJ4;A0A087XUX0;A0A096VJY6;A0A147APF5;A0A172LPZ7;A3RGT9;A5H1H8;B5B0I3;B5X3U6;B6E4Y9;B6E947;B6F133;B6VAH2;C0HAK5;D3TJN8;D3TZA6;D9ZNB3;E9PKE3;F4YAX3;F6M7U0;G3NXI7;G3NXJ7;G9G0W7;H2SJP2;H2SJP3;K9MR68;O73922;P11142;P47773;Q1HP65;Q4SL93;Q6PGX4;Q6QIS4;Q7SZM8;Q7T276;Q76N60;R9WNY5;V5L…	2.1388	3.4772	QTQTFTTYSDNQPGVLIQVYEGER		77.33	925.451	2773.33	3	3.49052	87.0517	2	2	2	3
	P08108;A0A1B2G2Q0;A5H1H8;G9FLS8;L0R6A4;Q76N60;S4T781	1.43006	2.82564	TVNNAVVTVPAYFNDSQR		76.07	998.004	1993.99	2	3.3144	74.0317	1	1	2	2
	P08108;A0A0C5BIF3;A0A0E4G1U1;A0A0F8AEW0;A0A0F8B474;A0A0K0XHM1;A0A0K1U318;A0A0M3M1F3;A0A0N9HR78;A0A0P7TS99;A0A0R4IMF8;A0A0R4IVB0;A0A1A8G6R2;A0A060X0G4;A0A060YDC0;A0A087XR58;A0A087XUX0;A0A096VJY6;A0A125RLA5;A0A142DA87;A0A146NKP1;A0A146SV22;A0A146UXG4;A0A146XV60;A0A147A010;A0A147AMV7;A0A147APF5;A0A172LPZ7;A0A185L2K7;A5H1H8;A5HL62;A5HL63;A8WFS0;B0S610;B0UXR9;B0UXS6;B2MVI6;B5B0I3;B5DG30;B6E4Y9;B6E947;…	0.781414	0.97812	FELTGIPPAPR		74.82	599.338	1196.66	2	6.13942	73.5258	7	12	6	8
	P08108;A0A0S1RWB6;A0A060VU47;C0HAK5;E3VXC7;H3CF85;K9MR68;Q4T4Q8;Q98897;W5KA74	1.66901	0.345238	SFYPEEISSMVLVK		72.52	814.918	1627.82	2	3.0247	95.4193	0	1	1	1
	P08108;A0A0E4G1U1;A0A0U2MAU9;A0A1A8BF62;A0A1A8G6R2;A0A1A8IXY8;A0A1A8JDR4;A0A1A8P475;A0A1B2G2Q0;A0A060VU47;A0A060YDJ4;A0A087XUX0;A0A096VJY6;A0A146NKP1;A0A146UXG4;A3RGT9;A5H1H8;B5X3U6;B6F133;B6F134;C0HAK5;C9WE63;D3TZA6;G4W8Y8;G9G0W7;I3JYT8;I3KYD6;I7FW61;M4VMY6;P17066;P47773;Q6QIS4;Q6TDU0;Q76N60;R9WN36;R9WRQ7;W5K679;W5KA74;W8GMB0;W8GMR6	1.18175	2.55848	LLQDFFNGK		69.78	541.285	1080.56	2	-3.96387	72.166	10	5	10	9
	P08108;A0A0S1RWB6;A0A060VU47;C0HAK5;E3VXC7;H3CF85;K9MR68;Q4T4Q8;Q98897;W5KA74	2.59252	0.275039	SFYPEEISSMVLVK		69.01	543.612	1627.82	3	-1.08555	95.4193	1	1	0	0
	P08108;A0A0M3M1F3;A0A0R4IMF8;A0A0R4IVB0;A0A087XUX0;A0A146NKP1;A0A146UXG4;B2MVI6;G9FLS8;G9G0W7;K9MR68;Q4SL93;Q6NYR4;Q804B6;T2AZ78;W5KA74	0.850851	0.882202	FDDGVVQSDMK	[10] Oxidation (M)	68.42	628.777	1255.54	2	0.437884	37.6305	4	1	2	4
	P08108;A0A0K0XHM1;A0A0R4IMF8;A0A0R4IVB0;G9G0W7;P79984;Q6NYR4	0.763566	1.60487	CNEVIGWLDK	[1] Methylthio (C)	68.28	611.782	1221.55	2	-2.01753	80.7511	7	10	5	6
	P08108;A0A0S1RWB6;E3VXC7;G3PI26;G3PI27;G9FLS8;H2S0M6;H2S0M7;H3CF85;K9MR68;Q98897;Q98900;W5KA74	0.663474	3.60323	SFYPEEISSMVLVK	[10] Oxidation (M)	67.01	822.913	1643.81	2	0.183623	82.1993	3	1	1	3
	P08108;A0A0C5BIF3;A0A0E4G1U1;A0A0F8AEW0;A0A0K0XHM1;A0A0M3M1F3;A0A0P7TS99;A0A0P7U8Q6;A0A0R4IMF8;A0A0R4IVB0;A0A1B2G2Q0;A0A060YDJ4;A0A060Z858;A0A087XR58;A0A087XUX0;A0A096VJY6;A0A146NKP1;A0A146UXG4;A0A147AMV7;A5H1H8;B2MVI6;B4E3Z9;B5X3U6;B6F134;C9WE63;D3TJN8;E9PKE3;F6K6F4;G1EHI2;G3P8K6;G9FLS8;G9G0W7;H2LKZ3;H2SJP2;H2SJP3;H3DM99;I6TPU5;I7GGT6;K9MR68;L0R6A4;M3ZHN8;M4VMY6;P11142;P47773;P79984;Q4RHR7;Q4SL9…	0.718312	0.103835	EIAEAYLGK		66.86	497.26	992.506	2	-11.9931	43.7856	4	9	3	6
	P08108;A0A0E4G1U1;A0A060YDJ4;A0A060Z858;A0A146NKP1;A0A146UXG4;B5X3U6;P47773;W8GMB0	0.771065	0.456022	AQVHDIVLVGGSTR		63.89	726.401	1450.79	2	-0.650068	48.0836	2	1	1	0
	P08108;A0A0A6ZD97;A0A0A8J382;A0A0C5BIF3;A0A0F8AEW0;A0A0K0XHM1;A0A0P7U8Q6;A0A0P7Y8R9;A0A0R4IMF8;A0A0R4IVB0;A0A060YDC0;A0A060YDJ4;A0A060Z858;A0A087XUX0;A0A096VJY6;A0A125RLA5;A5H1H8;A8WFS0;B0S610;B0UXR9;B0UXS6;B2MVI6;B5X3U6;B6F135;B7ZV46;C9WE63;E9PKE3;F6K6F4;G1EHI2;G9FLS8;G9G0W7;H2LKZ3;H2S0M6;H2S0M7;H2SJP2;H2SJP3;H2UP56;H3DM99;H6SFW8;I6TPU5;I7GGT6;K9MR68;M4VMY6;O42359;O42360;P11142;P47773;P79984;Q4R…	0.863529	1.31025	GTLDPVEK		55.15	429.729	857.443	2	-6.71638	25.573	2	3	2	3
	P08108;A0A0M3M1F3;A0A0R4IMF8;A0A0R4IVB0;A0A087XUX0;A0A146NKP1;A0A146UXG4;B2MVI6;G9FLS8;G9G0W7;K9MR68;Q4SL93;Q6NYR4;Q804B6;T2AZ78;W5KA74	0.694254	3.67516	RFDDGVVQSDMK	[11] Oxidation (M)	55.11	471.552	1411.63	3	-5.0211	25.5015	2	1	2	0
	P08108;A0A0C5BIF3;A0A0E4G1U1;A0A0F8AEW0;A0A0K0XHM1;A0A0M3M1F3;A0A0N9HR78;A0A0R4IMF8;A0A0R4IVB0;A0A0S2VI41;A0A0U2IKZ9;A0A1B2G2Q0;A0A060X0G4;A0A060YDJ4;A0A060Z858;A0A087XUX0;A0A096VJY6;A0A125RLA5;A0A142DA87;A0A146NKP1;A0A146NVI8;A0A146PRT5;A0A146RDK2;A0A146RZ72;A0A146UXG4;A0A147AMV7;A5H1H8;B2MVI6;B5DG30;B5X3U6;B6E4Y9;B6E947;B6F134;B6F135;B6VAH2;D2YZT1;D3TJN8;E9PKE3;F1DSD3;F6K6F4;G1EHI2;G3P8K6;G9FLS…	0.80464	2.29996	STAGDTHLGGEDFDNR		54.97	564.578	1690.71	3	-3.59914	30.8376	5	3	5	5
	P08108;A0A0A8J382;A0A0C5BIF3;A0A0E4G1U1;A0A0F8AEW0;A0A0F8B474;A0A0G2JIW1;A0A0K0XHM1;A0A0K1U318;A0A0M3M1F3;A0A0N9HR78;A0A0P7TS99;A0A0P7Y8R9;A0A0R4IMF8;A0A0R4IVB0;A0A0S1RWB6;A0A0U2IKZ9;A0A1A7ZX41;A0A1A8G6R2;A0A1A8GCG9;A0A1A8PRT9;A0A1B2G2Q0;A0A1I9LXI3;A0A060X0G4;A0A060YDC0;A0A060YDJ4;A0A060Z858;A0A087XR58;A0A087XUX0;A0A096VJY6;A0A125RLA5;A0A142DA87;A0A146NKP1;A0A146NVI8;A0A146SV22;A0A146UXG4;A0A146X…	0.918769	9.09367	ITITNDK		53.67	402.72	803.425	2	-16.8895	18.3951	2	1	2	1
	P08108	0.156488	0.0483338	HWPFEVINDSTRPK		53.63	575.957	1724.85	3	-8.88698	66.5915	1	2	0	0
	P08108;A0A0E4G1U1;A0A060VU47;A0A060YDJ4;A0A146NKP1;A0A146UXG4;B5X3U6;C0HAK5;P47773;W8GMB0	2.10859	1.01768	AQVHDIVLVGGSTR		53.51	484.601	1450.78	3	-4.92895	48.0242	2	3	3	1
	P08108;A0A0K1U318;A0A0M3M1F3;A0A0P7TS99;A0A0S1RWB6;A0A1A8BF62;A0A1A8IXY8;A0A1A8P475;A0A060VU47;A0A060YDJ4;A0A087XUX0;A0A096VJY6;A0A172LPZ7;A3RGT9;A5H1H8;B5B0I3;B5X3U6;B6F133;C0HAK5;D3TZA6;D9ZNB3;E9PKE3;F4YAX3;F6M7U0;G9G0W7;H2SJP2;H2SJP3;H3DM99;I7GGT6;K9MR68;P11142;P47773;Q4RHR7;Q4SL93;Q6PGX4;Q6QIS4;Q7SZM8;Q7T275;Q7T276;Q76N60;V5L1N3;W5KA74;W5KAX2;W8GMR6;X2CG11	1.37753	0.641377	VCNPIITK	[2] Methylthio (C)	50.19	467.246	932.477	2	-5.45525	50.0318	3	2	1	2
	P08108;A0A0A8J382;A0A0C5BIF3;A0A0E4G1U1;A0A0F8AEW0;A0A0F8B474;A0A0K0XHM1;A0A0K1U318;A0A0M3M1F3;A0A0N9HR78;A0A0P7TS99;A0A0P7Y8R9;A0A0R4IMF8;A0A0R4IVB0;A0A0S1RWB6;A0A0S7LNH9;A0A0U2IKZ9;A0A1A7ZX41;A0A1A8G6R2;A0A1A8GCG9;A0A1A8PRT9;A0A1I9LXI3;A0A060X0G4;A0A060YDC0;A0A060YDJ4;A0A060Z858;A0A087XR58;A0A087XUX0;A0A096VJY6;A0A125RLA5;A0A142DA87;A0A146NKP1;A0A146NVI8;A0A146SV22;A0A146UXG4;A0A146XV60;A0A147A…	1.04426	5.63497	DNNLLGK		49.99	387.207	772.4	2	-9.99442	22.9331	5	3	5	7
	P08108;A0A0U2MAU9;A0A1A8BF62;A0A1A8IXY8;A0A1A8P475;A0A1B2G2Q0;A0A060VU47;A0A087XUX0;A0A096VJY6;A0A147APF5;A5H1H8;B6F133;C0HAK5;C9WE63;D2YZT1;G3NXI7;G3NXJ7;G9G0W7;H2SJP2;H2SJP3;H3DM99;I7FW61;M4VMY6;P47773;Q4RHR7;Q4SL93;Q7SZM8;Q7T276;Q76N60;R9WN36;W8GMR6	0.527428	14.5054	MVNHFIAEFK	[1] Oxidation (M)	45.72	626.31	1250.61	2	-4.45355	53.2907	1	1	1	1
	P08108	0.187954	0.0743902	HWPFEVINDSTRPK		39.43	432.222	1724.86	4	-2.95759	66.5195	1	3	0	0
	P08108;A0A0A8J382;A0A0C5BIF3;A0A0E4G1U1;A0A0F8AEW0;A0A0F8B474;A0A0K0XHM1;A0A0K1U318;A0A0M3M1F3;A0A0N9HR78;A0A0P7TS99;A0A0P7U8Q6;A0A0P7Y8R9;A0A0R4IMF8;A0A0R4IVB0;A0A0S1RWB6;A0A0S2VI41;A0A0S7LNH9;A0A0U2IKZ9;A0A1A7WK59;A0A1A7ZX41;A0A1A8FLK9;A0A1A8G6R2;A0A1A8GCG9;A0A1A8JDR4;A0A1A8PRT9;A0A1B2G2Q0;A0A1I9LXI3;A0A060WES3;A0A060X0G4;A0A060YDC0;A0A060YDJ4;A0A060Z858;A0A087XR58;A0A087XUX0;A0A096VJY6;A0A125R…	1.05157	1.21199	IINEPTAAAIAYGLDK		36.11	553.968	1658.88	3	-2.96026	78.4424	0	1	1	0
	P08108;A0A1A8BF62;A0A1A8IXY8;A0A1A8P475;A0A1B2G2Q0;A0A060VU47;A0A060YDJ4;A0A087XUX0;A0A096VJY6;A3RGT9;A5H1H8;B5X3U6;B6F133;C0HAK5;D9ZNB3;E9PKE3;F6M7U0;G9G0W7;H2SJP2;H2SJP3;K9MR68;P11142;Q1HP65;Q4SL93;Q6QIS4;Q76N60;S4T781;W5KA74;W5KAX2;W8GMB0;W8GMR6	2.75749	0.114895	SINPDEAVAYGAAVQAAILSGDK		36.08	1130.58	2259.15	2	6.29458	105.74	0	1	1	0
	P08108;A0A0U2MAU9;A0A1A8BF62;A0A1A8IXY8;A0A1A8P475;A0A1B2G2Q0;A0A060VU47;A0A087XUX0;A0A096VJY6;A0A147APF5;A5H1H8;B6F133;C0HAK5;C9WE63;D2YZT1;G3NXI7;G3NXJ7;G9G0W7;H2SJP2;H2SJP3;H3DM99;I7FW61;M4VMY6;P47773;Q4RHR7;Q4SL93;Q7SZM8;Q7T276;Q76N60;R9WN36;W8GMR6	0.439898	0.417325	MVNHFIAEFK		34.97	412.543	1234.61	3	-8.52881	59.746	0	1	0	1
A0A060XGL3	33	1.02178	0.940884	33								76	84	77	81
	A0A060XGL3;A0A060XXW6;B5X1S6	0.660442	0.404165	MTGTEFDFAEMER	[1] Oxidation (M)	122.72	790.328	1578.64	2	5.93883	70.0904	2	3	2	3
	A0A060XGL3;A0A060VYY9;A0A060XF42;A0A060XXW6;B5DG32;B5X1S6;C1BJZ6;H2M998	1.27546	0.653306	NSYYGAESASITPLEDLYK		115.11	1061.01	2120.01	2	5.9617	86.908	2	3	2	2
	A0A060XGL3;A0A060XXW6;B5X1S6	1.24097	4.15803	MTGTEFDFAEMER	[1] Oxidation (M)|[11] Oxidation (M)	97.58	798.323	1594.63	2	2.03014	55.0915	2	2	2	2
	A0A060XGL3;A0A1A8N4L6;A0A060VYY9;A0A060XXW6;B5DG32;B5X1S6;C1BJZ6	1.02178	0.940884	QLICDPSYLMDR	[4] Methylthio (C)	95.28	750.339	1498.66	2	0.333609	93.2905	2	4	3	4
	A0A060XGL3;A0A060XXW6;B5X1S6	0.673438	0.566598	MTGTEFDFAEMER	[11] Oxidation (M)	94.25	790.328	1578.64	2	4.93122	61.5354	1	3	0	1
	A0A060XGL3;A0A060XXW6;B5X1S6	0.628162	0.152938	MTGTEFDFAEMER		89.04	782.345	1562.68	2	23.7258	75.3315	1	2	0	1
	A0A060XGL3;A0A1A8N4L6;A0A060VYY9;A0A060XF42;A0A060XXW6;A0A087XI82;A0A096LYK3;B5DG32;B5X1S6;C1BJZ6;H2M998;W5KSN1;W5NF56	2.35742	2.20152	FLMANGQLVR		86.93	574.813	1147.61	2	-5.46333	62.6519	1	2	1	1
	A0A060XGL3;A0A1A8N4L6;A0A060VYY9;A0A060XXW6;B5DG32;B5X1S6;C1BJZ6	0.743209	4.06141	QLICDPSYLMDR	[4] Methylthio (C)|[10] Oxidation (M)	82.7	758.337	1514.66	2	1.35705	81.186	3	3	3	3
	A0A060XGL3;A0A1A8N4L6;A0A060VYY9;A0A060WXA9;A0A060XF42;A0A060XXW6;A0A087XI82;A0A096LYK3;B5DG32;B5X1S6;C1BJZ6;H2M998;W5KSN1;W5NEJ2;W5NF56	6.47188	2.25653	SPYLYPLYGLGELPQGFAR		81.47	714.374	2140.1	3	0.833406	113.395	3	1	6	3
	A0A060XGL3;A0A060XXW6;B5X1S6;C1BJZ6;W5NF56	0.941252	1.45764	NTSDANSCQIIIPQNQVNR	[8] Methylthio (C)	80.64	721.009	2160.01	3	0.298014	71.5079	2	2	2	2
	A0A060XGL3;A0A060XXW6;B5X1S6	0.682377	2.34543	FVSISDQYAPTDMGAESQIFMSR	[21] Oxidation (M)	78.2	866.066	2595.18	3	5.83375	90.1381	1	1	1	1
	A0A060XGL3;A0A0F8ATZ1;A0A060VYY9;A0A060XXW6;B5DG32;B5X1S6	0.931271	2.88274	TMEGVDPNK	[2] Oxidation (M)	77.41	503.727	1005.44	2	-4.83145	12.3268	13	7	13	14
	A0A060XGL3;A0A1A8N4L6;A0A060VYY9;A0A060XF42;A0A060XXW6;A0A087XI82;A0A096LYK3;B5DG32;B5X1S6;C1BJZ6;H2M998;W5KSN1;W5NF56	1.56134	2.10958	FLMANGQLVR	[3] Oxidation (M)	75.86	582.811	1163.61	2	-4.30897	51.6857	3	1	2	3
	A0A060XGL3;A0A1A8N4L6;A0A060VYY9;A0A060XXW6;B5DG32;B5X1S6;C1BJZ6	1.02983	4.18984	QLICDPSYLMDR	[N-term] Gln->pyro-Glu (N-term Q)|[4] Methylthio (C)|[10] Oxidation (M)	75.34	749.822	1497.63	2	0.0673171	99.1513	2	2	2	2
	A0A060XGL3;A0A060XXW6;B5X1S6	2.31501	0.978613	TDEYLDLPCMDSLNR	[9] Methylthio (C)	73.79	915.894	1829.77	2	5.85311	101.073	2	3	3	2
	A0A060XGL3;A0A060XXW6;B5X1S6;C1BJZ6;I3K1Q8;P31150;W5KSN1	1.1216	2.82952	FLVFVANFDENDPK		73.08	827.911	1653.81	2	2.46533	96.1773	3	2	2	3
	A0A060XGL3;A0A1A8N4L6;A0A060VYY9;A0A060XF42;A0A060XXW6;B5DG32;B5X1S6;C1BJZ6	1.2699	1.76102	QLICDPSYLMDR	[N-term] Gln->pyro-Glu (N-term Q)|[4] Methylthio (C)	72.72	741.829	1481.64	2	6.07103	117.551	0	1	1	2
	A0A060XGL3;A0A060XXW6;B5X1S6;C1BJZ6	1.4708	0.298566	KNDIFGDAADQ		72.45	597.277	1192.54	2	3.52573	40.4411	1	2	1	1
	A0A060XGL3;A0A060XXW6;B5X1S6	0.868009	3.62122	FVSISDQYAPTDMGAESQIFMSR	[13] Oxidation (M)|[21] Oxidation (M)	68.41	871.396	2611.17	3	3.88616	81.1403	0	1	1	1
	A0A060XGL3;A0A060XXW6;B5X1S6;C1BJZ6;H2M998;I3K1Q8;W5KSN1	0.268266	1.00903	VPSTETEALASSLMGLFEK	[14] Oxidation (M)	67.95	676.006	2025	3	-0.505029	110.311	2	2	1	2
	A0A060XGL3;A0A1A8N4L6;A0A060VYY9;A0A060XF42;A0A060XXW6;A0A087XI82;A0A096LYK3;B5DG32;B5X1S6;C1BJZ6;H2M998;W5KSN1;W5NF56	1.14064	1.4906	MLLITQVTR	[1] Oxidation (M)	66.52	545.815	1089.62	2	-5.66843	60.8004	15	9	11	12
	A0A060XGL3;A0A060XXW6;B5X1S6	1.02	0.852194	FSLPGAPPESMGK		65.29	659.328	1316.64	2	-0.836449	67.0583	2	2	3	2
	A0A060XGL3;A0A060XXW6;B5X1S6	0.754252	0.517807	FVSISDQYAPTDMGAESQIFMSR		65.18	860.733	2579.18	3	3.45077	95.1714	0	1	0	1
	A0A060XGL3;A0A1A8N4L6;A0A060VYY9;A0A060WXA9;A0A060XF42;A0A060XXW6;A0A087XI82;A0A096LYK3;B5DG32;B5X1S6;C1BJZ6;H2M998;W5KSN1;W5NEJ2;W5NF56	1.30923	0.1226	LYSESLAR		61.81	469.747	937.479	2	-8.84173	31.9618	2	2	2	2
	A0A060XGL3;A0A060XXW6;B5X1S6;C1BJZ6	0.888333	0.486723	NDIFGDAADQ		61.8	533.228	1064.44	2	0.788107	51.1015	2	2	2	2
	A0A060XGL3;A0A060XXW6;B5X1S6	0.86581	1.41108	FSLPGAPPESMGK	[11] Oxidation (M)	61.78	667.326	1332.64	2	-0.66845	57.9333	2	4	1	3
	A0A060XGL3;A0A060XXW6;B5X1S6	0.644886	0.156237	TDEYLDLPCMDSLNR	[9] Methylthio (C)|[10] Oxidation (M)	60.38	923.892	1845.77	2	5.82673	87.9827	1	2	1	1
	A0A060XGL3;A0A1A8N4L6;A0A060VYY9;A0A060XF42;A0A060XXW6;A0A087XI82;A0A096LYK3;B5DG32;B5X1S6;C1BJZ6;H2M998;W5KSN1;W5NF56	2.29255	0.810457	MLLITQVTR		60.01	537.818	1073.62	2	-4.85631	68.7073	2	6	4	2
	A0A060XGL3;A0A060XXW6;A0A087XI82;A0A096LYK3;B5X1S6;C1BJZ6;H2M998;W5KSN1	149.406	0.0178735	VPSTETEALASSLMGLFEK		56.99	670.672	2008.99	3	-4.82266	122.361	0	1	1	0
	A0A060XGL3;A0A060VYY9;A0A060XF42;A0A060XXW6;B5DG32;B5X1S6;C1BJZ6;G3Q6S8	0.704915	0.095851	TYDATTHFETTCDDIK	[12] Methylthio (C)	55.88	636.267	1905.78	3	1.10714	63.6775	1	3	1	1
	A0A060XGL3;A0A060XF42;A0A060XXW6;B5DG32;B5X1S6;C1BJZ6;G3Q6S8;W5KSN1	0.863586	0.775081	VIEGSFVYK		54.61	521.279	1040.54	2	-10.7602	49.9755	2	1	1	1
	A0A060XGL3;A0A0F8ATZ1;A0A1A8N4L6;A0A060XXW6;B5X1S6;C1BJZ6;G3Q6S8;P31150;W5NF56	1.0655	0.0351087	DWNVDLIPK		44.4	550.288	1098.56	2	-8.5195	81.8372	1	3	1	1
	A0A060XGL3;A0A060VYY9;A0A060XXW6;B5X1S6;C1BJZ6	17.1288	0.872956	TYDATTHFETTCDDIKDIYK	[12] Methylthio (C)	41.74	607.274	2425.07	4	8.40554	79.5994	0	1	1	0
P13645	33	0.643914	0.686613	33								78	95	71	70
	P13645	1.05699	0.81366	GSLGGGFSSGGFSGGSFSR		149.53	854.392	1706.77	2	2.31974	64.2958	5	3	5	6
	P13645	0.383199	0.128059	ELTTEIDNNIEQISSYK		131.21	998.99	1995.97	2	1.10505	80.3902	2	1	1	0
	P13645	0.465029	0.686613	QSLEASLAETEGR		113.25	695.844	1389.67	2	-0.601476	49.8083	6	7	4	4
	P13645;K7ERE3;O77727;P13646	0.54821	0.853922	QSVEADINGLR		107.38	601.31	1200.61	2	-3.1965	49.7363	5	4	4	5
	P13645	10.138	0.189926	NVQALEIELQSQLALK		107.16	899.011	1796.01	2	1.5683	100.064	1	1	3	1
	P13645	0.407114	0.415032	AETECQNTEYQQLLDIK	[5] Methylthio (C)	102.42	1036.47	2070.93	2	4.98828	83.5238	1	2	1	2
	P13645	0.816512	1.17481	ALEESNYELEGK		101.98	691.327	1380.64	2	-0.552851	39.6496	6	5	6	6
	P13645;H3D9H2;P02533;P08779;Q4RZM7	0.977974	0.373871	VTMQNLNDR	[3] Oxidation (M)	90.71	553.765	1105.51	2	-4.00537	13.7288	5	26	5	5
	P13645	0.509626	44.475	SLLEGEGSSGGGGR		89.33	631.8	1261.59	2	-2.88413	26.777	6	2	5	4
	P13645	0.302219	0.405314	NQILNLTTDNANILLQIDNAR		86.16	789.762	2366.26	3	3.86724	107.632	0	1	0	1
	P13645	0.611073	16.1289	LENEIQTYR		83.09	583.293	1164.57	2	-4.85949	33.3118	2	4	1	2
	P13645	0.411448	0.504555	AETECQNTEYQQLLDIK	[5] Methylthio (C)	81.64	691.315	2070.92	3	-0.348885	83.4516	1	1	2	0
	P13645	0.85396	0.294964	ELTTEIDNNIEQISSYK		79.43	666.329	1995.96	3	0.339963	80.9959	2	1	1	1
	P13645	0.385994	1.16163	LKYENEVALR		74.72	412.228	1233.66	3	-8.74934	40.623	1	2	1	1
	P13645;O77727	0.643914	0.739343	VLDELTLTK		73.06	516.3	1030.59	2	-5.64025	59.4631	7	5	8	9
	P13645	1.71248	0.234572	SQYEQLAEQNR		72.99	683.322	1364.63	2	-2.02953	29.6163	1	2	1	1
	P13645	0.893079	0.75116	GSSGGGCFGGSSGGYGGLGGFGGGSFR	[7] Methylthio (C)	72.5	777.989	2330.95	3	1.42602	86.2581	1	1	0	1
	P13645	0.571192	1.47213	NVSTGDVNVEMNAAPGVDLTQLLNNMR	[11] Oxidation (M)|[26] Oxidation (M)	72	968.8	2903.38	3	1.10482	93.7993	1	1	1	1
	P13645;P02533;P08779	0.428864	0.37093	VTMQNLNDR		71.63	545.767	1089.52	2	-4.8181	27.9145	2	2	1	1
	P13645	0.208536	0.198908	NVSTGDVNVEMNAAPGVDLTQLLNNMR	[11] Oxidation (M)	63.42	963.474	2887.4	3	7.11477	109.658	1	1	1	2
	P13645;K7ERE3;O77727;P13646	0.656611	0.735871	QSVEADINGLR	[N-term] Gln->pyro-Glu (N-term Q)	60.66	592.797	1183.58	2	-2.71737	65.472	2	2	1	2
	P13645	0.359965	2.07685	NVSTGDVNVEMNAAPGVDLTQLLNNMR	[26] Oxidation (M)	59.78	963.473	2887.4	3	5.49374	102.112	1	1	0	1
	P13645	0.648598	6.05769	YENEVALR		59.12	497.249	992.484	2	-8.75509	30.409	2	2	2	1
	P13645;A0A0K0NJB6;A0A0P7WB75;A0A1A7XBZ4;A0A1A8EG94;A0A1A8HH14;A0A1A8KAE2;A0A1A8L3H6;A0A1A8NL43;A0A1A8SL99;A0A1A8V3H7;A0A060WH30;A0A060WU47;A0A060X1Y8;A1KQZ0;G3Q2V6;G3Q2W6;G3Q2W9;G3Q2X1;G3Q2X2;H2V0L3;H2V0L4;H2V0L5;H2V0L6;H2V0L7;H2V0L8;H2V0L9;H3CGZ9;K7ERE3;O77727;P02533;P08727;P08779;P13646;Q4T225;Q7SYF8;Q8JFQ5;Q8JFQ6;Q04695;W5KXP1;W5LKA3;W5N831	0.396182	0.736636	LAADDFR		58.67	404.2	806.386	2	-7.08875	32.535	2	2	1	1
	P13645;A0A060XWV4_REVERSED;A0A060XXF1_REVERSED;B9EMM5_REVERSED;B9EP16_REVERSED;B9EQ42_REVERSED;G3Q2V6;G3Q2W6;G3Q2W9;G3Q2X1;G3Q2X2	0.558061	0.559264	SEITELR		56.4	424.226	846.437	2	-9.74349	30.1246	2	2	3	2
	P13645	0.789636	1.48901	DAEAWFNEK		54.44	555.247	1108.48	2	-2.55566	53.8897	5	3	4	4
	P13645	0.354908	0.0753554	KDAEAWFNEK		51.3	619.294	1236.57	2	-2.87673	40.3405	1	1	1	0
	P13645;P02533;P08779;P19012;P35527;Q04695;Q99456;W5N831	0.841067	0.41236	LASYLDK		50.47	405.221	808.427	2	-7.74244	29.8436	4	4	4	5
	P13645	0.77375	0.816669	ELTTEIDNNIEQISSYK	[N-term] Glu->pyro-Glu (N-term E)	48.64	660.329	1977.96	3	5.66612	97.7516	1	1	1	0
	P13645;K7ERE3;O77727;P13646	2.32189	0.671246	QSVEADINGLRR		44.66	453.24	1356.7	3	-10.2595	44.081	1	1	1	0
	P13645	2.51328	0.975954	IKEWYEK		42.84	498.255	994.495	2	-16.5966	28.9739	1	1	0	0
	P13645;P02533;P08779;P19012;Q04695;W5N831	1.31481	0.104617	LASYLDKVR		41.79	355.538	1063.59	3	-10.9745	40.3909	0	2	1	1
	P13645	2.15193	0.248358	SQYEQLAEQNRK		37.01	498.58	1492.72	3	-5.09037	23.5058	0	1	1	0
A0A060YDJ4	32	1.049	1.08379	32								95	91	96	88
	A0A060YDJ4;A0A0E4G1U1;A0A0F8B474;A0A0K1U318;A0A0M3M1F3;A0A0P7TS99;A0A0S1RWB6;A0A1A8BF62;A0A1A8GCG9;A0A1A8IXY8;A0A1A8P475;A0A1B2G2Q0;A0A1I9LXI3;A0A060VU47;A0A060WES3;A0A060X0G4;A0A060YDC0;A0A087XUX0;A0A096VJY6;A0A142DA87;A0A146NKP1;A0A146PRT5;A0A146RDK2;A0A146RZ72;A0A146SV22;A0A146UXG4;A0A146VSR1;A0A146ZCZ4;A0A146ZVP9;A0A147A010;A0A147APF5;A0A172LPZ7;A3RGT9;A5H1H8;A5HL62;A8CEI1;B5B0I3;B5DG30;B5X3U…	1.04644	0.936178	IINEPTAAAIAYGLDK		125.6	830.455	1658.89	2	3.98222	77.5928	10	8	8	4
	A0A060YDJ4;A0A0M3M1F3;A0A1A8BF62;A0A1A8IXY8;A0A1A8P475;A0A1B2G2Q0;A0A060X0G4;A0A060YDC0;A0A087XUX0;A0A096VJY6;A3RGT9;A5H1H8;B5DG30;B5X3U6;B6F133;D3TJN8;D9ZNB3;E9PKE3;F6M7U0;G3NXI7;G3NXJ7;G9G0W7;H2SJP2;H2SJP3;K9MR68;P11142;Q4SL93;Q6QIS4;Q76N60;W8GMR6	1.30646	0.910096	NQVAMNPTNTVFDAK	[5] Oxidation (M)	120.42	833.401	1664.79	2	2.60036	48.1678	3	2	3	3
	A0A060YDJ4;A0A1A8BF62;A0A1A8G6R2;A0A1A8IXY8;A0A1A8P475;A0A1B2G2Q0;A0A060VU47;A0A087XUX0;A0A096VJY6;A0A147AMV7;A3RGT9;A5H1H8;B3GFZ5;B5X3U6;B6F133;B6F134;C0HAK5;G9G0W7;H2SJP2;H2SJP3;I7FW61;K9MR68;M4VMY6;P08108;Q1HP65;Q4SL93;Q6QIS4;Q6TDU0;Q76N60;R9WN36;R9WRQ7;W5KA74;W5KAX2;W8GMB0;W8GMR6	0.516886	1.02929	SINPDEAVAYGAAVQAAILSGDK		111.26	754.055	2259.14	3	2.88659	107.27	4	3	3	5
	A0A060YDJ4;A0A0C5BIF3;A0A0F8AEW0;A0A0K0XHM1;A0A0M3M1F3;A0A0R4IMF8;A0A0R4IVB0;A0A1B2G2Q0;A0A060X0G4;A0A060YDC0;A0A060Z858;A0A087XUX0;A0A096VJY6;A5H1H8;B2MVI6;B4E3Z9;B5DG30;B5X3U6;D3TJN8;E9PKE3;F6K6F4;G1EHI2;G3NXI7;G3NXJ7;G9G0W7;H2SJP2;H2SJP3;K9MR68;P11142;Q4SL93;Q6NYR4;Q76N60;Q804B6;R9WP64;T2AZ78;W8GMR6	1.17894	0.263541	NQVAMNPTNTVFDAK		96.56	825.402	1648.79	2	1.47019	59.9507	1	2	1	2
	A0A060YDJ4;A0A1A7WK59;A0A1A8FLK9;A0A1A8JDR4;B5X3U6	1.06503	1.07697	FDDSVVQADMK		95.18	627.787	1253.56	2	0.0498786	49.9523	1	2	2	2
	A0A060YDJ4;A0A0E4G1U1;A0A0M3M1F3;A0A0P7TS99;A0A1A8BF62;A0A1A8IXY8;A0A1A8P475;A0A1B2G2Q0;A0A060VU47;A0A060X0G4;A0A087XUX0;A0A096VJY6;A0A146NKP1;A0A146UXG4;A0A147APF5;A3RGT9;A5H1H8;B5DG30;B5X3U6;B6F133;C0HAK5;D9ZNB3;E9PKE3;F6M7U0;G9G0W7;H2SJP2;H2SJP3;H3DM99;K9MR68;P08108;P11142;P47773;Q4RHR7;Q4SL93;Q6PGX4;Q6QIS4;Q7SZM8;Q7T276;Q76N60;R9WNY5;S4T781;W5KA74;W5M938;W8GMB0;W8GMR6;X2CG11	1.65613	0.445653	FEELNADLFR		93.24	627.311	1252.61	2	-1.85284	78.5195	13	15	12	13
	A0A060YDJ4;A0A0C5BIF3;A0A0E4G1U1;A0A0F8AEW0;A0A0K0XHM1;A0A0M3M1F3;A0A0N9HR78;A0A0R4IMF8;A0A0R4IVB0;A0A0S2VI41;A0A0U2IKZ9;A0A1B2G2Q0;A0A060X0G4;A0A060Z858;A0A087XUX0;A0A096VJY6;A0A125RLA5;A0A142DA87;A0A146NKP1;A0A146NVI8;A0A146PRT5;A0A146RDK2;A0A146RZ72;A0A146UXG4;A0A147AMV7;A5H1H8;B2MVI6;B5DG30;B5X3U6;B6E4Y9;B6E947;B6F134;B6F135;B6VAH2;D2YZT1;D3TJN8;E9PKE3;F1DSD3;F6K6F4;G1EHI2;G3P8K6;G9FLS8;G9G0W…	0.830547	2.7051	STAGDTHLGGEDFDNR		91.95	846.368	1690.72	2	2.06148	30.8376	1	2	1	0
	A0A060YDJ4;A0A0E4G1U1;A0A0M3M1F3;A0A0P7TS99;A0A1A8BF62;A0A1A8GCG9;A0A1A8IXY8;A0A1A8P475;A0A1B2G2Q0;A0A060VU47;A0A087XUX0;A0A096VJY6;A0A146NKP1;A0A146UXG4;A0A147APF5;A3RGT9;A5H1H8;B5X3U6;B6F133;C0HAK5;D3TJN8;D9ZNB3;F6M7U0;G9G0W7;H2SJP2;H2SJP3;I7GGT6;K9MR68;P08108;P47773;Q4SL93;Q6QIS4;Q76N60;R9WNY5;S4T781;W5KA74;W8GMB0;W8GMR6;X2CG11	1.13062	1.0906	DAGTISGLNVLR		89.29	608.337	1214.66	2	-2.74639	68.7073	4	2	3	2
	A0A060YDJ4;A0A0A8J382;A0A0C5BIF3;A0A0E4G1U1;A0A0F8AEW0;A0A0F8B474;A0A0G2JIW1;A0A0K0XHM1;A0A0K1U318;A0A0M3M1F3;A0A0N9HR78;A0A0R4IMF8;A0A0R4IVB0;A0A0S7LNH9;A0A0U2IKZ9;A0A1A7WK59;A0A1A8FLK9;A0A1A8G6R2;A0A1A8GCG9;A0A1A8JDR4;A0A1A8PRT9;A0A1B2G2Q0;A0A1I9LXI3;A0A060WES3;A0A060X0G4;A0A060XIH9;A0A060YDC0;A0A060Z858;A0A087XR58;A0A087XUX0;A0A096VJY6;A0A125RLA5;A0A142DA87;A0A146ML21;A0A146NKP1;A0A146NVI8;A0A…	0.752816	1.2202	VEIIANDQGNR		87.2	614.816	1227.62	2	-3.6146	30.1964	4	4	4	4
	A0A060YDJ4;A0A0E4G1U1;A0A0M3M1F3;A0A1A8BF62;A0A1A8IXY8;A0A1A8P475;A0A1B2G2Q0;A0A087XUX0;A0A146NKP1;A0A146UXG4;A3RGT9;A5H1H8;B5X3U6;B6F133;D3TJN8;D9ZNB3;E9PKE3;F6M7U0;G9G0W7;H2SJP2;H2SJP3;I7GGT6;K9MR68;P08108;P11142;P47773;Q4SL93;Q6QIS4;Q76N60;W5KA74;W8GMB0;W8GMR6;X2CG11	22.7307	0.631079	GPAVGIDLGTTYSCVGVFQHGK	[14] Methylthio (C)	87.19	751.366	2251.08	3	0.192203	96.9746	0	1	5	1
	A0A060YDJ4;A0A0E4G1U1;A0A0M3M1F3;A0A0S1RWB6;A0A0S2VI41;A0A0U2MAU9;A0A1A8G6R2;A0A1A8JDR4;A0A060X0G4;A0A060YDC0;A0A087XUX0;A0A096VJY6;A0A142DA87;A0A146NKP1;A0A146SV22;A0A146UXG4;A0A147A010;A0A147APF5;A3RGT9;A8CEI1;B3GFZ5;B5DG30;B5X3U6;B5X4Z3;B6E4Y9;B6E947;B6F134;B6VAH2;C9WE63;D2YZT1;D3TZA6;E9PK54;F8SLH3;G3NXI7;G3NXJ7;G4W8Y7;G4W8Y8;G9G0W7;H3CF85;H3DM99;I3JYT8;I3KYD6;M4B0J3;O73922;P17066;Q0QWE3;Q4RHR…	1.0411	1.02009	TTPSYVAFTDTER		84.89	744.357	1486.7	2	3.16921	55.5228	5	4	5	4
	A0A060YDJ4;A0A0S1RWB6;A0A1A8BF62;A0A1A8IXY8;A0A1A8P475;A0A1B2G2Q0;A0A087XUX0;A0A146NKP1;A0A146UXG4;A0A172LPZ7;A3RGT9;B5X3U6;B6F133;D3TZA6;D9ZNB3;F6M7U0;G9G0W7;I7GGT6;K9MR68;P47773;Q4SL93;Q6QIS4;W8GMR6	1.9761	4.47522	NGLESYAFNMK	[10] Oxidation (M)	79.28	645.298	1288.58	2	4.63013	50.9666	2	1	2	2
	A0A060YDJ4;A0A0A7DLL1;A0A0K1U318;A0A0M3M1F3;A0A0P7TS99;A0A1A8BF62;A0A1A8IXY8;A0A1A8P475;A0A1B2G2Q0;A0A1I9LXI3;A0A060VU47;A0A087XUX0;A0A096VJY6;A0A147APF5;A0A172LPZ7;A3RGT9;A5H1H8;B5B0I3;B5X3U6;B6E4Y9;B6E947;B6F133;B6VAH2;C0HAK5;D3TJN8;D3TZA6;D9ZNB3;E9PKE3;F4YAX3;F6M7U0;G3NXI7;G3NXJ7;G9G0W7;H2SJP2;H2SJP3;K9MR68;O73922;P08108;P11142;P47773;Q1HP65;Q4SL93;Q6PGX4;Q6QIS4;Q7SZM8;Q7T276;Q76N60;R9WNY5;V5L…	2.1388	3.4772	QTQTFTTYSDNQPGVLIQVYEGER		77.33	925.451	2773.33	3	3.49052	87.0517	2	2	2	3
	A0A060YDJ4;B5X3U6	0.539772	9.72084	KFDDSVVQADMK		71.03	691.843	1381.67	2	11.6568	43.0065	1	1	1	1
	A0A060YDJ4;A0A0E4G1U1;A0A0U2MAU9;A0A1A8BF62;A0A1A8G6R2;A0A1A8IXY8;A0A1A8JDR4;A0A1A8P475;A0A1B2G2Q0;A0A060VU47;A0A087XUX0;A0A096VJY6;A0A146NKP1;A0A146UXG4;A3RGT9;A5H1H8;B5X3U6;B6F133;B6F134;C0HAK5;C9WE63;D3TZA6;G4W8Y8;G9G0W7;I3JYT8;I3KYD6;I7FW61;M4VMY6;P08108;P17066;P47773;Q6QIS4;Q6TDU0;Q76N60;R9WN36;R9WRQ7;W5K679;W5KA74;W8GMB0;W8GMR6	1.18175	2.55848	LLQDFFNGK		69.78	541.285	1080.56	2	-3.96387	72.166	10	5	10	9
	A0A060YDJ4;A0A0C5BIF3;A0A0E4G1U1;A0A0F8AEW0;A0A0K0XHM1;A0A0M3M1F3;A0A0P7TS99;A0A0P7U8Q6;A0A0R4IMF8;A0A0R4IVB0;A0A1B2G2Q0;A0A060Z858;A0A087XR58;A0A087XUX0;A0A096VJY6;A0A146NKP1;A0A146UXG4;A0A147AMV7;A5H1H8;B2MVI6;B4E3Z9;B5X3U6;B6F134;C9WE63;D3TJN8;E9PKE3;F6K6F4;G1EHI2;G3P8K6;G9FLS8;G9G0W7;H2LKZ3;H2SJP2;H2SJP3;H3DM99;I6TPU5;I7GGT6;K9MR68;L0R6A4;M3ZHN8;M4VMY6;P08108;P11142;P47773;P79984;Q4RHR7;Q4SL9…	0.718312	0.103835	EIAEAYLGK		66.86	497.26	992.506	2	-11.9931	43.7856	4	9	3	6
	A0A060YDJ4;A0A0F8AEW0;A0A0S1RWB6;A0A1B2G2Q0;A0A087XR58;A0A087XUX0;A0A096VJY6;A0A172LPZ7;A5H1H8;B2MVI6;B5X3U6;B6F134;C9WE63;D3TZA6;G9FLS8;H2SJP2;H2SJP3;I7GGT6;M3ZHN8;M4VMY6;P47773;Q4SL93;Q6PGX4;Q6TDU0;Q8UWM8;Q76N60;Q804B6;T2AZ78;W5KA74;W8GMR6	0.627809	0.797647	CNEVISWLDK	[1] Methylthio (C)	65.66	626.795	1251.58	2	9.66961	82.6972	2	1	1	1
	A0A060YDJ4;A0A0E4G1U1;A0A060Z858;A0A146NKP1;A0A146UXG4;B5X3U6;P08108;P47773;W8GMB0	0.771065	0.456022	AQVHDIVLVGGSTR		63.89	726.401	1450.79	2	-0.650068	48.0836	2	1	1	0
	A0A060YDJ4;A0A0E4G1U1;A3RGT9;B5X3U6;Q6QIS4	0.828999	1.1978	TITNAVVTVPAYFNDSQR		63.33	666	1994.98	3	-13.8855	82.5859	1	1	2	1
	A0A060YDJ4;A0A146NKP1;A0A146UXG4;B5X3U6	1.81498	0.058511	MVQEAEQYK	[1] Oxidation (M)	58.89	571.261	1140.51	2	-3.64446	15.4209	3	2	3	2
	A0A060YDJ4;A0A146NKP1;A0A146UXG4;B5X3U6	1.2758	1.71398	MVQEAEQYK		58.63	563.264	1124.51	2	-3.15769	20.806	1	2	2	1
	A0A060YDJ4;A0A0P7Y8R9;A0A0S2VI41;A0A060YDC0;A0A060Z858;A0A125RLA5;A0A142DA87;A5H1H7;A5HL62;B5X3U6;B6E4Y9;B6E947;B6VAH2;D3TZA6;F8SLH3;H6SFW8;I3KYD6;O73922;O93240;R9WP64;R9WQH7;W8GV68;W8H072	1.06656	0.552584	AFYPEEISSMVLVK		57.34	806.918	1611.82	2	-0.40675	98.8619	1	2	2	2
	A0A060YDJ4;A0A0A6ZD97;A0A0A8J382;A0A0C5BIF3;A0A0F8AEW0;A0A0K0XHM1;A0A0P7U8Q6;A0A0P7Y8R9;A0A0R4IMF8;A0A0R4IVB0;A0A060YDC0;A0A060Z858;A0A087XUX0;A0A096VJY6;A0A125RLA5;A5H1H8;A8WFS0;B0S610;B0UXR9;B0UXS6;B2MVI6;B5X3U6;B6F135;B7ZV46;C9WE63;E9PKE3;F6K6F4;G1EHI2;G9FLS8;G9G0W7;H2LKZ3;H2S0M6;H2S0M7;H2SJP2;H2SJP3;H2UP56;H3DM99;H6SFW8;I6TPU5;I7GGT6;K9MR68;M4VMY6;O42359;O42360;P08108;P11142;P47773;P79984;Q4R…	0.863529	1.31025	GTLDPVEK		55.15	429.729	857.443	2	-6.71638	25.573	2	3	2	3
	A0A060YDJ4;A0A0C5BIF3;A0A0E4G1U1;A0A0F8AEW0;A0A0K0XHM1;A0A0M3M1F3;A0A0N9HR78;A0A0R4IMF8;A0A0R4IVB0;A0A0S2VI41;A0A0U2IKZ9;A0A1B2G2Q0;A0A060X0G4;A0A060Z858;A0A087XUX0;A0A096VJY6;A0A125RLA5;A0A142DA87;A0A146NKP1;A0A146NVI8;A0A146PRT5;A0A146RDK2;A0A146RZ72;A0A146UXG4;A0A147AMV7;A5H1H8;B2MVI6;B5DG30;B5X3U6;B6E4Y9;B6E947;B6F134;B6F135;B6VAH2;D2YZT1;D3TJN8;E9PKE3;F1DSD3;F6K6F4;G1EHI2;G3P8K6;G9FLS8;G9G0W…	0.80464	2.29996	STAGDTHLGGEDFDNR		54.97	564.578	1690.71	3	-3.59914	30.8376	5	3	5	5
	A0A060YDJ4;A0A0A8J382;A0A0C5BIF3;A0A0E4G1U1;A0A0F8AEW0;A0A0F8B474;A0A0G2JIW1;A0A0K0XHM1;A0A0K1U318;A0A0M3M1F3;A0A0N9HR78;A0A0P7TS99;A0A0P7Y8R9;A0A0R4IMF8;A0A0R4IVB0;A0A0S1RWB6;A0A0U2IKZ9;A0A1A7ZX41;A0A1A8G6R2;A0A1A8GCG9;A0A1A8PRT9;A0A1B2G2Q0;A0A1I9LXI3;A0A060X0G4;A0A060YDC0;A0A060Z858;A0A087XR58;A0A087XUX0;A0A096VJY6;A0A125RLA5;A0A142DA87;A0A146NKP1;A0A146NVI8;A0A146SV22;A0A146UXG4;A0A146XV60;A0A…	0.918769	9.09367	ITITNDK		53.67	402.72	803.425	2	-16.8895	18.3951	2	1	2	1
	A0A060YDJ4;A0A0P7Y8R9;A0A0S2VI41;A0A060YDC0;A0A142DA87;A5HL62;B5X3U6;B6E4Y9;B6E947;B6VAH2;D3TZA6;F8SLH3;I3KYD6;O73922;R9WP64;R9WQH7;W5K679;W8GV68;W8H072	0.998216	1.47223	AFYPEEISSMVLVK	[10] Oxidation (M)	53.58	814.919	1627.82	2	3.53459	84.5289	0	1	0	1
	A0A060YDJ4;A0A0E4G1U1;A0A060VU47;A0A146NKP1;A0A146UXG4;B5X3U6;C0HAK5;P08108;P47773;W8GMB0	2.10859	1.01768	AQVHDIVLVGGSTR		53.51	484.601	1450.78	3	-4.92895	48.0242	2	3	3	1
	A0A060YDJ4;A0A0K1U318;A0A0M3M1F3;A0A0P7TS99;A0A0S1RWB6;A0A1A8BF62;A0A1A8IXY8;A0A1A8P475;A0A060VU47;A0A087XUX0;A0A096VJY6;A0A172LPZ7;A3RGT9;A5H1H8;B5B0I3;B5X3U6;B6F133;C0HAK5;D3TZA6;D9ZNB3;E9PKE3;F4YAX3;F6M7U0;G9G0W7;H2SJP2;H2SJP3;H3DM99;I7GGT6;K9MR68;P08108;P11142;P47773;Q4RHR7;Q4SL93;Q6PGX4;Q6QIS4;Q7SZM8;Q7T275;Q7T276;Q76N60;V5L1N3;W5KA74;W5KAX2;W8GMR6;X2CG11	1.37753	0.641377	VCNPIITK	[2] Methylthio (C)	50.19	467.246	932.477	2	-5.45525	50.0318	3	2	1	2
	A0A060YDJ4;A0A0A8J382;A0A0C5BIF3;A0A0E4G1U1;A0A0F8AEW0;A0A0F8B474;A0A0K0XHM1;A0A0K1U318;A0A0M3M1F3;A0A0N9HR78;A0A0P7TS99;A0A0P7Y8R9;A0A0R4IMF8;A0A0R4IVB0;A0A0S1RWB6;A0A0S7LNH9;A0A0U2IKZ9;A0A1A7ZX41;A0A1A8G6R2;A0A1A8GCG9;A0A1A8PRT9;A0A1I9LXI3;A0A060X0G4;A0A060YDC0;A0A060Z858;A0A087XR58;A0A087XUX0;A0A096VJY6;A0A125RLA5;A0A142DA87;A0A146NKP1;A0A146NVI8;A0A146SV22;A0A146UXG4;A0A146XV60;A0A147A010;A0A…	1.04426	5.63497	DNNLLGK		49.99	387.207	772.4	2	-9.99442	22.9331	5	3	5	7
	A0A060YDJ4;A0A0E4G1U1;A0A1A8G6R2;A0A1A8JDR4;A0A146NKP1;A0A146UXG4;B5X3U6;B6F134;I3JYT8;Q6QIS4;R9WRQ7;W5K679;W8GMB0	0.556388	1.36011	MVNHFISEFK	[1] Oxidation (M)	40.24	423.206	1266.6	3	-8.25615	50.4085	1	1	0	0
	A0A060YDJ4;A0A0A8J382;A0A0C5BIF3;A0A0E4G1U1;A0A0F8AEW0;A0A0F8B474;A0A0K0XHM1;A0A0K1U318;A0A0M3M1F3;A0A0N9HR78;A0A0P7TS99;A0A0P7U8Q6;A0A0P7Y8R9;A0A0R4IMF8;A0A0R4IVB0;A0A0S1RWB6;A0A0S2VI41;A0A0S7LNH9;A0A0U2IKZ9;A0A1A7WK59;A0A1A7ZX41;A0A1A8FLK9;A0A1A8G6R2;A0A1A8GCG9;A0A1A8JDR4;A0A1A8PRT9;A0A1B2G2Q0;A0A1I9LXI3;A0A060WES3;A0A060X0G4;A0A060YDC0;A0A060Z858;A0A087XR58;A0A087XUX0;A0A096VJY6;A0A125RLA5;A0A…	1.05157	1.21199	IINEPTAAAIAYGLDK		36.11	553.968	1658.88	3	-2.96026	78.4424	0	1	1	0
	A0A060YDJ4;A0A1A8BF62;A0A1A8IXY8;A0A1A8P475;A0A1B2G2Q0;A0A060VU47;A0A087XUX0;A0A096VJY6;A3RGT9;A5H1H8;B5X3U6;B6F133;C0HAK5;D9ZNB3;E9PKE3;F6M7U0;G9G0W7;H2SJP2;H2SJP3;K9MR68;P08108;P11142;Q1HP65;Q4SL93;Q6QIS4;Q76N60;S4T781;W5KA74;W5KAX2;W8GMB0;W8GMR6	2.75749	0.114895	SINPDEAVAYGAAVQAAILSGDK		36.08	1130.58	2259.15	2	6.29458	105.74	0	1	1	0
P35908	32	0.989945	0.571112	32								85	125	76	77
	P35908	3.07136	0.621288	SISISVAGGGGGFGAAGGFGGR		143.4	919.964	1837.91	2	3.62638	78.0238	2	4	2	3
	P35908	1.19972	0.456736	GSSSGGGYSSGSSSYGSGGR		135.37	870.859	1739.7	2	3.40692	14.3956	2	2	0	2
	P35908	1.76776	0.788779	VDLLNQEIEFLK		117.09	730.905	1459.8	2	2.15967	97.116	9	9	9	9
	P35908	0.720808	0.532018	HGGGGGGFGGGGFGSR		108.94	660.794	1319.57	2	-1.50125	28.0552	1	2	1	1
	P35908	0.838235	1.03752	GGGFGGGSSFGGGSGFSGGGFGGGGFGGGR		105.46	800.346	2398.02	3	2.16201	78.0238	2	3	2	3
	P35908;P04264;Q7Z794	1.35183	0.525406	FLEQQNQVLQTK		103.98	738.397	1474.78	2	0.455261	48.3834	11	12	11	12
	P35908	0.711784	0.668861	LNDLEEALQQAK		103.84	686.357	1370.7	2	-2.74137	65.5432	5	8	4	3
	P35908	0.688424	0.491775	NVQDAIADAEQR		96.56	665.323	1328.63	2	-0.995916	43.8569	5	7	5	5
	P35908	1.19476	0.578034	GFSSGSAVVSGGSR		94.71	627.806	1253.6	2	-2.22263	31.3228	3	4	3	3
	P35908	1.49438	0.141262	TAAENDFVTLK		91.63	604.809	1207.6	2	-3.04457	52.0466	1	3	1	1
	P35908;P02538;P04259;P13647;P48668	1.24246	0.484188	NLDLDSIIAEVK		81.24	665.367	1328.72	2	0.0531548	99.4937	9	10	8	8
	P35908	1.02373	3.08299	YEELQVTVGR		79.9	597.306	1192.6	2	-10.0508	51.1275	2	1	2	2
	P35908	1.25351	0.772156	SLVGLGGTK		78.07	416.246	830.478	2	-9.56508	39.4611	3	3	3	2
	P35908	1.15176	0.995272	GGSGGGGSISGGGYGSGGGSGGR		73.54	581.253	1740.74	3	-2.43019	18.0768	2	2	1	2
	P35908;P04264	1.63062	0.0390548	IEISELNR		72.49	487.266	972.518	2	-5.7757	46.1585	2	17	2	2
	P35908	1.25307	0.503663	YLDGLTAER		69.39	519.265	1036.52	2	-3.12744	45.681	2	4	4	1
	P35908	11.5978	0.0184099	PINLEPIFQGYIDSLK		68.27	616.326	1845.96	3	-16.4403	120.179	0	2	1	0
	P35908;P02538;P04259;P48668	0.588475	12.5006	AQYEEIAQR		68.15	554.272	1106.53	2	-5.42752	25.7871	4	2	3	3
	P35908	2.77539	0.124389	LQGEIAHVK		67.49	497.783	993.552	2	-8.94271	23.219	1	2	1	0
	P35908;P02538;P04259;P13647;P48668;Q8N1N4	0.362569	0.909078	LLEGEECR	[7] Methylthio (C)	65.74	497.722	993.43	2	3.59335	39.5779	3	2	2	1
	P35908	0.956159	1.24892	VDPEIQNVK		60.43	521.279	1040.54	2	-7.10658	30.2672	3	2	1	2
	P35908	0.857733	1.19355	HGGGGGGFGGGGFGSR		58.06	440.862	1319.57	3	-8.28783	27.9143	2	5	2	1
	P35908	0.321152	0.403127	VLYDAEISQIHQSVTDTNVILSMDNSR	[23] Oxidation (M)	56.98	1022.17	3063.49	3	2.847	86.9485	1	1	0	1
	P35908	0.733482	9.52036	SKEEAEALYHSK		53.3	464.561	1390.66	3	-8.19865	16.8285	2	1	0	1
	P35908;P12035;Q5XKE5	0.72028	1.61679	DYQELMNVK	[6] Oxidation (M)	53.15	578.27	1154.53	2	-1.93948	36.6254	2	3	1	2
	P35908	0.768338	0.55504	WELLQQMNVGTR	[7] Oxidation (M)	52.47	745.863	1489.71	2	-16.4293	64.6155	0	2	1	1
	P35908;P12035	1.09694	0.226358	DYQELMNVK		51.56	570.274	1138.53	2	0.360152	54.6583	0	2	1	1
	P35908;A0A0P7V3N2;E6ZFH1;P02538;P04259;P12035;P13647;P48668;Q5XKE5;Q7SYF7;Q7Z794;W5KLZ2	0.60738	0.826848	FASFIDK		49.6	414.216	826.418	2	-6.60158	48.8728	3	6	3	3
	P35908	0.80519	6.5452	DVDNAYMIK		49.15	534.753	1067.49	2	-3.73615	44.7163	1	1	1	1
	P35908	0.824011	0.302225	TSQNSELNNMQDLVEDYK		44.11	1064.48	2126.96	2	5.84802	77.8612	1	1	0	0
	P35908	1.69286	0.174397	LNDLEEALQQAK		41.48	457.906	1370.7	3	-6.25988	65.9497	0	1	1	0
	P35908	0.698587	0.56419	NVQDAIADAEQR		38.39	443.882	1328.62	3	-5.93626	43.8569	1	1	0	1
A0A060XJX9	31	0.679031	0.892509	31								38	45	32	29
	A0A060XJX9	0.516569	0.758877	QDQIENQYGTLQELGEK		120.63	996.983	1991.95	2	3.67468	63.6748	1	1	0	1
	A0A060XJX9;A0A060XII9	0.648272	0.995198	VLESADDIQER		100.26	637.812	1273.61	2	-4.87707	32.2527	2	1	1	1
	A0A060XJX9;A0A0P7V2T7;A0A060XII9;H2UIA9;H2UIB0;H2UIB1;H3C0G3;H3CBT9;H3CBU0;W5KTF3;W5KTG2	0.867299	1.30008	DVTGAEALLER		90.48	587.305	1172.59	2	-7.80208	63.3863	2	2	2	2
	A0A060XJX9;A0A060XII9;H2UIA9;H2UIB0;H2UIB1;H3C0G3;H3CBT9;H3CBU0;W5KTF3;W5KTG2	0.992702	4.24226	EQLMASDDFGR	[4] Oxidation (M)	83.07	642.788	1283.56	2	13.2411	37.8466	1	1	0	1
	A0A060XJX9;A0A060XII9;W5KTF3;W5KTG2	0.721819	0.436972	ENLLDEQGSIGLR		81.14	722.385	1442.76	2	13.183	68.4263	1	3	1	1
	A0A060XJX9;A0A060XII9	0.870946	0.922043	DELITNWEQIR		79.26	708.859	1415.7	2	-0.27168	78.6484	1	1	1	1
	A0A060XJX9;A0A0P7V2T7;A0A060XII9;H2UIA9;H2UIB0;H2UIB1;H3C0G3;H3CBT9;H3CBU0;W5KTF3;W5KTG2	0.600169	0.862357	DLASVQALLR		76.11	543.315	1084.62	2	-7.21349	83.6986	3	3	3	1
	A0A060XJX9;A0A060XII9	0.734968	0.567068	DVDETISWIK		73.39	603.305	1204.6	2	-1.58486	74.536	1	2	3	2
	A0A060XJX9;A0A060XII9	38.338	0.0196208	ALINADELANDVAGAEALLDR		73.27	718.705	2153.09	3	-1.44833	119.599	0	1	1	0
	A0A060XJX9;A0A060XII9;W5KTF3;W5KTG2	0.462929	0.47421	EGALTNEEVGSDLEQVEVLQK		73.14	1144.07	2286.13	2	4.50467	80.6063	1	1	0	0
	A0A060XJX9;A0A060XII9;W5KTF3;W5KTG2	0.628289	0.655331	VNTLGGEAER		71.85	523.261	1044.51	2	-11.3058	18.8895	1	1	1	2
	A0A060XJX9;A0A060XII9	0.863149	0.892509	EANELQQWINEK		69.1	751.365	1500.71	2	-4.19868	70.2348	1	2	1	1
	A0A060XJX9;A0A0P7V2T7;H3C0G3;H3CBT9;H3CBU0;W5KTF3;W5KTG2	0.848938	1.23336	VNSLGETAER		67.15	538.265	1074.52	2	-14.3704	18.9603	0	1	1	1
	A0A060XJX9;A0A060XII9	0.556237	1.1799	EMPSAFDFVEFTR	[2] Oxidation (M)	65.9	796.363	1590.71	2	5.67261	92.1297	2	1	1	1
	A0A060XJX9;A0A060XII9	1.04116	0.620733	LFGAAEVQR		65.4	495.769	989.524	2	-4.98691	43.2346	3	2	1	3
	A0A060XJX9;A0A060XII9	2.33977	2.08062	ESLLELWEVR		65.13	637.339	1272.66	2	-6.22268	101.001	1	1	2	0
	A0A060XJX9;A0A060XII9	0.51011	1.01431	LQIASDENYKDPTNLQGK		64.55	678.674	2033	3	-3.77065	49.9755	1	1	0	0
	A0A060XJX9;A0A060XII9	0.412789	0.482813	LSQESHPEAELIVR		64.32	536.616	1606.83	3	-2.83583	47.7277	1	1	1	1
	A0A060XJX9;A0A060XII9	0.643146	0.857425	ITALDEFATK		63.89	554.794	1107.57	2	-6.08542	60.1044	1	1	2	2
	A0A060XJX9;A0A060XII9	0.727982	1.30864	SNMLGSAHEVQR	[3] Oxidation (M)	63.6	448.879	1343.61	3	-8.26008	16.9056	2	2	2	1
	A0A060XJX9	0.679031	0.212988	ALLNTGHYASEEVK		63.49	511.261	1530.76	3	-4.47261	42.6902	1	1	1	0
	A0A060XJX9;A0A060XII9	0.311425	0.0493097	DLIGVQNLLK		62.77	556.836	1111.66	2	-3.07495	88.4233	1	1	0	1
	A0A060XJX9;A0A060XII9	0.312056	0.35529	LGVLTEEK		59.99	444.751	887.488	2	-8.57869	34.5103	1	2	0	1
	A0A060XJX9;A0A0P7V2T7;H2UIA9;H2UIB0;H2UIB1;H3C0G3;H3CBT9;H3CBU0;W5KTF3;W5KTG2	0.770815	1.9839	DVEDEETWIR		58.93	646.303	1290.59	2	14.5462	57.3567	2	2	2	2
	A0A060XJX9;A0A0P7V2T7;A0A060XII9;H2UIA9;H2UIB0;H2UIB1;H3C0G3;H3CBT9;H3CBU0;W5KTF3;W5KTG2	0.766436	0.369903	ADVVESWIGEK		57.5	616.812	1231.61	2	0.547858	65.7571	1	2	0	1
	A0A060XJX9;A0A060XII9;H2UIA9;H2UIB0;H2UIB1;H3C0G3;H3CBT9;H3CBU0;W5KTF3;W5KTG2	0.950136	1.25214	DLDDEESWIK		55.61	625.294	1248.57	2	17.6367	63.3863	1	1	1	1
	A0A060XJX9;A0A060XII9	0.612309	1.16386	EAFLASDDKGDSLDSVEALIK		55.51	741.707	2222.1	3	1.46932	93.0101	1	1	1	0
	A0A060XJX9;A0A0P7V2T7;A0A060XII9;H2UIA9;H2UIB0;H2UIB1;H3C0G3;H3CBT9;H3CBU0;W5KTF3;W5KTG2	1.18872	1.80039	DVDEIEAWISEK		52.22	717.347	1432.68	2	5.48957	89.1812	1	1	1	0
	A0A060XJX9;A0A060XII9	0.639528	0.206362	DLTSVQNLQK		51.46	573.308	1144.6	2	-6.57431	42.6193	1	2	1	0
	A0A060XJX9;A0A060XII9	0.668394	1.43192	VNEVNQLAGK		50.25	536.287	1070.56	2	-10.8504	27.6302	1	2	1	0
	A0A060XJX9;A0A060XII9;H2UIA9;H2UIB0;H2UIB1;H3C0G3;H3CBT9;H3CBU0;W5KTF3;W5KTG2	0.631004	1.29796	LLEATELK		45.97	458.766	915.518	2	-10.8704	45.582	1	1	0	1
A0A087XUX0	31	0.863529	1.02009	31								100	101	94	96
	A0A087XUX0;A0A0E4G1U1;A0A0F8B474;A0A0K1U318;A0A0M3M1F3;A0A0P7TS99;A0A0S1RWB6;A0A1A8BF62;A0A1A8GCG9;A0A1A8IXY8;A0A1A8P475;A0A1B2G2Q0;A0A1I9LXI3;A0A060VU47;A0A060WES3;A0A060X0G4;A0A060YDC0;A0A060YDJ4;A0A096VJY6;A0A142DA87;A0A146NKP1;A0A146PRT5;A0A146RDK2;A0A146RZ72;A0A146SV22;A0A146UXG4;A0A146VSR1;A0A146ZCZ4;A0A146ZVP9;A0A147A010;A0A147APF5;A0A172LPZ7;A3RGT9;A5H1H8;A5HL62;A8CEI1;B5B0I3;B5DG30;B5X3U…	1.04644	0.936178	IINEPTAAAIAYGLDK		125.6	830.455	1658.89	2	3.98222	77.5928	10	8	8	4
	A0A087XUX0;A0A0M3M1F3;A0A1A8BF62;A0A1A8IXY8;A0A1A8P475;A0A1B2G2Q0;A0A060X0G4;A0A060YDC0;A0A060YDJ4;A0A096VJY6;A3RGT9;A5H1H8;B5DG30;B5X3U6;B6F133;D3TJN8;D9ZNB3;E9PKE3;F6M7U0;G3NXI7;G3NXJ7;G9G0W7;H2SJP2;H2SJP3;K9MR68;P11142;Q4SL93;Q6QIS4;Q76N60;W8GMR6	1.30646	0.910096	NQVAMNPTNTVFDAK	[5] Oxidation (M)	120.42	833.401	1664.79	2	2.60036	48.1678	3	2	3	3
	A0A087XUX0;A0A1A8BF62;A0A1A8G6R2;A0A1A8IXY8;A0A1A8P475;A0A1B2G2Q0;A0A060VU47;A0A060YDJ4;A0A096VJY6;A0A147AMV7;A3RGT9;A5H1H8;B3GFZ5;B5X3U6;B6F133;B6F134;C0HAK5;G9G0W7;H2SJP2;H2SJP3;I7FW61;K9MR68;M4VMY6;P08108;Q1HP65;Q4SL93;Q6QIS4;Q6TDU0;Q76N60;R9WN36;R9WRQ7;W5KA74;W5KAX2;W8GMB0;W8GMR6	0.516886	1.02929	SINPDEAVAYGAAVQAAILSGDK		111.26	754.055	2259.14	3	2.88659	107.27	4	3	3	5
	A0A087XUX0;A0A0C5BIF3;A0A0F8AEW0;A0A0K0XHM1;A0A0M3M1F3;A0A0R4IMF8;A0A0R4IVB0;A0A1B2G2Q0;A0A060X0G4;A0A060YDC0;A0A060YDJ4;A0A060Z858;A0A096VJY6;A5H1H8;B2MVI6;B4E3Z9;B5DG30;B5X3U6;D3TJN8;E9PKE3;F6K6F4;G1EHI2;G3NXI7;G3NXJ7;G9G0W7;H2SJP2;H2SJP3;K9MR68;P11142;Q4SL93;Q6NYR4;Q76N60;Q804B6;R9WP64;T2AZ78;W8GMR6	1.17894	0.263541	NQVAMNPTNTVFDAK		96.56	825.402	1648.79	2	1.47019	59.9507	1	2	1	2
	A0A087XUX0;A0A0E4G1U1;A0A0M3M1F3;A0A0P7TS99;A0A1A8BF62;A0A1A8IXY8;A0A1A8P475;A0A1B2G2Q0;A0A060VU47;A0A060X0G4;A0A060YDJ4;A0A096VJY6;A0A146NKP1;A0A146UXG4;A0A147APF5;A3RGT9;A5H1H8;B5DG30;B5X3U6;B6F133;C0HAK5;D9ZNB3;E9PKE3;F6M7U0;G9G0W7;H2SJP2;H2SJP3;H3DM99;K9MR68;P08108;P11142;P47773;Q4RHR7;Q4SL93;Q6PGX4;Q6QIS4;Q7SZM8;Q7T276;Q76N60;R9WNY5;S4T781;W5KA74;W5M938;W8GMB0;W8GMR6;X2CG11	1.65613	0.445653	FEELNADLFR		93.24	627.311	1252.61	2	-1.85284	78.5195	13	15	12	13
	A0A087XUX0;A0A0C5BIF3;A0A0E4G1U1;A0A0F8AEW0;A0A0K0XHM1;A0A0M3M1F3;A0A0N9HR78;A0A0R4IMF8;A0A0R4IVB0;A0A0S2VI41;A0A0U2IKZ9;A0A1B2G2Q0;A0A060X0G4;A0A060YDJ4;A0A060Z858;A0A096VJY6;A0A125RLA5;A0A142DA87;A0A146NKP1;A0A146NVI8;A0A146PRT5;A0A146RDK2;A0A146RZ72;A0A146UXG4;A0A147AMV7;A5H1H8;B2MVI6;B5DG30;B5X3U6;B6E4Y9;B6E947;B6F134;B6F135;B6VAH2;D2YZT1;D3TJN8;E9PKE3;F1DSD3;F6K6F4;G1EHI2;G3P8K6;G9FLS8;G9G0W…	0.830547	2.7051	STAGDTHLGGEDFDNR		91.95	846.368	1690.72	2	2.06148	30.8376	1	2	1	0
	A0A087XUX0;A0A0E4G1U1;A0A0M3M1F3;A0A0P7TS99;A0A1A8BF62;A0A1A8GCG9;A0A1A8IXY8;A0A1A8P475;A0A1B2G2Q0;A0A060VU47;A0A060YDJ4;A0A096VJY6;A0A146NKP1;A0A146UXG4;A0A147APF5;A3RGT9;A5H1H8;B5X3U6;B6F133;C0HAK5;D3TJN8;D9ZNB3;F6M7U0;G9G0W7;H2SJP2;H2SJP3;I7GGT6;K9MR68;P08108;P47773;Q4SL93;Q6QIS4;Q76N60;R9WNY5;S4T781;W5KA74;W8GMB0;W8GMR6;X2CG11	1.13062	1.0906	DAGTISGLNVLR		89.29	608.337	1214.66	2	-2.74639	68.7073	4	2	3	2
	A0A087XUX0;A0A0A8J382;A0A0C5BIF3;A0A0E4G1U1;A0A0F8AEW0;A0A0F8B474;A0A0G2JIW1;A0A0K0XHM1;A0A0K1U318;A0A0M3M1F3;A0A0N9HR78;A0A0R4IMF8;A0A0R4IVB0;A0A0S7LNH9;A0A0U2IKZ9;A0A1A7WK59;A0A1A8FLK9;A0A1A8G6R2;A0A1A8GCG9;A0A1A8JDR4;A0A1A8PRT9;A0A1B2G2Q0;A0A1I9LXI3;A0A060WES3;A0A060X0G4;A0A060XIH9;A0A060YDC0;A0A060YDJ4;A0A060Z858;A0A087XR58;A0A096VJY6;A0A125RLA5;A0A142DA87;A0A146ML21;A0A146NKP1;A0A146NVI8;A0A…	0.752816	1.2202	VEIIANDQGNR		87.2	614.816	1227.62	2	-3.6146	30.1964	4	4	4	4
	A0A087XUX0;A0A0E4G1U1;A0A0M3M1F3;A0A1A8BF62;A0A1A8IXY8;A0A1A8P475;A0A1B2G2Q0;A0A060YDJ4;A0A146NKP1;A0A146UXG4;A3RGT9;A5H1H8;B5X3U6;B6F133;D3TJN8;D9ZNB3;E9PKE3;F6M7U0;G9G0W7;H2SJP2;H2SJP3;I7GGT6;K9MR68;P08108;P11142;P47773;Q4SL93;Q6QIS4;Q76N60;W5KA74;W8GMB0;W8GMR6;X2CG11	22.7307	0.631079	GPAVGIDLGTTYSCVGVFQHGK	[14] Methylthio (C)	87.19	751.366	2251.08	3	0.192203	96.9746	0	1	5	1
	A0A087XUX0;A0A0E4G1U1;A0A0M3M1F3;A0A0S1RWB6;A0A0S2VI41;A0A0U2MAU9;A0A1A8G6R2;A0A1A8JDR4;A0A060X0G4;A0A060YDC0;A0A060YDJ4;A0A096VJY6;A0A142DA87;A0A146NKP1;A0A146SV22;A0A146UXG4;A0A147A010;A0A147APF5;A3RGT9;A8CEI1;B3GFZ5;B5DG30;B5X3U6;B5X4Z3;B6E4Y9;B6E947;B6F134;B6VAH2;C9WE63;D2YZT1;D3TZA6;E9PK54;F8SLH3;G3NXI7;G3NXJ7;G4W8Y7;G4W8Y8;G9G0W7;H3CF85;H3DM99;I3JYT8;I3KYD6;M4B0J3;O73922;P17066;Q0QWE3;Q4RHR…	1.0411	1.02009	TTPSYVAFTDTER		84.89	744.357	1486.7	2	3.16921	55.5228	5	4	5	4
	A0A087XUX0;A0A0M3M1F3;A0A0R4IMF8;A0A0R4IVB0;A0A146NKP1;A0A146UXG4;B2MVI6;G9FLS8;G9G0W7;K9MR68;P08108;Q4SL93;Q6NYR4;Q804B6;T2AZ78;W5KA74	0.764274	0.456852	FDDGVVQSDMK		80.28	620.778	1239.54	2	-2.46836	42.6511	2	4	1	2
	A0A087XUX0;A0A0M3M1F3;A0A0R4IMF8;A0A0R4IVB0;A0A146NKP1;A0A146UXG4;B2MVI6;G9FLS8;G9G0W7;K9MR68;P08108;Q4SL93;Q6NYR4;Q804B6;T2AZ78;W5KA74	0.731738	1.54488	RFDDGVVQSDMK		79.44	698.829	1395.64	2	-1.44692	38.2072	0	2	0	1
	A0A087XUX0;A0A0S1RWB6;A0A1A8BF62;A0A1A8IXY8;A0A1A8P475;A0A1B2G2Q0;A0A060YDJ4;A0A146NKP1;A0A146UXG4;A0A172LPZ7;A3RGT9;B5X3U6;B6F133;D3TZA6;D9ZNB3;F6M7U0;G9G0W7;I7GGT6;K9MR68;P47773;Q4SL93;Q6QIS4;W8GMR6	1.9761	4.47522	NGLESYAFNMK	[10] Oxidation (M)	79.28	645.298	1288.58	2	4.63013	50.9666	2	1	2	2
	A0A087XUX0;A0A0A7DLL1;A0A0K1U318;A0A0M3M1F3;A0A0P7TS99;A0A1A8BF62;A0A1A8IXY8;A0A1A8P475;A0A1B2G2Q0;A0A1I9LXI3;A0A060VU47;A0A060YDJ4;A0A096VJY6;A0A147APF5;A0A172LPZ7;A3RGT9;A5H1H8;B5B0I3;B5X3U6;B6E4Y9;B6E947;B6F133;B6VAH2;C0HAK5;D3TJN8;D3TZA6;D9ZNB3;E9PKE3;F4YAX3;F6M7U0;G3NXI7;G3NXJ7;G9G0W7;H2SJP2;H2SJP3;K9MR68;O73922;P08108;P11142;P47773;Q1HP65;Q4SL93;Q6PGX4;Q6QIS4;Q7SZM8;Q7T276;Q76N60;R9WNY5;V5L…	2.1388	3.4772	QTQTFTTYSDNQPGVLIQVYEGER		77.33	925.451	2773.33	3	3.49052	87.0517	2	2	2	3
	A0A087XUX0;A0A0C5BIF3;A0A0E4G1U1;A0A0F8AEW0;A0A0F8B474;A0A0K0XHM1;A0A0K1U318;A0A0M3M1F3;A0A0N9HR78;A0A0P7TS99;A0A0R4IMF8;A0A0R4IVB0;A0A1A8G6R2;A0A060X0G4;A0A060YDC0;A0A087XR58;A0A096VJY6;A0A125RLA5;A0A142DA87;A0A146NKP1;A0A146SV22;A0A146UXG4;A0A146XV60;A0A147A010;A0A147AMV7;A0A147APF5;A0A172LPZ7;A0A185L2K7;A5H1H8;A5HL62;A5HL63;A8WFS0;B0S610;B0UXR9;B0UXS6;B2MVI6;B5B0I3;B5DG30;B6E4Y9;B6E947;B6F134;…	0.781414	0.97812	FELTGIPPAPR		74.82	599.338	1196.66	2	6.13942	73.5258	7	12	6	8
	A0A087XUX0;A0A0E4G1U1;A0A0U2MAU9;A0A1A8BF62;A0A1A8G6R2;A0A1A8IXY8;A0A1A8JDR4;A0A1A8P475;A0A1B2G2Q0;A0A060VU47;A0A060YDJ4;A0A096VJY6;A0A146NKP1;A0A146UXG4;A3RGT9;A5H1H8;B5X3U6;B6F133;B6F134;C0HAK5;C9WE63;D3TZA6;G4W8Y8;G9G0W7;I3JYT8;I3KYD6;I7FW61;M4VMY6;P08108;P17066;P47773;Q6QIS4;Q6TDU0;Q76N60;R9WN36;R9WRQ7;W5K679;W5KA74;W8GMB0;W8GMR6	1.18175	2.55848	LLQDFFNGK		69.78	541.285	1080.56	2	-3.96387	72.166	10	5	10	9
	A0A087XUX0;A0A0M3M1F3;A0A0R4IMF8;A0A0R4IVB0;A0A146NKP1;A0A146UXG4;B2MVI6;G9FLS8;G9G0W7;K9MR68;P08108;Q4SL93;Q6NYR4;Q804B6;T2AZ78;W5KA74	0.850851	0.882202	FDDGVVQSDMK	[10] Oxidation (M)	68.42	628.777	1255.54	2	0.437884	37.6305	4	1	2	4
	A0A087XUX0;A0A0C5BIF3;A0A0E4G1U1;A0A0F8AEW0;A0A0K0XHM1;A0A0M3M1F3;A0A0P7TS99;A0A0P7U8Q6;A0A0R4IMF8;A0A0R4IVB0;A0A1B2G2Q0;A0A060YDJ4;A0A060Z858;A0A087XR58;A0A096VJY6;A0A146NKP1;A0A146UXG4;A0A147AMV7;A5H1H8;B2MVI6;B4E3Z9;B5X3U6;B6F134;C9WE63;D3TJN8;E9PKE3;F6K6F4;G1EHI2;G3P8K6;G9FLS8;G9G0W7;H2LKZ3;H2SJP2;H2SJP3;H3DM99;I6TPU5;I7GGT6;K9MR68;L0R6A4;M3ZHN8;M4VMY6;P08108;P11142;P47773;P79984;Q4RHR7;Q4SL9…	0.718312	0.103835	EIAEAYLGK		66.86	497.26	992.506	2	-11.9931	43.7856	4	9	3	6
	A0A087XUX0;A0A0F8AEW0;A0A0S1RWB6;A0A1B2G2Q0;A0A060YDJ4;A0A087XR58;A0A096VJY6;A0A172LPZ7;A5H1H8;B2MVI6;B5X3U6;B6F134;C9WE63;D3TZA6;G9FLS8;H2SJP2;H2SJP3;I7GGT6;M3ZHN8;M4VMY6;P47773;Q4SL93;Q6PGX4;Q6TDU0;Q8UWM8;Q76N60;Q804B6;T2AZ78;W5KA74;W8GMR6	0.627809	0.797647	CNEVISWLDK	[1] Methylthio (C)	65.66	626.795	1251.58	2	9.66961	82.6972	2	1	1	1
	A0A087XUX0;A0A0A6ZD97;A0A0A8J382;A0A0C5BIF3;A0A0F8AEW0;A0A0K0XHM1;A0A0P7U8Q6;A0A0P7Y8R9;A0A0R4IMF8;A0A0R4IVB0;A0A060YDC0;A0A060YDJ4;A0A060Z858;A0A096VJY6;A0A125RLA5;A5H1H8;A8WFS0;B0S610;B0UXR9;B0UXS6;B2MVI6;B5X3U6;B6F135;B7ZV46;C9WE63;E9PKE3;F6K6F4;G1EHI2;G9FLS8;G9G0W7;H2LKZ3;H2S0M6;H2S0M7;H2SJP2;H2SJP3;H2UP56;H3DM99;H6SFW8;I6TPU5;I7GGT6;K9MR68;M4VMY6;O42359;O42360;P08108;P11142;P47773;P79984;Q4R…	0.863529	1.31025	GTLDPVEK		55.15	429.729	857.443	2	-6.71638	25.573	2	3	2	3
	A0A087XUX0;A0A0M3M1F3;A0A0R4IMF8;A0A0R4IVB0;A0A146NKP1;A0A146UXG4;B2MVI6;G9FLS8;G9G0W7;K9MR68;P08108;Q4SL93;Q6NYR4;Q804B6;T2AZ78;W5KA74	0.694254	3.67516	RFDDGVVQSDMK	[11] Oxidation (M)	55.11	471.552	1411.63	3	-5.0211	25.5015	2	1	2	0
	A0A087XUX0;A0A0C5BIF3;A0A0E4G1U1;A0A0F8AEW0;A0A0K0XHM1;A0A0M3M1F3;A0A0N9HR78;A0A0R4IMF8;A0A0R4IVB0;A0A0S2VI41;A0A0U2IKZ9;A0A1B2G2Q0;A0A060X0G4;A0A060YDJ4;A0A060Z858;A0A096VJY6;A0A125RLA5;A0A142DA87;A0A146NKP1;A0A146NVI8;A0A146PRT5;A0A146RDK2;A0A146RZ72;A0A146UXG4;A0A147AMV7;A5H1H8;B2MVI6;B5DG30;B5X3U6;B6E4Y9;B6E947;B6F134;B6F135;B6VAH2;D2YZT1;D3TJN8;E9PKE3;F1DSD3;F6K6F4;G1EHI2;G3P8K6;G9FLS8;G9G0W…	0.80464	2.29996	STAGDTHLGGEDFDNR		54.97	564.578	1690.71	3	-3.59914	30.8376	5	3	5	5
	A0A087XUX0;A0A0A8J382;A0A0C5BIF3;A0A0E4G1U1;A0A0F8AEW0;A0A0F8B474;A0A0G2JIW1;A0A0K0XHM1;A0A0K1U318;A0A0M3M1F3;A0A0N9HR78;A0A0P7TS99;A0A0P7Y8R9;A0A0R4IMF8;A0A0R4IVB0;A0A0S1RWB6;A0A0U2IKZ9;A0A1A7ZX41;A0A1A8G6R2;A0A1A8GCG9;A0A1A8PRT9;A0A1B2G2Q0;A0A1I9LXI3;A0A060X0G4;A0A060YDC0;A0A060YDJ4;A0A060Z858;A0A087XR58;A0A096VJY6;A0A125RLA5;A0A142DA87;A0A146NKP1;A0A146NVI8;A0A146SV22;A0A146UXG4;A0A146XV60;A0A…	0.918769	9.09367	ITITNDK		53.67	402.72	803.425	2	-16.8895	18.3951	2	1	2	1
	A0A087XUX0;A0A0K1U318;A0A0M3M1F3;A0A0P7TS99;A0A0S1RWB6;A0A1A8BF62;A0A1A8IXY8;A0A1A8P475;A0A060VU47;A0A060YDJ4;A0A096VJY6;A0A172LPZ7;A3RGT9;A5H1H8;B5B0I3;B5X3U6;B6F133;C0HAK5;D3TZA6;D9ZNB3;E9PKE3;F4YAX3;F6M7U0;G9G0W7;H2SJP2;H2SJP3;H3DM99;I7GGT6;K9MR68;P08108;P11142;P47773;Q4RHR7;Q4SL93;Q6PGX4;Q6QIS4;Q7SZM8;Q7T275;Q7T276;Q76N60;V5L1N3;W5KA74;W5KAX2;W8GMR6;X2CG11	1.37753	0.641377	VCNPIITK	[2] Methylthio (C)	50.19	467.246	932.477	2	-5.45525	50.0318	3	2	1	2
	A0A087XUX0;A0A0A8J382;A0A0C5BIF3;A0A0E4G1U1;A0A0F8AEW0;A0A0F8B474;A0A0K0XHM1;A0A0K1U318;A0A0M3M1F3;A0A0N9HR78;A0A0P7TS99;A0A0P7Y8R9;A0A0R4IMF8;A0A0R4IVB0;A0A0S1RWB6;A0A0S7LNH9;A0A0U2IKZ9;A0A1A7ZX41;A0A1A8G6R2;A0A1A8GCG9;A0A1A8PRT9;A0A1I9LXI3;A0A060X0G4;A0A060YDC0;A0A060YDJ4;A0A060Z858;A0A087XR58;A0A096VJY6;A0A125RLA5;A0A142DA87;A0A146NKP1;A0A146NVI8;A0A146SV22;A0A146UXG4;A0A146XV60;A0A147A010;A0A…	1.04426	5.63497	DNNLLGK		49.99	387.207	772.4	2	-9.99442	22.9331	5	3	5	7
	A0A087XUX0;A0A1B2G2Q0;A0A142DA87;A5H1H8;G9G0W7;H2SJP2;H2SJP3;M4QML9;Q4SL93;Q6TDU0;Q76N60;W8GMR6	0.771065	0.456022	GQIHDIVLVGGSTR		48.87	726.401	1450.79	2	-0.650068	48.0836	2	1	1	0
	A0A087XUX0;A0A1B2G2Q0;A0A142DA87;A5H1H8;G9G0W7;H2SJP2;H2SJP3;M4QML9;Q4SL93;Q6TDU0;Q76N60;W8GMR6	0.712857	0.584345	GQIHDIVLVGGSTR		47.79	484.601	1450.78	3	-4.97394	48.0836	0	3	1	2
	A0A087XUX0;A0A0U2MAU9;A0A1A8BF62;A0A1A8IXY8;A0A1A8P475;A0A1B2G2Q0;A0A060VU47;A0A096VJY6;A0A147APF5;A5H1H8;B6F133;C0HAK5;C9WE63;D2YZT1;G3NXI7;G3NXJ7;G9G0W7;H2SJP2;H2SJP3;H3DM99;I7FW61;M4VMY6;P08108;P47773;Q4RHR7;Q4SL93;Q7SZM8;Q7T276;Q76N60;R9WN36;W8GMR6	0.527428	14.5054	MVNHFIAEFK	[1] Oxidation (M)	45.72	626.31	1250.61	2	-4.45355	53.2907	1	1	1	1
	A0A087XUX0;A0A0A8J382;A0A0C5BIF3;A0A0E4G1U1;A0A0F8AEW0;A0A0F8B474;A0A0K0XHM1;A0A0K1U318;A0A0M3M1F3;A0A0N9HR78;A0A0P7TS99;A0A0P7U8Q6;A0A0P7Y8R9;A0A0R4IMF8;A0A0R4IVB0;A0A0S1RWB6;A0A0S2VI41;A0A0S7LNH9;A0A0U2IKZ9;A0A1A7WK59;A0A1A7ZX41;A0A1A8FLK9;A0A1A8G6R2;A0A1A8GCG9;A0A1A8JDR4;A0A1A8PRT9;A0A1B2G2Q0;A0A1I9LXI3;A0A060WES3;A0A060X0G4;A0A060YDC0;A0A060YDJ4;A0A060Z858;A0A087XR58;A0A096VJY6;A0A125RLA5;A0A…	1.05157	1.21199	IINEPTAAAIAYGLDK		36.11	553.968	1658.88	3	-2.96026	78.4424	0	1	1	0
	A0A087XUX0;A0A1A8BF62;A0A1A8IXY8;A0A1A8P475;A0A1B2G2Q0;A0A060VU47;A0A060YDJ4;A0A096VJY6;A3RGT9;A5H1H8;B5X3U6;B6F133;C0HAK5;D9ZNB3;E9PKE3;F6M7U0;G9G0W7;H2SJP2;H2SJP3;K9MR68;P08108;P11142;Q1HP65;Q4SL93;Q6QIS4;Q76N60;S4T781;W5KA74;W5KAX2;W8GMB0;W8GMR6	2.75749	0.114895	SINPDEAVAYGAAVQAAILSGDK		36.08	1130.58	2259.15	2	6.29458	105.74	0	1	1	0
	A0A087XUX0;A0A0U2MAU9;A0A1A8BF62;A0A1A8IXY8;A0A1A8P475;A0A1B2G2Q0;A0A060VU47;A0A096VJY6;A0A147APF5;A5H1H8;B6F133;C0HAK5;C9WE63;D2YZT1;G3NXI7;G3NXJ7;G9G0W7;H2SJP2;H2SJP3;H3DM99;I7FW61;M4VMY6;P08108;P47773;Q4RHR7;Q4SL93;Q7SZM8;Q7T276;Q76N60;R9WN36;W8GMR6	0.439898	0.417325	MVNHFIAEFK		34.97	412.543	1234.61	3	-8.52881	59.746	0	1	0	1
Q4SL93	31	0.850851	1.02929	31								88	94	83	86
	Q4SL93;A0A0E4G1U1;A0A0F8B474;A0A0K1U318;A0A0M3M1F3;A0A0P7TS99;A0A0S1RWB6;A0A1A8BF62;A0A1A8GCG9;A0A1A8IXY8;A0A1A8P475;A0A1B2G2Q0;A0A1I9LXI3;A0A060VU47;A0A060WES3;A0A060X0G4;A0A060YDC0;A0A060YDJ4;A0A087XUX0;A0A096VJY6;A0A142DA87;A0A146NKP1;A0A146PRT5;A0A146RDK2;A0A146RZ72;A0A146SV22;A0A146UXG4;A0A146VSR1;A0A146ZCZ4;A0A146ZVP9;A0A147A010;A0A147APF5;A0A172LPZ7;A3RGT9;A5H1H8;A5HL62;A8CEI1;B5B0I3;B5DG3…	1.04644	0.936178	IINEPTAAAIAYGLDK		125.6	830.455	1658.89	2	3.98222	77.5928	10	8	8	4
	Q4SL93;A0A0M3M1F3;A0A1A8BF62;A0A1A8IXY8;A0A1A8P475;A0A1B2G2Q0;A0A060X0G4;A0A060YDC0;A0A060YDJ4;A0A087XUX0;A0A096VJY6;A3RGT9;A5H1H8;B5DG30;B5X3U6;B6F133;D3TJN8;D9ZNB3;E9PKE3;F6M7U0;G3NXI7;G3NXJ7;G9G0W7;H2SJP2;H2SJP3;K9MR68;P11142;Q6QIS4;Q76N60;W8GMR6	1.30646	0.910096	NQVAMNPTNTVFDAK	[5] Oxidation (M)	120.42	833.401	1664.79	2	2.60036	48.1678	3	2	3	3
	Q4SL93;A0A1A8BF62;A0A1A8G6R2;A0A1A8IXY8;A0A1A8P475;A0A1B2G2Q0;A0A060VU47;A0A060YDJ4;A0A087XUX0;A0A096VJY6;A0A147AMV7;A3RGT9;A5H1H8;B3GFZ5;B5X3U6;B6F133;B6F134;C0HAK5;G9G0W7;H2SJP2;H2SJP3;I7FW61;K9MR68;M4VMY6;P08108;Q1HP65;Q6QIS4;Q6TDU0;Q76N60;R9WN36;R9WRQ7;W5KA74;W5KAX2;W8GMB0;W8GMR6	0.516886	1.02929	SINPDEAVAYGAAVQAAILSGDK		111.26	754.055	2259.14	3	2.88659	107.27	4	3	3	5
	Q4SL93;A0A0C5BIF3;A0A0F8AEW0;A0A0K0XHM1;A0A0M3M1F3;A0A0R4IMF8;A0A0R4IVB0;A0A1B2G2Q0;A0A060X0G4;A0A060YDC0;A0A060YDJ4;A0A060Z858;A0A087XUX0;A0A096VJY6;A5H1H8;B2MVI6;B4E3Z9;B5DG30;B5X3U6;D3TJN8;E9PKE3;F6K6F4;G1EHI2;G3NXI7;G3NXJ7;G9G0W7;H2SJP2;H2SJP3;K9MR68;P11142;Q6NYR4;Q76N60;Q804B6;R9WP64;T2AZ78;W8GMR6	1.17894	0.263541	NQVAMNPTNTVFDAK		96.56	825.402	1648.79	2	1.47019	59.9507	1	2	1	2
	Q4SL93;A0A1A8BF62;A0A1A8IXY8;A0A1A8P475;A0A1B2G2Q0;A0A060VU47;A0A146PRT5;A0A146RDK2;A0A146RZ72;A5H1H8;B6F133;C0HAK5;D9ZNB3;H2SJP2;H2SJP3;I7GGT6;K9MR68;P08108;P47773;Q6QIS4;Q76N60;W8GMR6;W8GV68;W8H072;X2CG11	1.04452	2.70368	TTPSYVAFTDSER		93.27	737.349	1472.68	2	3.29331	53.1845	2	1	2	2
	Q4SL93;A0A0E4G1U1;A0A0M3M1F3;A0A0P7TS99;A0A1A8BF62;A0A1A8IXY8;A0A1A8P475;A0A1B2G2Q0;A0A060VU47;A0A060X0G4;A0A060YDJ4;A0A087XUX0;A0A096VJY6;A0A146NKP1;A0A146UXG4;A0A147APF5;A3RGT9;A5H1H8;B5DG30;B5X3U6;B6F133;C0HAK5;D9ZNB3;E9PKE3;F6M7U0;G9G0W7;H2SJP2;H2SJP3;H3DM99;K9MR68;P08108;P11142;P47773;Q4RHR7;Q6PGX4;Q6QIS4;Q7SZM8;Q7T276;Q76N60;R9WNY5;S4T781;W5KA74;W5M938;W8GMB0;W8GMR6;X2CG11	1.65613	0.445653	FEELNADLFR		93.24	627.311	1252.61	2	-1.85284	78.5195	13	15	12	13
	Q4SL93;A0A0C5BIF3;A0A0E4G1U1;A0A0F8AEW0;A0A0K0XHM1;A0A0M3M1F3;A0A0N9HR78;A0A0R4IMF8;A0A0R4IVB0;A0A0S2VI41;A0A0U2IKZ9;A0A1B2G2Q0;A0A060X0G4;A0A060YDJ4;A0A060Z858;A0A087XUX0;A0A096VJY6;A0A125RLA5;A0A142DA87;A0A146NKP1;A0A146NVI8;A0A146PRT5;A0A146RDK2;A0A146RZ72;A0A146UXG4;A0A147AMV7;A5H1H8;B2MVI6;B5DG30;B5X3U6;B6E4Y9;B6E947;B6F134;B6F135;B6VAH2;D2YZT1;D3TJN8;E9PKE3;F1DSD3;F6K6F4;G1EHI2;G3P8K6;G9FLS…	0.830547	2.7051	STAGDTHLGGEDFDNR		91.95	846.368	1690.72	2	2.06148	30.8376	1	2	1	0
	Q4SL93;A0A0E4G1U1;A0A0M3M1F3;A0A0P7TS99;A0A1A8BF62;A0A1A8GCG9;A0A1A8IXY8;A0A1A8P475;A0A1B2G2Q0;A0A060VU47;A0A060YDJ4;A0A087XUX0;A0A096VJY6;A0A146NKP1;A0A146UXG4;A0A147APF5;A3RGT9;A5H1H8;B5X3U6;B6F133;C0HAK5;D3TJN8;D9ZNB3;F6M7U0;G9G0W7;H2SJP2;H2SJP3;I7GGT6;K9MR68;P08108;P47773;Q6QIS4;Q76N60;R9WNY5;S4T781;W5KA74;W8GMB0;W8GMR6;X2CG11	1.13062	1.0906	DAGTISGLNVLR		89.29	608.337	1214.66	2	-2.74639	68.7073	4	2	3	2
	Q4SL93;A0A0A8J382;A0A0C5BIF3;A0A0E4G1U1;A0A0F8AEW0;A0A0F8B474;A0A0G2JIW1;A0A0K0XHM1;A0A0K1U318;A0A0M3M1F3;A0A0N9HR78;A0A0R4IMF8;A0A0R4IVB0;A0A0S7LNH9;A0A0U2IKZ9;A0A1A7WK59;A0A1A8FLK9;A0A1A8G6R2;A0A1A8GCG9;A0A1A8JDR4;A0A1A8PRT9;A0A1B2G2Q0;A0A1I9LXI3;A0A060WES3;A0A060X0G4;A0A060XIH9;A0A060YDC0;A0A060YDJ4;A0A060Z858;A0A087XR58;A0A087XUX0;A0A096VJY6;A0A125RLA5;A0A142DA87;A0A146ML21;A0A146NKP1;A0A146N…	0.752816	1.2202	VEIIANDQGNR		87.2	614.816	1227.62	2	-3.6146	30.1964	4	4	4	4
	Q4SL93;A0A0E4G1U1;A0A0M3M1F3;A0A1A8BF62;A0A1A8IXY8;A0A1A8P475;A0A1B2G2Q0;A0A060YDJ4;A0A087XUX0;A0A146NKP1;A0A146UXG4;A3RGT9;A5H1H8;B5X3U6;B6F133;D3TJN8;D9ZNB3;E9PKE3;F6M7U0;G9G0W7;H2SJP2;H2SJP3;I7GGT6;K9MR68;P08108;P11142;P47773;Q6QIS4;Q76N60;W5KA74;W8GMB0;W8GMR6;X2CG11	22.7307	0.631079	GPAVGIDLGTTYSCVGVFQHGK	[14] Methylthio (C)	87.19	751.366	2251.08	3	0.192203	96.9746	0	1	5	1
	Q4SL93;A0A0M3M1F3;A0A0R4IMF8;A0A0R4IVB0;A0A087XUX0;A0A146NKP1;A0A146UXG4;B2MVI6;G9FLS8;G9G0W7;K9MR68;P08108;Q6NYR4;Q804B6;T2AZ78;W5KA74	0.764274	0.456852	FDDGVVQSDMK		80.28	620.778	1239.54	2	-2.46836	42.6511	2	4	1	2
	Q4SL93;A0A0M3M1F3;A0A0R4IMF8;A0A0R4IVB0;A0A087XUX0;A0A146NKP1;A0A146UXG4;B2MVI6;G9FLS8;G9G0W7;K9MR68;P08108;Q6NYR4;Q804B6;T2AZ78;W5KA74	0.731738	1.54488	RFDDGVVQSDMK		79.44	698.829	1395.64	2	-1.44692	38.2072	0	2	0	1
	Q4SL93;A0A0S1RWB6;A0A1A8BF62;A0A1A8IXY8;A0A1A8P475;A0A1B2G2Q0;A0A060YDJ4;A0A087XUX0;A0A146NKP1;A0A146UXG4;A0A172LPZ7;A3RGT9;B5X3U6;B6F133;D3TZA6;D9ZNB3;F6M7U0;G9G0W7;I7GGT6;K9MR68;P47773;Q6QIS4;W8GMR6	1.9761	4.47522	NGLESYAFNMK	[10] Oxidation (M)	79.28	645.298	1288.58	2	4.63013	50.9666	2	1	2	2
	Q4SL93;A0A0A7DLL1;A0A0K1U318;A0A0M3M1F3;A0A0P7TS99;A0A1A8BF62;A0A1A8IXY8;A0A1A8P475;A0A1B2G2Q0;A0A1I9LXI3;A0A060VU47;A0A060YDJ4;A0A087XUX0;A0A096VJY6;A0A147APF5;A0A172LPZ7;A3RGT9;A5H1H8;B5B0I3;B5X3U6;B6E4Y9;B6E947;B6F133;B6VAH2;C0HAK5;D3TJN8;D3TZA6;D9ZNB3;E9PKE3;F4YAX3;F6M7U0;G3NXI7;G3NXJ7;G9G0W7;H2SJP2;H2SJP3;K9MR68;O73922;P08108;P11142;P47773;Q1HP65;Q6PGX4;Q6QIS4;Q7SZM8;Q7T276;Q76N60;R9WNY5;V5L…	2.1388	3.4772	QTQTFTTYSDNQPGVLIQVYEGER		77.33	925.451	2773.33	3	3.49052	87.0517	2	2	2	3
	Q4SL93;A0A0C5BIF3;A0A0E4G1U1;A0A0F8AEW0;A0A0F8B474;A0A0K0XHM1;A0A0K1U318;A0A0M3M1F3;A0A0N9HR78;A0A0P7TS99;A0A0R4IMF8;A0A0R4IVB0;A0A1A8G6R2;A0A060X0G4;A0A060YDC0;A0A087XR58;A0A087XUX0;A0A096VJY6;A0A125RLA5;A0A142DA87;A0A146NKP1;A0A146SV22;A0A146UXG4;A0A146XV60;A0A147A010;A0A147AMV7;A0A147APF5;A0A172LPZ7;A0A185L2K7;A5H1H8;A5HL62;A5HL63;A8WFS0;B0S610;B0UXR9;B0UXS6;B2MVI6;B5B0I3;B5DG30;B6E4Y9;B6E947;…	0.781414	0.97812	FELTGIPPAPR		74.82	599.338	1196.66	2	6.13942	73.5258	7	12	6	8
	Q4SL93;A0A0M3M1F3;A0A0R4IMF8;A0A0R4IVB0;A0A087XUX0;A0A146NKP1;A0A146UXG4;B2MVI6;G9FLS8;G9G0W7;K9MR68;P08108;Q6NYR4;Q804B6;T2AZ78;W5KA74	0.850851	0.882202	FDDGVVQSDMK	[10] Oxidation (M)	68.42	628.777	1255.54	2	0.437884	37.6305	4	1	2	4
	Q4SL93;A0A0C5BIF3;A0A0E4G1U1;A0A0F8AEW0;A0A0K0XHM1;A0A0M3M1F3;A0A0P7TS99;A0A0P7U8Q6;A0A0R4IMF8;A0A0R4IVB0;A0A1B2G2Q0;A0A060YDJ4;A0A060Z858;A0A087XR58;A0A087XUX0;A0A096VJY6;A0A146NKP1;A0A146UXG4;A0A147AMV7;A5H1H8;B2MVI6;B4E3Z9;B5X3U6;B6F134;C9WE63;D3TJN8;E9PKE3;F6K6F4;G1EHI2;G3P8K6;G9FLS8;G9G0W7;H2LKZ3;H2SJP2;H2SJP3;H3DM99;I6TPU5;I7GGT6;K9MR68;L0R6A4;M3ZHN8;M4VMY6;P08108;P11142;P47773;P79984;Q4RHR…	0.718312	0.103835	EIAEAYLGK		66.86	497.26	992.506	2	-11.9931	43.7856	4	9	3	6
	Q4SL93;A0A0F8AEW0;A0A0S1RWB6;A0A1B2G2Q0;A0A060YDJ4;A0A087XR58;A0A087XUX0;A0A096VJY6;A0A172LPZ7;A5H1H8;B2MVI6;B5X3U6;B6F134;C9WE63;D3TZA6;G9FLS8;H2SJP2;H2SJP3;I7GGT6;M3ZHN8;M4VMY6;P47773;Q6PGX4;Q6TDU0;Q8UWM8;Q76N60;Q804B6;T2AZ78;W5KA74;W8GMR6	0.627809	0.797647	CNEVISWLDK	[1] Methylthio (C)	65.66	626.795	1251.58	2	9.66961	82.6972	2	1	1	1
	Q4SL93;A0A0A6ZD97;A0A0A8J382;A0A0C5BIF3;A0A0F8AEW0;A0A0K0XHM1;A0A0P7U8Q6;A0A0P7Y8R9;A0A0R4IMF8;A0A0R4IVB0;A0A060YDC0;A0A060YDJ4;A0A060Z858;A0A087XUX0;A0A096VJY6;A0A125RLA5;A5H1H8;A8WFS0;B0S610;B0UXR9;B0UXS6;B2MVI6;B5X3U6;B6F135;B7ZV46;C9WE63;E9PKE3;F6K6F4;G1EHI2;G9FLS8;G9G0W7;H2LKZ3;H2S0M6;H2S0M7;H2SJP2;H2SJP3;H2UP56;H3DM99;H6SFW8;I6TPU5;I7GGT6;K9MR68;M4VMY6;O42359;O42360;P08108;P11142;P47773;P79…	0.863529	1.31025	GTLDPVEK		55.15	429.729	857.443	2	-6.71638	25.573	2	3	2	3
	Q4SL93;A0A0M3M1F3;A0A0R4IMF8;A0A0R4IVB0;A0A087XUX0;A0A146NKP1;A0A146UXG4;B2MVI6;G9FLS8;G9G0W7;K9MR68;P08108;Q6NYR4;Q804B6;T2AZ78;W5KA74	0.694254	3.67516	RFDDGVVQSDMK	[11] Oxidation (M)	55.11	471.552	1411.63	3	-5.0211	25.5015	2	1	2	0
	Q4SL93;A0A0C5BIF3;A0A0E4G1U1;A0A0F8AEW0;A0A0K0XHM1;A0A0M3M1F3;A0A0N9HR78;A0A0R4IMF8;A0A0R4IVB0;A0A0S2VI41;A0A0U2IKZ9;A0A1B2G2Q0;A0A060X0G4;A0A060YDJ4;A0A060Z858;A0A087XUX0;A0A096VJY6;A0A125RLA5;A0A142DA87;A0A146NKP1;A0A146NVI8;A0A146PRT5;A0A146RDK2;A0A146RZ72;A0A146UXG4;A0A147AMV7;A5H1H8;B2MVI6;B5DG30;B5X3U6;B6E4Y9;B6E947;B6F134;B6F135;B6VAH2;D2YZT1;D3TJN8;E9PKE3;F1DSD3;F6K6F4;G1EHI2;G3P8K6;G9FLS…	0.80464	2.29996	STAGDTHLGGEDFDNR		54.97	564.578	1690.71	3	-3.59914	30.8376	5	3	5	5
	Q4SL93;A0A0A8J382;A0A0C5BIF3;A0A0E4G1U1;A0A0F8AEW0;A0A0F8B474;A0A0G2JIW1;A0A0K0XHM1;A0A0K1U318;A0A0M3M1F3;A0A0N9HR78;A0A0P7TS99;A0A0P7Y8R9;A0A0R4IMF8;A0A0R4IVB0;A0A0S1RWB6;A0A0U2IKZ9;A0A1A7ZX41;A0A1A8G6R2;A0A1A8GCG9;A0A1A8PRT9;A0A1B2G2Q0;A0A1I9LXI3;A0A060X0G4;A0A060YDC0;A0A060YDJ4;A0A060Z858;A0A087XR58;A0A087XUX0;A0A096VJY6;A0A125RLA5;A0A142DA87;A0A146NKP1;A0A146NVI8;A0A146SV22;A0A146UXG4;A0A146X…	0.918769	9.09367	ITITNDK		53.67	402.72	803.425	2	-16.8895	18.3951	2	1	2	1
	Q4SL93;A0A0K1U318;A0A0M3M1F3;A0A0P7TS99;A0A0S1RWB6;A0A1A8BF62;A0A1A8IXY8;A0A1A8P475;A0A060VU47;A0A060YDJ4;A0A087XUX0;A0A096VJY6;A0A172LPZ7;A3RGT9;A5H1H8;B5B0I3;B5X3U6;B6F133;C0HAK5;D3TZA6;D9ZNB3;E9PKE3;F4YAX3;F6M7U0;G9G0W7;H2SJP2;H2SJP3;H3DM99;I7GGT6;K9MR68;P08108;P11142;P47773;Q4RHR7;Q6PGX4;Q6QIS4;Q7SZM8;Q7T275;Q7T276;Q76N60;V5L1N3;W5KA74;W5KAX2;W8GMR6;X2CG11	1.37753	0.641377	VCNPIITK	[2] Methylthio (C)	50.19	467.246	932.477	2	-5.45525	50.0318	3	2	1	2
	Q4SL93;A0A0A8J382;A0A0C5BIF3;A0A0E4G1U1;A0A0F8AEW0;A0A0F8B474;A0A0K0XHM1;A0A0K1U318;A0A0M3M1F3;A0A0N9HR78;A0A0P7TS99;A0A0P7Y8R9;A0A0R4IMF8;A0A0R4IVB0;A0A0S1RWB6;A0A0S7LNH9;A0A0U2IKZ9;A0A1A7ZX41;A0A1A8G6R2;A0A1A8GCG9;A0A1A8PRT9;A0A1I9LXI3;A0A060X0G4;A0A060YDC0;A0A060YDJ4;A0A060Z858;A0A087XR58;A0A087XUX0;A0A096VJY6;A0A125RLA5;A0A142DA87;A0A146NKP1;A0A146NVI8;A0A146SV22;A0A146UXG4;A0A146XV60;A0A147A…	1.04426	5.63497	DNNLLGK		49.99	387.207	772.4	2	-9.99442	22.9331	5	3	5	7
	Q4SL93;A0A1B2G2Q0;A0A087XUX0;A0A142DA87;A5H1H8;G9G0W7;H2SJP2;H2SJP3;M4QML9;Q6TDU0;Q76N60;W8GMR6	0.771065	0.456022	GQIHDIVLVGGSTR		48.87	726.401	1450.79	2	-0.650068	48.0836	2	1	1	0
	Q4SL93;H2SJP2;H2SJP3;I7FW61;M4VMY6;W5KA74	0.828999	1.1978	TVTNAVITVPAYFNDSQR		48.45	666	1994.98	3	-13.8855	82.5859	1	1	2	1
	Q4SL93;A0A1B2G2Q0;A0A087XUX0;A0A142DA87;A5H1H8;G9G0W7;H2SJP2;H2SJP3;M4QML9;Q6TDU0;Q76N60;W8GMR6	0.712857	0.584345	GQIHDIVLVGGSTR		47.79	484.601	1450.78	3	-4.97394	48.0836	0	3	1	2
	Q4SL93;A0A0U2MAU9;A0A1A8BF62;A0A1A8IXY8;A0A1A8P475;A0A1B2G2Q0;A0A060VU47;A0A087XUX0;A0A096VJY6;A0A147APF5;A5H1H8;B6F133;C0HAK5;C9WE63;D2YZT1;G3NXI7;G3NXJ7;G9G0W7;H2SJP2;H2SJP3;H3DM99;I7FW61;M4VMY6;P08108;P47773;Q4RHR7;Q7SZM8;Q7T276;Q76N60;R9WN36;W8GMR6	0.527428	14.5054	MVNHFIAEFK	[1] Oxidation (M)	45.72	626.31	1250.61	2	-4.45355	53.2907	1	1	1	1
	Q4SL93;A0A0A8J382;A0A0C5BIF3;A0A0E4G1U1;A0A0F8AEW0;A0A0F8B474;A0A0K0XHM1;A0A0K1U318;A0A0M3M1F3;A0A0N9HR78;A0A0P7TS99;A0A0P7U8Q6;A0A0P7Y8R9;A0A0R4IMF8;A0A0R4IVB0;A0A0S1RWB6;A0A0S2VI41;A0A0S7LNH9;A0A0U2IKZ9;A0A1A7WK59;A0A1A7ZX41;A0A1A8FLK9;A0A1A8G6R2;A0A1A8GCG9;A0A1A8JDR4;A0A1A8PRT9;A0A1B2G2Q0;A0A1I9LXI3;A0A060WES3;A0A060X0G4;A0A060YDC0;A0A060YDJ4;A0A060Z858;A0A087XR58;A0A087XUX0;A0A096VJY6;A0A125R…	1.05157	1.21199	IINEPTAAAIAYGLDK		36.11	553.968	1658.88	3	-2.96026	78.4424	0	1	1	0
	Q4SL93;A0A1A8BF62;A0A1A8IXY8;A0A1A8P475;A0A1B2G2Q0;A0A060VU47;A0A060YDJ4;A0A087XUX0;A0A096VJY6;A3RGT9;A5H1H8;B5X3U6;B6F133;C0HAK5;D9ZNB3;E9PKE3;F6M7U0;G9G0W7;H2SJP2;H2SJP3;K9MR68;P08108;P11142;Q1HP65;Q6QIS4;Q76N60;S4T781;W5KA74;W5KAX2;W8GMB0;W8GMR6	2.75749	0.114895	SINPDEAVAYGAAVQAAILSGDK		36.08	1130.58	2259.15	2	6.29458	105.74	0	1	1	0
	Q4SL93;A0A0U2MAU9;A0A1A8BF62;A0A1A8IXY8;A0A1A8P475;A0A1B2G2Q0;A0A060VU47;A0A087XUX0;A0A096VJY6;A0A147APF5;A5H1H8;B6F133;C0HAK5;C9WE63;D2YZT1;G3NXI7;G3NXJ7;G9G0W7;H2SJP2;H2SJP3;H3DM99;I7FW61;M4VMY6;P08108;P47773;Q4RHR7;Q7SZM8;Q7T276;Q76N60;R9WN36;W8GMR6	0.439898	0.417325	MVNHFIAEFK		34.97	412.543	1234.61	3	-8.52881	59.746	0	1	0	1
A0A060VYY9	30	1.13293	0.903164	30								74	81	78	77
	A0A060VYY9;A0A060XF42;A0A060XGL3;A0A060XXW6;B5DG32;B5X1S6;C1BJZ6;H2M998	1.27546	0.653306	NSYYGAESASITPLEDLYK		115.11	1061.01	2120.01	2	5.9617	86.908	2	3	2	2
	A0A060VYY9;A0A060XF42	1.16038	0.2298	YIAIASSVVETNDPEK		111.28	868.442	1734.87	2	0.430669	62.4358	1	2	0	1
	A0A060VYY9;B5DG32	1.40247	1.40397	FVSISDQYAPTDMGK		99.36	829.889	1657.76	2	-0.999084	63.4439	1	2	2	1
	A0A060VYY9;A0A060XF42;B5DG32	1.28023	0.853432	NTGDVNSCQIIIPQIQVNR	[8] Methylthio (C)	99.19	720.031	2157.07	3	1.60183	95.9873	1	2	1	1
	A0A060VYY9;A0A1A8N4L6;A0A060XGL3;A0A060XXW6;B5DG32;B5X1S6;C1BJZ6	1.02178	0.940884	QLICDPSYIMDR	[4] Methylthio (C)	95.28	750.339	1498.66	2	0.333609	93.2905	2	4	3	4
	A0A060VYY9;B5DG32	1.34793	0.911548	FVSISDQYAPTDMGK	[13] Oxidation (M)	90.86	837.89	1673.77	2	2.55061	54.9868	1	3	1	2
	A0A060VYY9	1.12521	0.797973	TDDYLDQPCIDTINR	[9] Methylthio (C)	89.77	914.403	1826.79	2	5.97476	80.8513	2	3	2	3
	A0A060VYY9;A0A1A8N4L6;A0A060XF42;A0A060XGL3;A0A060XXW6;A0A087XI82;A0A096LYK3;B5DG32;B5X1S6;C1BJZ6;H2M998;W5KSN1;W5NF56	2.35742	2.20152	FLMANGQLVR		86.93	574.813	1147.61	2	-5.46333	62.6519	1	2	1	1
	A0A060VYY9	0.428583	1.83384	VMGTEFDFAEMER	[2] Oxidation (M)	86.54	789.339	1576.66	2	5.43693	72.3097	2	2	2	2
	A0A060VYY9;A0A1A8N4L6;A0A060XGL3;A0A060XXW6;B5DG32;B5X1S6;C1BJZ6	0.743209	4.06141	QLICDPSYIMDR	[4] Methylthio (C)|[10] Oxidation (M)	82.7	758.337	1514.66	2	1.35705	81.186	3	3	3	3
	A0A060VYY9;B5DG32	0.980394	5.87287	TKNDIFGDAGDQ		82.18	640.79	1279.57	2	-1.31349	39.289	3	3	4	5
	A0A060VYY9;A0A060XF42;B5DG32	0.287891	1.02427	VPVTETEALASSLMGIFEK	[14] Oxidation (M)	81.99	680.019	2037.03	3	0.283433	112.922	2	2	1	2
	A0A060VYY9;A0A1A8N4L6;A0A060WXA9;A0A060XF42;A0A060XGL3;A0A060XXW6;A0A087XI82;A0A096LYK3;B5DG32;B5X1S6;C1BJZ6;H2M998;W5KSN1;W5NEJ2;W5NF56	6.47188	2.25653	SPYLYPLYGLGELPQGFAR		81.47	714.374	2140.1	3	0.833406	113.395	3	1	6	3
	A0A060VYY9	0.973748	0.894779	VMGTEFDFAEMER	[2] Oxidation (M)|[11] Oxidation (M)	77.49	797.333	1592.65	2	1.63981	58.1782	2	2	2	1
	A0A060VYY9;A0A0F8ATZ1;A0A060XGL3;A0A060XXW6;B5DG32;B5X1S6	0.931271	2.88274	TMEGVDPNK	[2] Oxidation (M)	77.41	503.727	1005.44	2	-4.83145	12.3268	13	7	13	14
	A0A060VYY9;A0A1A8N4L6;A0A060XF42;A0A060XGL3;A0A060XXW6;A0A087XI82;A0A096LYK3;B5DG32;B5X1S6;C1BJZ6;H2M998;W5KSN1;W5NF56	1.56134	2.10958	FLMANGQLVR	[3] Oxidation (M)	75.86	582.811	1163.61	2	-4.30897	51.6857	3	1	2	3
	A0A060VYY9;A0A1A8N4L6;A0A060XGL3;A0A060XXW6;B5DG32;B5X1S6;C1BJZ6	1.02983	4.18984	QLICDPSYIMDR	[N-term] Gln->pyro-Glu (N-term Q)|[4] Methylthio (C)|[10] Oxidation (M)	75.34	749.822	1497.63	2	0.0673171	99.1513	2	2	2	2
	A0A060VYY9;A0A1A8N4L6;A0A060XF42;A0A060XGL3;A0A060XXW6;B5DG32;B5X1S6;C1BJZ6	1.2699	1.76102	QLICDPSYIMDR	[N-term] Gln->pyro-Glu (N-term Q)|[4] Methylthio (C)	72.72	741.829	1481.64	2	6.07103	117.551	0	1	1	2
	A0A060VYY9;A0A060XF42;B5DG32	1.0276	0.796834	DSQIFISR		70.39	483.254	964.493	2	-5.62299	44.6091	4	4	5	4
	A0A060VYY9;A0A1A8N4L6;A0A060XF42;A0A060XGL3;A0A060XXW6;A0A087XI82;A0A096LYK3;B5DG32;B5X1S6;C1BJZ6;H2M998;W5KSN1;W5NF56	1.14064	1.4906	MLLITQVTR	[1] Oxidation (M)	66.52	545.815	1089.62	2	-5.66843	60.8004	15	9	11	12
	A0A060VYY9	0.573951	0.871723	VMGTEFDFAEMER	[11] Oxidation (M)	65.02	789.339	1576.66	2	5.9467	67.7382	1	2	1	2
	A0A060VYY9;A0A1A8N4L6;A0A060WXA9;A0A060XF42;A0A060XGL3;A0A060XXW6;A0A087XI82;A0A096LYK3;B5DG32;B5X1S6;C1BJZ6;H2M998;W5KSN1;W5NEJ2;W5NF56	1.30923	0.1226	LYSESLAR		61.81	469.747	937.479	2	-8.84173	31.9618	2	2	2	2
	A0A060VYY9;A0A1A8N4L6;A0A060XF42;A0A060XGL3;A0A060XXW6;A0A087XI82;A0A096LYK3;B5DG32;B5X1S6;C1BJZ6;H2M998;W5KSN1;W5NF56	2.29255	0.810457	MLLITQVTR		60.01	537.818	1073.62	2	-4.85631	68.7073	2	6	4	2
	A0A060VYY9;A0A1A8N4L6;A0A087XI82;A0A096LYK3;H2M998	1.42251	0.957551	VIEGSYVYK		59.68	529.277	1056.54	2	-8.11435	37.529	2	2	2	1
	A0A060VYY9;A0A060XF42;A0A060XGL3;A0A060XXW6;B5DG32;B5X1S6;C1BJZ6;G3Q6S8	0.704915	0.095851	TYDATTHFETTCDDIK	[12] Methylthio (C)	55.88	636.267	1905.78	3	1.10714	63.6775	1	3	1	1
	A0A060VYY9;A0A060XF42;B5DG32	21.0557	0.0437542	VPVTETEALASSLMGIFEK		53.36	674.68	2021.02	3	-9.61423	123.882	0	1	1	0
	A0A060VYY9;A0A0F8ATZ1;A0A1A8N4L6;A0A060XF42;B5DG32;H2M998;I3K1Q8;W5KSN1	0.556841	0.190258	ELKPALDLLEPIEQK		49.95	579.325	1734.95	3	-13.8679	89.6362	1	3	1	0
	A0A060VYY9;A0A060XF42;B5DG32	0.56629	0.71706	DWSVDLIPK		49.31	536.784	1071.55	2	-5.40758	85.1065	2	1	1	0
	A0A060VYY9;A0A060XGL3;A0A060XXW6;B5X1S6;C1BJZ6	17.1288	0.872956	TYDATTHFETTCDDIKDIYK	[12] Methylthio (C)	41.74	607.274	2425.07	4	8.40554	79.5994	0	1	1	0
	A0A060VYY9	0.55557	0.410994	VMGTEFDFAEMER		39.82	781.352	1560.69	2	19.7493	80.8513	0	2	0	1
K9MR68	30	1.04439	1.06274	30								90	93	83	91
	K9MR68;A0A0E4G1U1;A0A0F8B474;A0A0K1U318;A0A0M3M1F3;A0A0P7TS99;A0A0S1RWB6;A0A1A8BF62;A0A1A8GCG9;A0A1A8IXY8;A0A1A8P475;A0A1B2G2Q0;A0A1I9LXI3;A0A060VU47;A0A060WES3;A0A060X0G4;A0A060YDC0;A0A060YDJ4;A0A087XUX0;A0A096VJY6;A0A142DA87;A0A146NKP1;A0A146PRT5;A0A146RDK2;A0A146RZ72;A0A146SV22;A0A146UXG4;A0A146VSR1;A0A146ZCZ4;A0A146ZVP9;A0A147A010;A0A147APF5;A0A172LPZ7;A3RGT9;A5H1H8;A5HL62;A8CEI1;B5B0I3;B5DG3…	1.04644	0.936178	IINEPTAAAIAYGLDK		125.6	830.455	1658.89	2	3.98222	77.5928	10	8	8	4
	K9MR68;A0A0M3M1F3;A0A1A8BF62;A0A1A8IXY8;A0A1A8P475;A0A1B2G2Q0;A0A060X0G4;A0A060YDC0;A0A060YDJ4;A0A087XUX0;A0A096VJY6;A3RGT9;A5H1H8;B5DG30;B5X3U6;B6F133;D3TJN8;D9ZNB3;E9PKE3;F6M7U0;G3NXI7;G3NXJ7;G9G0W7;H2SJP2;H2SJP3;P11142;Q4SL93;Q6QIS4;Q76N60;W8GMR6	1.30646	0.910096	NQVAMNPTNTVFDAK	[5] Oxidation (M)	120.42	833.401	1664.79	2	2.60036	48.1678	3	2	3	3
	K9MR68;A0A1A8BF62;A0A1A8G6R2;A0A1A8IXY8;A0A1A8P475;A0A1B2G2Q0;A0A060VU47;A0A060YDJ4;A0A087XUX0;A0A096VJY6;A0A147AMV7;A3RGT9;A5H1H8;B3GFZ5;B5X3U6;B6F133;B6F134;C0HAK5;G9G0W7;H2SJP2;H2SJP3;I7FW61;M4VMY6;P08108;Q1HP65;Q4SL93;Q6QIS4;Q6TDU0;Q76N60;R9WN36;R9WRQ7;W5KA74;W5KAX2;W8GMB0;W8GMR6	0.516886	1.02929	SINPDEAVAYGAAVQAAILSGDK		111.26	754.055	2259.14	3	2.88659	107.27	4	3	3	5
	K9MR68;A0A0C5BIF3;A0A0F8AEW0;A0A0K0XHM1;A0A0M3M1F3;A0A0R4IMF8;A0A0R4IVB0;A0A1B2G2Q0;A0A060X0G4;A0A060YDC0;A0A060YDJ4;A0A060Z858;A0A087XUX0;A0A096VJY6;A5H1H8;B2MVI6;B4E3Z9;B5DG30;B5X3U6;D3TJN8;E9PKE3;F6K6F4;G1EHI2;G3NXI7;G3NXJ7;G9G0W7;H2SJP2;H2SJP3;P11142;Q4SL93;Q6NYR4;Q76N60;Q804B6;R9WP64;T2AZ78;W8GMR6	1.17894	0.263541	NQVAMNPTNTVFDAK		96.56	825.402	1648.79	2	1.47019	59.9507	1	2	1	2
	K9MR68;A0A1A8BF62;A0A1A8IXY8;A0A1A8P475;A0A1B2G2Q0;A0A060VU47;A0A146PRT5;A0A146RDK2;A0A146RZ72;A5H1H8;B6F133;C0HAK5;D9ZNB3;H2SJP2;H2SJP3;I7GGT6;P08108;P47773;Q4SL93;Q6QIS4;Q76N60;W8GMR6;W8GV68;W8H072;X2CG11	1.04452	2.70368	TTPSYVAFTDSER		93.27	737.349	1472.68	2	3.29331	53.1845	2	1	2	2
	K9MR68;A0A0E4G1U1;A0A0M3M1F3;A0A0P7TS99;A0A1A8BF62;A0A1A8IXY8;A0A1A8P475;A0A1B2G2Q0;A0A060VU47;A0A060X0G4;A0A060YDJ4;A0A087XUX0;A0A096VJY6;A0A146NKP1;A0A146UXG4;A0A147APF5;A3RGT9;A5H1H8;B5DG30;B5X3U6;B6F133;C0HAK5;D9ZNB3;E9PKE3;F6M7U0;G9G0W7;H2SJP2;H2SJP3;H3DM99;P08108;P11142;P47773;Q4RHR7;Q4SL93;Q6PGX4;Q6QIS4;Q7SZM8;Q7T276;Q76N60;R9WNY5;S4T781;W5KA74;W5M938;W8GMB0;W8GMR6;X2CG11	1.65613	0.445653	FEELNADLFR		93.24	627.311	1252.61	2	-1.85284	78.5195	13	15	12	13
	K9MR68;A0A0C5BIF3;A0A0E4G1U1;A0A0F8AEW0;A0A0K0XHM1;A0A0M3M1F3;A0A0N9HR78;A0A0R4IMF8;A0A0R4IVB0;A0A0S2VI41;A0A0U2IKZ9;A0A1B2G2Q0;A0A060X0G4;A0A060YDJ4;A0A060Z858;A0A087XUX0;A0A096VJY6;A0A125RLA5;A0A142DA87;A0A146NKP1;A0A146NVI8;A0A146PRT5;A0A146RDK2;A0A146RZ72;A0A146UXG4;A0A147AMV7;A5H1H8;B2MVI6;B5DG30;B5X3U6;B6E4Y9;B6E947;B6F134;B6F135;B6VAH2;D2YZT1;D3TJN8;E9PKE3;F1DSD3;F6K6F4;G1EHI2;G3P8K6;G9FLS…	0.830547	2.7051	STAGDTHLGGEDFDNR		91.95	846.368	1690.72	2	2.06148	30.8376	1	2	1	0
	K9MR68;A0A0E4G1U1;A0A0M3M1F3;A0A0P7TS99;A0A1A8BF62;A0A1A8GCG9;A0A1A8IXY8;A0A1A8P475;A0A1B2G2Q0;A0A060VU47;A0A060YDJ4;A0A087XUX0;A0A096VJY6;A0A146NKP1;A0A146UXG4;A0A147APF5;A3RGT9;A5H1H8;B5X3U6;B6F133;C0HAK5;D3TJN8;D9ZNB3;F6M7U0;G9G0W7;H2SJP2;H2SJP3;I7GGT6;P08108;P47773;Q4SL93;Q6QIS4;Q76N60;R9WNY5;S4T781;W5KA74;W8GMB0;W8GMR6;X2CG11	1.13062	1.0906	DAGTISGLNVLR		89.29	608.337	1214.66	2	-2.74639	68.7073	4	2	3	2
	K9MR68;A0A0A8J382;A0A0C5BIF3;A0A0E4G1U1;A0A0F8AEW0;A0A0F8B474;A0A0G2JIW1;A0A0K0XHM1;A0A0K1U318;A0A0M3M1F3;A0A0N9HR78;A0A0R4IMF8;A0A0R4IVB0;A0A0S7LNH9;A0A0U2IKZ9;A0A1A7WK59;A0A1A8FLK9;A0A1A8G6R2;A0A1A8GCG9;A0A1A8JDR4;A0A1A8PRT9;A0A1B2G2Q0;A0A1I9LXI3;A0A060WES3;A0A060X0G4;A0A060XIH9;A0A060YDC0;A0A060YDJ4;A0A060Z858;A0A087XR58;A0A087XUX0;A0A096VJY6;A0A125RLA5;A0A142DA87;A0A146ML21;A0A146NKP1;A0A146N…	0.752816	1.2202	VEIIANDQGNR		87.2	614.816	1227.62	2	-3.6146	30.1964	4	4	4	4
	K9MR68;A0A0E4G1U1;A0A0M3M1F3;A0A1A8BF62;A0A1A8IXY8;A0A1A8P475;A0A1B2G2Q0;A0A060YDJ4;A0A087XUX0;A0A146NKP1;A0A146UXG4;A3RGT9;A5H1H8;B5X3U6;B6F133;D3TJN8;D9ZNB3;E9PKE3;F6M7U0;G9G0W7;H2SJP2;H2SJP3;I7GGT6;P08108;P11142;P47773;Q4SL93;Q6QIS4;Q76N60;W5KA74;W8GMB0;W8GMR6;X2CG11	22.7307	0.631079	GPAVGIDLGTTYSCVGVFQHGK	[14] Methylthio (C)	87.19	751.366	2251.08	3	0.192203	96.9746	0	1	5	1
	K9MR68;A0A0M3M1F3;A0A0R4IMF8;A0A0R4IVB0;A0A087XUX0;A0A146NKP1;A0A146UXG4;B2MVI6;G9FLS8;G9G0W7;P08108;Q4SL93;Q6NYR4;Q804B6;T2AZ78;W5KA74	0.764274	0.456852	FDDGVVQSDMK		80.28	620.778	1239.54	2	-2.46836	42.6511	2	4	1	2
	K9MR68;A0A0M3M1F3;A0A0R4IMF8;A0A0R4IVB0;A0A087XUX0;A0A146NKP1;A0A146UXG4;B2MVI6;G9FLS8;G9G0W7;P08108;Q4SL93;Q6NYR4;Q804B6;T2AZ78;W5KA74	0.731738	1.54488	RFDDGVVQSDMK		79.44	698.829	1395.64	2	-1.44692	38.2072	0	2	0	1
	K9MR68;A0A0S1RWB6;A0A1A8BF62;A0A1A8IXY8;A0A1A8P475;A0A1B2G2Q0;A0A060YDJ4;A0A087XUX0;A0A146NKP1;A0A146UXG4;A0A172LPZ7;A3RGT9;B5X3U6;B6F133;D3TZA6;D9ZNB3;F6M7U0;G9G0W7;I7GGT6;P47773;Q4SL93;Q6QIS4;W8GMR6	1.9761	4.47522	NGLESYAFNMK	[10] Oxidation (M)	79.28	645.298	1288.58	2	4.63013	50.9666	2	1	2	2
	K9MR68;A0A0A7DLL1;A0A0K1U318;A0A0M3M1F3;A0A0P7TS99;A0A1A8BF62;A0A1A8IXY8;A0A1A8P475;A0A1B2G2Q0;A0A1I9LXI3;A0A060VU47;A0A060YDJ4;A0A087XUX0;A0A096VJY6;A0A147APF5;A0A172LPZ7;A3RGT9;A5H1H8;B5B0I3;B5X3U6;B6E4Y9;B6E947;B6F133;B6VAH2;C0HAK5;D3TJN8;D3TZA6;D9ZNB3;E9PKE3;F4YAX3;F6M7U0;G3NXI7;G3NXJ7;G9G0W7;H2SJP2;H2SJP3;O73922;P08108;P11142;P47773;Q1HP65;Q4SL93;Q6PGX4;Q6QIS4;Q7SZM8;Q7T276;Q76N60;R9WNY5;V5L…	2.1388	3.4772	QTQTFTTYSDNQPGVLIQVYEGER		77.33	925.451	2773.33	3	3.49052	87.0517	2	2	2	3
	K9MR68;A0A0C5BIF3;A0A0E4G1U1;A0A0F8AEW0;A0A0F8B474;A0A0K0XHM1;A0A0K1U318;A0A0M3M1F3;A0A0N9HR78;A0A0P7TS99;A0A0R4IMF8;A0A0R4IVB0;A0A1A8G6R2;A0A060X0G4;A0A060YDC0;A0A087XR58;A0A087XUX0;A0A096VJY6;A0A125RLA5;A0A142DA87;A0A146NKP1;A0A146SV22;A0A146UXG4;A0A146XV60;A0A147A010;A0A147AMV7;A0A147APF5;A0A172LPZ7;A0A185L2K7;A5H1H8;A5HL62;A5HL63;A8WFS0;B0S610;B0UXR9;B0UXS6;B2MVI6;B5B0I3;B5DG30;B6E4Y9;B6E947;…	0.781414	0.97812	FELTGIPPAPR		74.82	599.338	1196.66	2	6.13942	73.5258	7	12	6	8
	K9MR68;A0A0S1RWB6;A0A060VU47;C0HAK5;E3VXC7;H3CF85;P08108;Q4T4Q8;Q98897;W5KA74	1.66901	0.345238	SFYPEEISSMVLVK		72.52	814.918	1627.82	2	3.0247	95.4193	0	1	1	1
	K9MR68;A0A0S1RWB6;A0A060VU47;C0HAK5;E3VXC7;H3CF85;P08108;Q4T4Q8;Q98897;W5KA74	2.59252	0.275039	SFYPEEISSMVLVK		69.01	543.612	1627.82	3	-1.08555	95.4193	1	1	0	0
	K9MR68;A0A0M3M1F3;A0A0R4IMF8;A0A0R4IVB0;A0A087XUX0;A0A146NKP1;A0A146UXG4;B2MVI6;G9FLS8;G9G0W7;P08108;Q4SL93;Q6NYR4;Q804B6;T2AZ78;W5KA74	0.850851	0.882202	FDDGVVQSDMK	[10] Oxidation (M)	68.42	628.777	1255.54	2	0.437884	37.6305	4	1	2	4
	K9MR68;A0A0S1RWB6;E3VXC7;G3PI26;G3PI27;G9FLS8;H2S0M6;H2S0M7;H3CF85;P08108;Q98897;Q98900;W5KA74	0.663474	3.60323	SFYPEEISSMVLVK	[10] Oxidation (M)	67.01	822.913	1643.81	2	0.183623	82.1993	3	1	1	3
	K9MR68;A0A0C5BIF3;A0A0E4G1U1;A0A0F8AEW0;A0A0K0XHM1;A0A0M3M1F3;A0A0P7TS99;A0A0P7U8Q6;A0A0R4IMF8;A0A0R4IVB0;A0A1B2G2Q0;A0A060YDJ4;A0A060Z858;A0A087XR58;A0A087XUX0;A0A096VJY6;A0A146NKP1;A0A146UXG4;A0A147AMV7;A5H1H8;B2MVI6;B4E3Z9;B5X3U6;B6F134;C9WE63;D3TJN8;E9PKE3;F6K6F4;G1EHI2;G3P8K6;G9FLS8;G9G0W7;H2LKZ3;H2SJP2;H2SJP3;H3DM99;I6TPU5;I7GGT6;L0R6A4;M3ZHN8;M4VMY6;P08108;P11142;P47773;P79984;Q4RHR7;Q4SL9…	0.718312	0.103835	EIAEAYLGK		66.86	497.26	992.506	2	-11.9931	43.7856	4	9	3	6
	K9MR68;A0A0A6ZD97;A0A0A8J382;A0A0C5BIF3;A0A0F8AEW0;A0A0K0XHM1;A0A0P7U8Q6;A0A0P7Y8R9;A0A0R4IMF8;A0A0R4IVB0;A0A060YDC0;A0A060YDJ4;A0A060Z858;A0A087XUX0;A0A096VJY6;A0A125RLA5;A5H1H8;A8WFS0;B0S610;B0UXR9;B0UXS6;B2MVI6;B5X3U6;B6F135;B7ZV46;C9WE63;E9PKE3;F6K6F4;G1EHI2;G9FLS8;G9G0W7;H2LKZ3;H2S0M6;H2S0M7;H2SJP2;H2SJP3;H2UP56;H3DM99;H6SFW8;I6TPU5;I7GGT6;M4VMY6;O42359;O42360;P08108;P11142;P47773;P79984;Q4R…	0.863529	1.31025	GTLDPVEK		55.15	429.729	857.443	2	-6.71638	25.573	2	3	2	3
	K9MR68;A0A0M3M1F3;A0A0R4IMF8;A0A0R4IVB0;A0A087XUX0;A0A146NKP1;A0A146UXG4;B2MVI6;G9FLS8;G9G0W7;P08108;Q4SL93;Q6NYR4;Q804B6;T2AZ78;W5KA74	0.694254	3.67516	RFDDGVVQSDMK	[11] Oxidation (M)	55.11	471.552	1411.63	3	-5.0211	25.5015	2	1	2	0
	K9MR68;A0A0C5BIF3;A0A0E4G1U1;A0A0F8AEW0;A0A0K0XHM1;A0A0M3M1F3;A0A0N9HR78;A0A0R4IMF8;A0A0R4IVB0;A0A0S2VI41;A0A0U2IKZ9;A0A1B2G2Q0;A0A060X0G4;A0A060YDJ4;A0A060Z858;A0A087XUX0;A0A096VJY6;A0A125RLA5;A0A142DA87;A0A146NKP1;A0A146NVI8;A0A146PRT5;A0A146RDK2;A0A146RZ72;A0A146UXG4;A0A147AMV7;A5H1H8;B2MVI6;B5DG30;B5X3U6;B6E4Y9;B6E947;B6F134;B6F135;B6VAH2;D2YZT1;D3TJN8;E9PKE3;F1DSD3;F6K6F4;G1EHI2;G3P8K6;G9FLS…	0.80464	2.29996	STAGDTHLGGEDFDNR		54.97	564.578	1690.71	3	-3.59914	30.8376	5	3	5	5
	K9MR68;A0A0A8J382;A0A0C5BIF3;A0A0E4G1U1;A0A0F8AEW0;A0A0F8B474;A0A0G2JIW1;A0A0K0XHM1;A0A0K1U318;A0A0M3M1F3;A0A0N9HR78;A0A0P7TS99;A0A0P7Y8R9;A0A0R4IMF8;A0A0R4IVB0;A0A0S1RWB6;A0A0U2IKZ9;A0A1A7ZX41;A0A1A8G6R2;A0A1A8GCG9;A0A1A8PRT9;A0A1B2G2Q0;A0A1I9LXI3;A0A060X0G4;A0A060YDC0;A0A060YDJ4;A0A060Z858;A0A087XR58;A0A087XUX0;A0A096VJY6;A0A125RLA5;A0A142DA87;A0A146NKP1;A0A146NVI8;A0A146SV22;A0A146UXG4;A0A146X…	0.918769	9.09367	ITITNDK		53.67	402.72	803.425	2	-16.8895	18.3951	2	1	2	1
	K9MR68	0.763566	9.08256	CNEVVAWLDK	[1] Methylthio (C)	52.06	611.782	1221.55	2	-2.01753	80.7511	4	2	3	5
	K9MR68;A0A0K1U318;A0A0M3M1F3;A0A0P7TS99;A0A0S1RWB6;A0A1A8BF62;A0A1A8IXY8;A0A1A8P475;A0A060VU47;A0A060YDJ4;A0A087XUX0;A0A096VJY6;A0A172LPZ7;A3RGT9;A5H1H8;B5B0I3;B5X3U6;B6F133;C0HAK5;D3TZA6;D9ZNB3;E9PKE3;F4YAX3;F6M7U0;G9G0W7;H2SJP2;H2SJP3;H3DM99;I7GGT6;P08108;P11142;P47773;Q4RHR7;Q4SL93;Q6PGX4;Q6QIS4;Q7SZM8;Q7T275;Q7T276;Q76N60;V5L1N3;W5KA74;W5KAX2;W8GMR6;X2CG11	1.37753	0.641377	VCNPIITK	[2] Methylthio (C)	50.19	467.246	932.477	2	-5.45525	50.0318	3	2	1	2
	K9MR68;A0A0A8J382;A0A0C5BIF3;A0A0E4G1U1;A0A0F8AEW0;A0A0F8B474;A0A0K0XHM1;A0A0K1U318;A0A0M3M1F3;A0A0N9HR78;A0A0P7TS99;A0A0P7Y8R9;A0A0R4IMF8;A0A0R4IVB0;A0A0S1RWB6;A0A0S7LNH9;A0A0U2IKZ9;A0A1A7ZX41;A0A1A8G6R2;A0A1A8GCG9;A0A1A8PRT9;A0A1I9LXI3;A0A060X0G4;A0A060YDC0;A0A060YDJ4;A0A060Z858;A0A087XR58;A0A087XUX0;A0A096VJY6;A0A125RLA5;A0A142DA87;A0A146NKP1;A0A146NVI8;A0A146SV22;A0A146UXG4;A0A146XV60;A0A147A…	1.04426	5.63497	DNNLLGK		49.99	387.207	772.4	2	-9.99442	22.9331	5	3	5	7
	K9MR68;A0A0C5BIF3;A0A0F8AEW0;A0A0F8B474;A0A0G2JIW1;A0A0P7U8Q6;A0A0R4IMF8;A0A0R4IVB0;A0A0U2IKZ9;A0A1A8G6R2;A0A1A8JDR4;A0A060X0G4;A0A096VJY6;A8WFS0;B0S610;B0UXR9;B0UXS6;B2MVI6;B5DG30;B6F134;B6F135;B7ZV46;E0XJL3;E3VXC7;F6K6F4;F8SLH3;G1EHI2;G3NXI7;G3NXJ7;G3P8K6;H2LKZ3;H3DM99;I6TPU5;M4VMY6;P0DMV9;P79984;Q4RHR7;Q6NYR4;Q6PGX4;Q6PH56;Q7SZM8;Q7T276;Q804B6;R9WRQ7;S4T781;T2AZ78;W5KA74;W5KAX2	1.36186	1.03489	AQIHDIVLVGGSTR		47.22	489.271	1464.79	3	-8.50099	54.8216	0	2	1	2
	K9MR68;A0A0A8J382;A0A0C5BIF3;A0A0E4G1U1;A0A0F8AEW0;A0A0F8B474;A0A0K0XHM1;A0A0K1U318;A0A0M3M1F3;A0A0N9HR78;A0A0P7TS99;A0A0P7U8Q6;A0A0P7Y8R9;A0A0R4IMF8;A0A0R4IVB0;A0A0S1RWB6;A0A0S2VI41;A0A0S7LNH9;A0A0U2IKZ9;A0A1A7WK59;A0A1A7ZX41;A0A1A8FLK9;A0A1A8G6R2;A0A1A8GCG9;A0A1A8JDR4;A0A1A8PRT9;A0A1B2G2Q0;A0A1I9LXI3;A0A060WES3;A0A060X0G4;A0A060YDC0;A0A060YDJ4;A0A060Z858;A0A087XR58;A0A087XUX0;A0A096VJY6;A0A125R…	1.05157	1.21199	IINEPTAAAIAYGLDK		36.11	553.968	1658.88	3	-2.96026	78.4424	0	1	1	0
	K9MR68;A0A1A8BF62;A0A1A8IXY8;A0A1A8P475;A0A1B2G2Q0;A0A060VU47;A0A060YDJ4;A0A087XUX0;A0A096VJY6;A3RGT9;A5H1H8;B5X3U6;B6F133;C0HAK5;D9ZNB3;E9PKE3;F6M7U0;G9G0W7;H2SJP2;H2SJP3;P08108;P11142;Q1HP65;Q4SL93;Q6QIS4;Q76N60;S4T781;W5KA74;W5KAX2;W8GMB0;W8GMR6	2.75749	0.114895	SINPDEAVAYGAAVQAAILSGDK		36.08	1130.58	2259.15	2	6.29458	105.74	0	1	1	0
W5KA74	30	0.979933	1.06274	30								99	98	93	96
	W5KA74;A0A0E4G1U1;A0A0F8B474;A0A0K1U318;A0A0M3M1F3;A0A0P7TS99;A0A0S1RWB6;A0A1A8BF62;A0A1A8GCG9;A0A1A8IXY8;A0A1A8P475;A0A1B2G2Q0;A0A1I9LXI3;A0A060VU47;A0A060WES3;A0A060X0G4;A0A060YDC0;A0A060YDJ4;A0A087XUX0;A0A096VJY6;A0A142DA87;A0A146NKP1;A0A146PRT5;A0A146RDK2;A0A146RZ72;A0A146SV22;A0A146UXG4;A0A146VSR1;A0A146ZCZ4;A0A146ZVP9;A0A147A010;A0A147APF5;A0A172LPZ7;A3RGT9;A5H1H8;A5HL62;A8CEI1;B5B0I3;B5DG3…	1.04644	0.936178	IINEPTAAAIAYGLDK		125.6	830.455	1658.89	2	3.98222	77.5928	10	8	8	4
	W5KA74;A0A1A8BF62;A0A1A8G6R2;A0A1A8IXY8;A0A1A8P475;A0A1B2G2Q0;A0A060VU47;A0A060YDJ4;A0A087XUX0;A0A096VJY6;A0A147AMV7;A3RGT9;A5H1H8;B3GFZ5;B5X3U6;B6F133;B6F134;C0HAK5;G9G0W7;H2SJP2;H2SJP3;I7FW61;K9MR68;M4VMY6;P08108;Q1HP65;Q4SL93;Q6QIS4;Q6TDU0;Q76N60;R9WN36;R9WRQ7;W5KAX2;W8GMB0;W8GMR6	0.516886	1.02929	SINPDEAVAYGAAVQAAILSGDK		111.26	754.055	2259.14	3	2.88659	107.27	4	3	3	5
	W5KA74;A0A0E4G1U1;A0A0M3M1F3;A0A0P7TS99;A0A1A8BF62;A0A1A8IXY8;A0A1A8P475;A0A1B2G2Q0;A0A060VU47;A0A060X0G4;A0A060YDJ4;A0A087XUX0;A0A096VJY6;A0A146NKP1;A0A146UXG4;A0A147APF5;A3RGT9;A5H1H8;B5DG30;B5X3U6;B6F133;C0HAK5;D9ZNB3;E9PKE3;F6M7U0;G9G0W7;H2SJP2;H2SJP3;H3DM99;K9MR68;P08108;P11142;P47773;Q4RHR7;Q4SL93;Q6PGX4;Q6QIS4;Q7SZM8;Q7T276;Q76N60;R9WNY5;S4T781;W5M938;W8GMB0;W8GMR6;X2CG11	1.65613	0.445653	FEELNADLFR		93.24	627.311	1252.61	2	-1.85284	78.5195	13	15	12	13
	W5KA74;A0A0C5BIF3;A0A0E4G1U1;A0A0F8AEW0;A0A0K0XHM1;A0A0M3M1F3;A0A0N9HR78;A0A0R4IMF8;A0A0R4IVB0;A0A0S2VI41;A0A0U2IKZ9;A0A1B2G2Q0;A0A060X0G4;A0A060YDJ4;A0A060Z858;A0A087XUX0;A0A096VJY6;A0A125RLA5;A0A142DA87;A0A146NKP1;A0A146NVI8;A0A146PRT5;A0A146RDK2;A0A146RZ72;A0A146UXG4;A0A147AMV7;A5H1H8;B2MVI6;B5DG30;B5X3U6;B6E4Y9;B6E947;B6F134;B6F135;B6VAH2;D2YZT1;D3TJN8;E9PKE3;F1DSD3;F6K6F4;G1EHI2;G3P8K6;G9FLS…	0.830547	2.7051	STAGDTHLGGEDFDNR		91.95	846.368	1690.72	2	2.06148	30.8376	1	2	1	0
	W5KA74;A0A0E4G1U1;A0A0M3M1F3;A0A0P7TS99;A0A1A8BF62;A0A1A8GCG9;A0A1A8IXY8;A0A1A8P475;A0A1B2G2Q0;A0A060VU47;A0A060YDJ4;A0A087XUX0;A0A096VJY6;A0A146NKP1;A0A146UXG4;A0A147APF5;A3RGT9;A5H1H8;B5X3U6;B6F133;C0HAK5;D3TJN8;D9ZNB3;F6M7U0;G9G0W7;H2SJP2;H2SJP3;I7GGT6;K9MR68;P08108;P47773;Q4SL93;Q6QIS4;Q76N60;R9WNY5;S4T781;W8GMB0;W8GMR6;X2CG11	1.13062	1.0906	DAGTISGLNVLR		89.29	608.337	1214.66	2	-2.74639	68.7073	4	2	3	2
	W5KA74;A0A0E4G1U1;A0A0F8B474;A0A0K1U318;A0A1A8GCG9;A0A096VJY6;B5B0I3;B5X4Z3;B6E4Y9;B6E947;B6VAH2;D3TJN8;E0XJL3;E3VXC7;E9PKE3;F4YAX3;G4W8Y7;H2S0K0;H2SJP2;H2SJP3;H3CF85;O73922;P08108;P11142;Q4T4Q8;Q5KT34;Q5KT35;Q7T275;Q8UWM6;Q91233	1.17625	2.53165	NSLESYAFNMK	[10] Oxidation (M)	88.7	660.301	1318.59	2	1.23958	50.8944	3	2	3	4
	W5KA74;A0A0A8J382;A0A0C5BIF3;A0A0E4G1U1;A0A0F8AEW0;A0A0F8B474;A0A0G2JIW1;A0A0K0XHM1;A0A0K1U318;A0A0M3M1F3;A0A0N9HR78;A0A0R4IMF8;A0A0R4IVB0;A0A0S7LNH9;A0A0U2IKZ9;A0A1A7WK59;A0A1A8FLK9;A0A1A8G6R2;A0A1A8GCG9;A0A1A8JDR4;A0A1A8PRT9;A0A1B2G2Q0;A0A1I9LXI3;A0A060WES3;A0A060X0G4;A0A060XIH9;A0A060YDC0;A0A060YDJ4;A0A060Z858;A0A087XR58;A0A087XUX0;A0A096VJY6;A0A125RLA5;A0A142DA87;A0A146ML21;A0A146NKP1;A0A146N…	0.752816	1.2202	VEIIANDQGNR		87.2	614.816	1227.62	2	-3.6146	30.1964	4	4	4	4
	W5KA74;A0A0E4G1U1;A0A0M3M1F3;A0A1A8BF62;A0A1A8IXY8;A0A1A8P475;A0A1B2G2Q0;A0A060YDJ4;A0A087XUX0;A0A146NKP1;A0A146UXG4;A3RGT9;A5H1H8;B5X3U6;B6F133;D3TJN8;D9ZNB3;E9PKE3;F6M7U0;G9G0W7;H2SJP2;H2SJP3;I7GGT6;K9MR68;P08108;P11142;P47773;Q4SL93;Q6QIS4;Q76N60;W8GMB0;W8GMR6;X2CG11	22.7307	0.631079	GPAVGIDLGTTYSCVGVFQHGK	[14] Methylthio (C)	87.19	751.366	2251.08	3	0.192203	96.9746	0	1	5	1
	W5KA74;A0A0E4G1U1;A0A0M3M1F3;A0A0S1RWB6;A0A0S2VI41;A0A0U2MAU9;A0A1A8G6R2;A0A1A8JDR4;A0A060X0G4;A0A060YDC0;A0A060YDJ4;A0A087XUX0;A0A096VJY6;A0A142DA87;A0A146NKP1;A0A146SV22;A0A146UXG4;A0A147A010;A0A147APF5;A3RGT9;A8CEI1;B3GFZ5;B5DG30;B5X3U6;B5X4Z3;B6E4Y9;B6E947;B6F134;B6VAH2;C9WE63;D2YZT1;D3TZA6;E9PK54;F8SLH3;G3NXI7;G3NXJ7;G4W8Y7;G4W8Y8;G9G0W7;H3CF85;H3DM99;I3JYT8;I3KYD6;M4B0J3;O73922;P17066;Q0QWE…	1.0411	1.02009	TTPSYVAFTDTER		84.89	744.357	1486.7	2	3.16921	55.5228	5	4	5	4
	W5KA74;A0A0M3M1F3;A0A0R4IMF8;A0A0R4IVB0;A0A087XUX0;A0A146NKP1;A0A146UXG4;B2MVI6;G9FLS8;G9G0W7;K9MR68;P08108;Q4SL93;Q6NYR4;Q804B6;T2AZ78	0.764274	0.456852	FDDGVVQSDMK		80.28	620.778	1239.54	2	-2.46836	42.6511	2	4	1	2
	W5KA74;A0A0M3M1F3;A0A0R4IMF8;A0A0R4IVB0;A0A087XUX0;A0A146NKP1;A0A146UXG4;B2MVI6;G9FLS8;G9G0W7;K9MR68;P08108;Q4SL93;Q6NYR4;Q804B6;T2AZ78	0.731738	1.54488	RFDDGVVQSDMK		79.44	698.829	1395.64	2	-1.44692	38.2072	0	2	0	1
	W5KA74;A0A0A7DLL1;A0A0K1U318;A0A0M3M1F3;A0A0P7TS99;A0A1A8BF62;A0A1A8IXY8;A0A1A8P475;A0A1B2G2Q0;A0A1I9LXI3;A0A060VU47;A0A060YDJ4;A0A087XUX0;A0A096VJY6;A0A147APF5;A0A172LPZ7;A3RGT9;A5H1H8;B5B0I3;B5X3U6;B6E4Y9;B6E947;B6F133;B6VAH2;C0HAK5;D3TJN8;D3TZA6;D9ZNB3;E9PKE3;F4YAX3;F6M7U0;G3NXI7;G3NXJ7;G9G0W7;H2SJP2;H2SJP3;K9MR68;O73922;P08108;P11142;P47773;Q1HP65;Q4SL93;Q6PGX4;Q6QIS4;Q7SZM8;Q7T276;Q76N60;R9W…	2.1388	3.4772	QTQTFTTYSDNQPGVLIQVYEGER		77.33	925.451	2773.33	3	3.49052	87.0517	2	2	2	3
	W5KA74;A0A0C5BIF3;A0A0E4G1U1;A0A0F8AEW0;A0A0F8B474;A0A0K0XHM1;A0A0K1U318;A0A0M3M1F3;A0A0N9HR78;A0A0P7TS99;A0A0R4IMF8;A0A0R4IVB0;A0A1A8G6R2;A0A060X0G4;A0A060YDC0;A0A087XR58;A0A087XUX0;A0A096VJY6;A0A125RLA5;A0A142DA87;A0A146NKP1;A0A146SV22;A0A146UXG4;A0A146XV60;A0A147A010;A0A147AMV7;A0A147APF5;A0A172LPZ7;A0A185L2K7;A5H1H8;A5HL62;A5HL63;A8WFS0;B0S610;B0UXR9;B0UXS6;B2MVI6;B5B0I3;B5DG30;B6E4Y9;B6E947;…	0.781414	0.97812	FELTGIPPAPR		74.82	599.338	1196.66	2	6.13942	73.5258	7	12	6	8
	W5KA74;A0A0S1RWB6;A0A060VU47;C0HAK5;E3VXC7;H3CF85;K9MR68;P08108;Q4T4Q8;Q98897	1.66901	0.345238	SFYPEEISSMVLVK		72.52	814.918	1627.82	2	3.0247	95.4193	0	1	1	1
	W5KA74;A0A0E4G1U1;A0A0U2MAU9;A0A1A8BF62;A0A1A8G6R2;A0A1A8IXY8;A0A1A8JDR4;A0A1A8P475;A0A1B2G2Q0;A0A060VU47;A0A060YDJ4;A0A087XUX0;A0A096VJY6;A0A146NKP1;A0A146UXG4;A3RGT9;A5H1H8;B5X3U6;B6F133;B6F134;C0HAK5;C9WE63;D3TZA6;G4W8Y8;G9G0W7;I3JYT8;I3KYD6;I7FW61;M4VMY6;P08108;P17066;P47773;Q6QIS4;Q6TDU0;Q76N60;R9WN36;R9WRQ7;W5K679;W8GMB0;W8GMR6	1.18175	2.55848	LLQDFFNGK		69.78	541.285	1080.56	2	-3.96387	72.166	10	5	10	9
	W5KA74;A0A0S1RWB6;A0A060VU47;C0HAK5;E3VXC7;H3CF85;K9MR68;P08108;Q4T4Q8;Q98897	2.59252	0.275039	SFYPEEISSMVLVK		69.01	543.612	1627.82	3	-1.08555	95.4193	1	1	0	0
	W5KA74;A0A0M3M1F3;A0A0R4IMF8;A0A0R4IVB0;A0A087XUX0;A0A146NKP1;A0A146UXG4;B2MVI6;G9FLS8;G9G0W7;K9MR68;P08108;Q4SL93;Q6NYR4;Q804B6;T2AZ78	0.850851	0.882202	FDDGVVQSDMK	[10] Oxidation (M)	68.42	628.777	1255.54	2	0.437884	37.6305	4	1	2	4
	W5KA74;A0A0S1RWB6;E3VXC7;G3PI26;G3PI27;G9FLS8;H2S0M6;H2S0M7;H3CF85;K9MR68;P08108;Q98897;Q98900	0.663474	3.60323	SFYPEEISSMVLVK	[10] Oxidation (M)	67.01	822.913	1643.81	2	0.183623	82.1993	3	1	1	3
	W5KA74;A0A0C5BIF3;A0A0E4G1U1;A0A0F8AEW0;A0A0K0XHM1;A0A0M3M1F3;A0A0P7TS99;A0A0P7U8Q6;A0A0R4IMF8;A0A0R4IVB0;A0A1B2G2Q0;A0A060YDJ4;A0A060Z858;A0A087XR58;A0A087XUX0;A0A096VJY6;A0A146NKP1;A0A146UXG4;A0A147AMV7;A5H1H8;B2MVI6;B4E3Z9;B5X3U6;B6F134;C9WE63;D3TJN8;E9PKE3;F6K6F4;G1EHI2;G3P8K6;G9FLS8;G9G0W7;H2LKZ3;H2SJP2;H2SJP3;H3DM99;I6TPU5;I7GGT6;K9MR68;L0R6A4;M3ZHN8;M4VMY6;P08108;P11142;P47773;P79984;Q4RHR…	0.718312	0.103835	EIAEAYLGK		66.86	497.26	992.506	2	-11.9931	43.7856	4	9	3	6
	W5KA74;A0A0F8AEW0;A0A0S1RWB6;A0A1B2G2Q0;A0A060YDJ4;A0A087XR58;A0A087XUX0;A0A096VJY6;A0A172LPZ7;A5H1H8;B2MVI6;B5X3U6;B6F134;C9WE63;D3TZA6;G9FLS8;H2SJP2;H2SJP3;I7GGT6;M3ZHN8;M4VMY6;P47773;Q4SL93;Q6PGX4;Q6TDU0;Q8UWM8;Q76N60;Q804B6;T2AZ78;W8GMR6	0.627809	0.797647	CNEVISWLDK	[1] Methylthio (C)	65.66	626.795	1251.58	2	9.66961	82.6972	2	1	1	1
	W5KA74;A0A0A6ZD97;A0A0A8J382;A0A0C5BIF3;A0A0F8AEW0;A0A0K0XHM1;A0A0P7U8Q6;A0A0P7Y8R9;A0A0R4IMF8;A0A0R4IVB0;A0A060YDC0;A0A060YDJ4;A0A060Z858;A0A087XUX0;A0A096VJY6;A0A125RLA5;A5H1H8;A8WFS0;B0S610;B0UXR9;B0UXS6;B2MVI6;B5X3U6;B6F135;B7ZV46;C9WE63;E9PKE3;F6K6F4;G1EHI2;G9FLS8;G9G0W7;H2LKZ3;H2S0M6;H2S0M7;H2SJP2;H2SJP3;H2UP56;H3DM99;H6SFW8;I6TPU5;I7GGT6;K9MR68;M4VMY6;O42359;O42360;P08108;P11142;P47773;P79…	0.863529	1.31025	GTLDPVEK		55.15	429.729	857.443	2	-6.71638	25.573	2	3	2	3
	W5KA74;A0A0M3M1F3;A0A0R4IMF8;A0A0R4IVB0;A0A087XUX0;A0A146NKP1;A0A146UXG4;B2MVI6;G9FLS8;G9G0W7;K9MR68;P08108;Q4SL93;Q6NYR4;Q804B6;T2AZ78	0.694254	3.67516	RFDDGVVQSDMK	[11] Oxidation (M)	55.11	471.552	1411.63	3	-5.0211	25.5015	2	1	2	0
	W5KA74;A0A0C5BIF3;A0A0E4G1U1;A0A0F8AEW0;A0A0K0XHM1;A0A0M3M1F3;A0A0N9HR78;A0A0R4IMF8;A0A0R4IVB0;A0A0S2VI41;A0A0U2IKZ9;A0A1B2G2Q0;A0A060X0G4;A0A060YDJ4;A0A060Z858;A0A087XUX0;A0A096VJY6;A0A125RLA5;A0A142DA87;A0A146NKP1;A0A146NVI8;A0A146PRT5;A0A146RDK2;A0A146RZ72;A0A146UXG4;A0A147AMV7;A5H1H8;B2MVI6;B5DG30;B5X3U6;B6E4Y9;B6E947;B6F134;B6F135;B6VAH2;D2YZT1;D3TJN8;E9PKE3;F1DSD3;F6K6F4;G1EHI2;G3P8K6;G9FLS…	0.80464	2.29996	STAGDTHLGGEDFDNR		54.97	564.578	1690.71	3	-3.59914	30.8376	5	3	5	5
	W5KA74;A0A0A8J382;A0A0C5BIF3;A0A0E4G1U1;A0A0F8AEW0;A0A0F8B474;A0A0G2JIW1;A0A0K0XHM1;A0A0K1U318;A0A0M3M1F3;A0A0N9HR78;A0A0P7TS99;A0A0P7Y8R9;A0A0R4IMF8;A0A0R4IVB0;A0A0S1RWB6;A0A0U2IKZ9;A0A1A7ZX41;A0A1A8G6R2;A0A1A8GCG9;A0A1A8PRT9;A0A1B2G2Q0;A0A1I9LXI3;A0A060X0G4;A0A060YDC0;A0A060YDJ4;A0A060Z858;A0A087XR58;A0A087XUX0;A0A096VJY6;A0A125RLA5;A0A142DA87;A0A146NKP1;A0A146NVI8;A0A146SV22;A0A146UXG4;A0A146X…	0.918769	9.09367	ITITNDK		53.67	402.72	803.425	2	-16.8895	18.3951	2	1	2	1
	W5KA74;A0A0K1U318;A0A0M3M1F3;A0A0P7TS99;A0A0S1RWB6;A0A1A8BF62;A0A1A8IXY8;A0A1A8P475;A0A060VU47;A0A060YDJ4;A0A087XUX0;A0A096VJY6;A0A172LPZ7;A3RGT9;A5H1H8;B5B0I3;B5X3U6;B6F133;C0HAK5;D3TZA6;D9ZNB3;E9PKE3;F4YAX3;F6M7U0;G9G0W7;H2SJP2;H2SJP3;H3DM99;I7GGT6;K9MR68;P08108;P11142;P47773;Q4RHR7;Q4SL93;Q6PGX4;Q6QIS4;Q7SZM8;Q7T275;Q7T276;Q76N60;V5L1N3;W5KAX2;W8GMR6;X2CG11	1.37753	0.641377	VCNPIITK	[2] Methylthio (C)	50.19	467.246	932.477	2	-5.45525	50.0318	3	2	1	2
	W5KA74;A0A0A8J382;A0A0C5BIF3;A0A0E4G1U1;A0A0F8AEW0;A0A0F8B474;A0A0K0XHM1;A0A0K1U318;A0A0M3M1F3;A0A0N9HR78;A0A0P7TS99;A0A0P7Y8R9;A0A0R4IMF8;A0A0R4IVB0;A0A0S1RWB6;A0A0S7LNH9;A0A0U2IKZ9;A0A1A7ZX41;A0A1A8G6R2;A0A1A8GCG9;A0A1A8PRT9;A0A1I9LXI3;A0A060X0G4;A0A060YDC0;A0A060YDJ4;A0A060Z858;A0A087XR58;A0A087XUX0;A0A096VJY6;A0A125RLA5;A0A142DA87;A0A146NKP1;A0A146NVI8;A0A146SV22;A0A146UXG4;A0A146XV60;A0A147A…	1.04426	5.63497	DNNLLGK		49.99	387.207	772.4	2	-9.99442	22.9331	5	3	5	7
	W5KA74;H2SJP2;H2SJP3;I7FW61;M4VMY6;Q4SL93	0.828999	1.1978	TVTNAVITVPAYFNDSQR		48.45	666	1994.98	3	-13.8855	82.5859	1	1	2	1
	W5KA74;A0A0C5BIF3;A0A0F8AEW0;A0A0F8B474;A0A0G2JIW1;A0A0P7U8Q6;A0A0R4IMF8;A0A0R4IVB0;A0A0U2IKZ9;A0A1A8G6R2;A0A1A8JDR4;A0A060X0G4;A0A096VJY6;A8WFS0;B0S610;B0UXR9;B0UXS6;B2MVI6;B5DG30;B6F134;B6F135;B7ZV46;E0XJL3;E3VXC7;F6K6F4;F8SLH3;G1EHI2;G3NXI7;G3NXJ7;G3P8K6;H2LKZ3;H3DM99;I6TPU5;K9MR68;M4VMY6;P0DMV9;P79984;Q4RHR7;Q6NYR4;Q6PGX4;Q6PH56;Q7SZM8;Q7T276;Q804B6;R9WRQ7;S4T781;T2AZ78;W5KAX2	1.36186	1.03489	AQIHDIVLVGGSTR		47.22	489.271	1464.79	3	-8.50099	54.8216	0	2	1	2
	W5KA74;A0A0A8J382;A0A0C5BIF3;A0A0E4G1U1;A0A0F8AEW0;A0A0F8B474;A0A0K0XHM1;A0A0K1U318;A0A0M3M1F3;A0A0N9HR78;A0A0P7TS99;A0A0P7U8Q6;A0A0P7Y8R9;A0A0R4IMF8;A0A0R4IVB0;A0A0S1RWB6;A0A0S2VI41;A0A0S7LNH9;A0A0U2IKZ9;A0A1A7WK59;A0A1A7ZX41;A0A1A8FLK9;A0A1A8G6R2;A0A1A8GCG9;A0A1A8JDR4;A0A1A8PRT9;A0A1B2G2Q0;A0A1I9LXI3;A0A060WES3;A0A060X0G4;A0A060YDC0;A0A060YDJ4;A0A060Z858;A0A087XR58;A0A087XUX0;A0A096VJY6;A0A125R…	1.05157	1.21199	IINEPTAAAIAYGLDK		36.11	553.968	1658.88	3	-2.96026	78.4424	0	1	1	0
	W5KA74;A0A1A8BF62;A0A1A8IXY8;A0A1A8P475;A0A1B2G2Q0;A0A060VU47;A0A060YDJ4;A0A087XUX0;A0A096VJY6;A3RGT9;A5H1H8;B5X3U6;B6F133;C0HAK5;D9ZNB3;E9PKE3;F6M7U0;G9G0W7;H2SJP2;H2SJP3;K9MR68;P08108;P11142;Q1HP65;Q4SL93;Q6QIS4;Q76N60;S4T781;W5KAX2;W8GMB0;W8GMR6	2.75749	0.114895	SINPDEAVAYGAAVQAAILSGDK		36.08	1130.58	2259.15	2	6.29458	105.74	0	1	1	0
A0A060XII9	29	0.648272	0.862357	29								37	42	29	26
	A0A060XII9	0.281546	0.609819	LSDDNTIGQEEIEQR		113.42	873.912	1745.81	2	0.924054	43.5724	1	1	1	1
	A0A060XII9;A0A060XJX9	0.648272	0.995198	VLESADDIQER		100.26	637.812	1273.61	2	-4.87707	32.2527	2	1	1	1
	A0A060XII9;A0A0P7V2T7;A0A060XJX9;H2UIA9;H2UIB0;H2UIB1;H3C0G3;H3CBT9;H3CBU0;W5KTF3;W5KTG2	0.867299	1.30008	DVTGAEALLER		90.48	587.305	1172.59	2	-7.80208	63.3863	2	2	2	2
	A0A060XII9;A0A060XJX9;H2UIA9;H2UIB0;H2UIB1;H3C0G3;H3CBT9;H3CBU0;W5KTF3;W5KTG2	0.992702	4.24226	EQLMASDDFGR	[4] Oxidation (M)	83.07	642.788	1283.56	2	13.2411	37.8466	1	1	0	1
	A0A060XII9;A0A060XJX9;W5KTF3;W5KTG2	0.721819	0.436972	ENLLDEQGSIGLR		81.14	722.385	1442.76	2	13.183	68.4263	1	3	1	1
	A0A060XII9;A0A060XJX9	0.870946	0.922043	DELITNWEQIR		79.26	708.859	1415.7	2	-0.27168	78.6484	1	1	1	1
	A0A060XII9;A0A0P7V2T7;A0A060XJX9;H2UIA9;H2UIB0;H2UIB1;H3C0G3;H3CBT9;H3CBU0;W5KTF3;W5KTG2	0.600169	0.862357	DLASVQALLR		76.11	543.315	1084.62	2	-7.21349	83.6986	3	3	3	1
	A0A060XII9;A0A060XJX9	0.734968	0.567068	DVDETISWIK		73.39	603.305	1204.6	2	-1.58486	74.536	1	2	3	2
	A0A060XII9;A0A060XJX9	38.338	0.0196208	ALINADELANDVAGAEALLDR		73.27	718.705	2153.09	3	-1.44833	119.599	0	1	1	0
	A0A060XII9;A0A060XJX9;W5KTF3;W5KTG2	0.462929	0.47421	EGALTNEEVGSDLEQVEVLQK		73.14	1144.07	2286.13	2	4.50467	80.6063	1	1	0	0
	A0A060XII9;A0A060XJX9;W5KTF3;W5KTG2	0.628289	0.655331	VNTLGGEAER		71.85	523.261	1044.51	2	-11.3058	18.8895	1	1	1	2
	A0A060XII9;A0A060XJX9	0.863149	0.892509	EANELQQWINEK		69.1	751.365	1500.71	2	-4.19868	70.2348	1	2	1	1
	A0A060XII9;A0A060XJX9	0.556237	1.1799	EMPSAFDFVEFTR	[2] Oxidation (M)	65.9	796.363	1590.71	2	5.67261	92.1297	2	1	1	1
	A0A060XII9;A0A060XJX9	1.04116	0.620733	LFGAAEVQR		65.4	495.769	989.524	2	-4.98691	43.2346	3	2	1	3
	A0A060XII9;A0A060XJX9	2.33977	2.08062	ESLLELWEVR		65.13	637.339	1272.66	2	-6.22268	101.001	1	1	2	0
	A0A060XII9;A0A060XJX9	0.51011	1.01431	LQIASDENYKDPTNLQGK		64.55	678.674	2033	3	-3.77065	49.9755	1	1	0	0
	A0A060XII9;A0A060XJX9	0.412789	0.482813	LSQESHPEAELIVR		64.32	536.616	1606.83	3	-2.83583	47.7277	1	1	1	1
	A0A060XII9;A0A060XJX9	0.643146	0.857425	ITALDEFATK		63.89	554.794	1107.57	2	-6.08542	60.1044	1	1	2	2
	A0A060XII9;A0A060XJX9	0.727982	1.30864	SNMLGSAHEVQR	[3] Oxidation (M)	63.6	448.879	1343.61	3	-8.26008	16.9056	2	2	2	1
	A0A060XII9;A0A060XJX9	0.311425	0.0493097	DLIGVQNLLK		62.77	556.836	1111.66	2	-3.07495	88.4233	1	1	0	1
	A0A060XII9;A0A060XJX9	0.312056	0.35529	LGVLTEEK		59.99	444.751	887.488	2	-8.57869	34.5103	1	2	0	1
	A0A060XII9;A0A0P7V2T7;A0A060XJX9;H2UIA9;H2UIB0;H2UIB1;H3C0G3;H3CBT9;H3CBU0;W5KTF3;W5KTG2	0.766436	0.369903	ADVVESWIGEK		57.5	616.812	1231.61	2	0.547858	65.7571	1	2	0	1
	A0A060XII9;A0A060XJX9;H2UIA9;H2UIB0;H2UIB1;H3C0G3;H3CBT9;H3CBU0;W5KTF3;W5KTG2	0.950136	1.25214	DLDDEESWIK		55.61	625.294	1248.57	2	17.6367	63.3863	1	1	1	1
	A0A060XII9;A0A060XJX9	0.612309	1.16386	EAFLASDDKGDSLDSVEALIK		55.51	741.707	2222.1	3	1.46932	93.0101	1	1	1	0
	A0A060XII9;A0A0P7V2T7;A0A060XJX9;H2UIA9;H2UIB0;H2UIB1;H3C0G3;H3CBT9;H3CBU0;W5KTF3;W5KTG2	1.18872	1.80039	DVDEIEAWISEK		52.22	717.347	1432.68	2	5.48957	89.1812	1	1	1	0
	A0A060XII9;A0A060XJX9	0.639528	0.206362	DLTSVQNLQK		51.46	573.308	1144.6	2	-6.57431	42.6193	1	2	1	0
	A0A060XII9;A0A060XJX9	0.668394	1.43192	VNEVNQLAGK		50.25	536.287	1070.56	2	-10.8504	27.6302	1	2	1	0
	A0A060XII9	0.289392	0.124312	ATDEAGQALLNTGHYALEEVK		49.07	744.036	2229.08	3	-2.69846	79.6415	2	1	0	0
	A0A060XII9;A0A060XJX9;H2UIA9;H2UIB0;H2UIB1;H3C0G3;H3CBT9;H3CBU0;W5KTF3;W5KTG2	0.631004	1.29796	LLEATELK		45.97	458.766	915.518	2	-10.8704	45.582	1	1	0	1
A0A1C6ZZV7	28	0.653787	1.03923	28								132	120	109	112
	A0A1C6ZZV7;A0A0P7UMM5;A3F5V6;O42161;Q5EG00;Q7ZVI7;Q9I921	1.46315	0.689941	KDLYANTVLSGGTTMYPGIADR	[15] Oxidation (M)	134.19	787.06	2358.16	3	1.60618	68.0602	2	2	2	1
	A0A1C6ZZV7;Q7ZVI7;Q9I921	1.68466	0.723591	DEEIAALVVDNGSGMCK	[N-term] Acetyl (Protein N-term)|[16] Methylthio (C)	123.11	919.907	1837.8	2	5.26188	111.592	3	3	2	1
	A0A1C6ZZV7;A0A0P7UMM5;A3F5V6;O42161;Q5EG00;Q7ZVI7;Q9I921	0.517261	0.624735	DLYANTVLSGGTTMYPGIADR	[14] Oxidation (M)	121.35	1116.04	2230.07	2	7.29727	79.5994	0	1	1	0
	A0A1C6ZZV7;A0A0P7UMM5;A3F5V6;O42161;Q5EG00;Q7ZVI7;Q9I921	0.562493	0.0890504	DLYANTVLSGGTTMYPGIADR		120.44	1108.05	2214.08	2	6.0675	87.7011	2	2	0	0
	A0A1C6ZZV7;A0A0P7UMM5;A3F5V6;O42161;Q5EG00;Q7ZVI7;Q9I921	0.585154	0.555149	DLYANTVLSGGTTMYPGIADR	[14] Oxidation (M)	116.85	744.363	2230.07	3	3.54401	79.5994	8	3	2	2
	A0A1C6ZZV7;A0A0P7UMM5;A3F5V6;O42161;Q5EG00;Q7ZVI7;Q9I921	3.30443	1.19987	KDLYANTVLSGGTTMYPGIADR		113.8	781.726	2342.16	3	-1.02299	75.8617	1	1	1	1
	A0A1C6ZZV7;A0A0A7DLL3;A0A0P7UMM5;A0A0R4IBT5;A0A1D8EJ41;A0A1L5YKU2;A0A060W0R3;A0A060YV63;A0A141GF50;A0A146RVF4;A0A186KTT7;A2BG19;A3F5V6;B1B560;B3TH89;C0LJV0;D2IYE7;G7Z090;I3J502;L7NKR3;M4AL71;O42161;P68142;Q2Q1G2;Q5EG00;Q7ZVI7;Q09QU4;Q9I921;Q562R1;Q802U0;W5MD99;W5ZLY1;X5CVM6	0.624868	3.42272	SYELPDGQVITIGNER		113.53	895.953	1789.89	2	3.87917	78.2237	10	5	7	9
	A0A1C6ZZV7;A0A0P7UMM5;A5A3E0;B1B560;D2IYE7;I3J502;O42161;Q6S8J3;Q7ZVI7;Q9I921	0.643072	114.671	QEYDESGPSIVHR		109.35	758.855	1515.7	2	0.307671	30.8376	1	1	0	1
	A0A1C6ZZV7;A0A0P7UMM5;A3F5V6;O42161;Q5EG00;Q7ZVI7;Q9I921	0.645904	0.151416	DLYANTVLSGGTTMYPGIADR		106.82	739.029	2214.06	3	0.750267	87.7011	3	3	2	1
	A0A1C6ZZV7;A0A186KTT7;Q7ZVI7;Q09QU4;Q9I921	0.892107	4.92845	DEEIAALVVDNGSGMCK	[N-term] Acetyl (Protein N-term)|[15] Oxidation (M)|[16] Methylthio (C)	105.64	927.904	1853.79	2	4.31199	99.8389	4	3	4	5
	A0A1C6ZZV7;A0A0P7UMM5;A5A3E0;B1B560;D2IYE7;I3J502;O42161;Q6S8J3;Q7ZVI7;Q9I921	0.612405	90.5378	QEYDESGPSIVHR	[N-term] Gln->pyro-Glu (N-term Q)	105.45	750.342	1498.67	2	0.472387	44.2155	4	2	5	8
	A0A1C6ZZV7;A0A0P7UMM5;A0A0R4IBT5;A0A1D8EJ41;A0A1L5YKU2;A0A060W0R3;A0A141GF50;A0A146RVF4;A0A146YS88;A0A160DAA8;A0A160DAB7;A0A160DAJ2;A0A186KTT7;A2BG19;A3F5V6;B3TH89;B8PWI6;C0LJV0;D0FHC2;G7Z090;I3J502;L7NKR3;M4AL71;O42161;P68142;Q7ZVI7;Q09QU4;Q9I921;Q802U0;W5MD99;W5ZLY1	0.986037	1.54392	AGFAGDDAPR		99.39	488.725	975.435	2	-5.99067	24.0466	1	2	2	2
	A0A1C6ZZV7;A0A0P7UMM5;A5A3E0;B1B560;D2IYE7;I3J502;O42161;Q6S8J3;Q7ZVI7;Q9I921	0.668076	36.2924	QEYDESGPSIVHR		89.86	506.237	1515.69	3	-4.09667	30.9089	7	2	8	8
	A0A1C6ZZV7;O42161;Q6Q6W9;Q7ZVI7;Q9I921	0.751573	0.635984	EITSLAPSTMK	[10] Oxidation (M)	89.83	597.302	1192.59	2	-9.24312	38.0631	5	8	6	5
	A0A1C6ZZV7;A0A0P7UMM5;A0A060YV63;A0A147AHN5;A0A160DAA8;A0A160DAB7;A0A160DAJ2;B1B560;B5XFZ3;E9L832;I3J502;O42161;Q7ZVI7;Q9I921;W5ZMG9	0.719691	1.44968	DSYVGDEAQSK		81.15	599.763	1197.51	2	-2.33916	16.5461	9	9	9	8
	A0A1C6ZZV7;A0A0P7UMM5;A0A1D8EJ41;A0A1L5YKU2;A0A076FWU0;A0A141GF50;A0A160DAB7;A0A160DAJ2;A0A186KTT7;A3F5V6;B3TH89;D0FHC2;D6NLB1;G7Z090;O42161;P68142;Q2Q1G2;Q7ZVI7;Q09QU4;Q9I921;Q802U0	0.167117	3.64165	TTGIVMDSGDGVTHTVPIYEGYALPHAILR	[6] Oxidation (M)	78.35	800.659	3198.61	4	1.5369	91.0036	13	2	7	4
	A0A1C6ZZV7;A0A0P7UMM5;A0A1D8EJ41;A0A1L5YKU2;A0A076FWU0;A0A141GF50;A0A160DAB7;A0A160DAJ2;A0A186KTT7;A3F5V6;B3TH89;D0FHC2;D6NLB1;G7Z090;O42161;P68142;Q2Q1G2;Q7ZVI7;Q09QU4;Q9I921;Q802U0	0.181618	1.00165	TTGIVMDSGDGVTHTVPIYEGYALPHAILR		73.61	796.659	3182.61	4	0.503991	95.8933	3	2	1	1
	A0A1C6ZZV7;A0A0P7UMM5;A0A0R4IBT5;A0A1D8EJ41;A0A1L5YKU2;A0A060W0R3;A0A141GF50;A0A146RVF4;A0A146YS88;A0A160DAA8;A0A160DAB7;A0A160DAJ2;A0A186KTT7;A2BG19;B1B560;B3TH89;B8PWI6;C0LJV0;D0FHC2;D6NLB1;G7Z090;I3J502;L7NKR3;M4AL71;O42161;P68142;Q7ZVI7;Q09QU4;Q9I921;Q802U0;W5MD99;W5ZLY1	0.510155	0.119742	AVFPSIVGR		69.01	473.277	944.539	2	-4.8457	65.5964	5	4	5	4
	A0A1C6ZZV7;O42161;Q7ZVI7;Q9I921	1.74412	0.535827	EITSLAPSTMK		65.82	589.308	1176.6	2	-3.51159	49.2413	2	6	2	5
	A0A1C6ZZV7;A0A0A7DLL3;A0A0P7UMM5;A0A1D8EJ41;A0A1L5YKU2;A0A060YV63;A0A076FWU0;A0A141GF50;A0A146UEG1;A0A186KTT7;B1B560;B3TH89;D0FHC2;D2IYE7;D6NLB1;G7Z090;M4AL71;O42161;P68142;Q2Q1G2;Q5EG00;Q7ZVI7;Q09QU4;Q9I921;Q802U0	0.661671	0.828188	GYSFTTTAER		64.76	566.766	1131.52	2	-2.18159	36.0983	7	9	7	6
	A0A1C6ZZV7;A0A0P7UMM5;A0A0R4IBT5;A0A1D8EJ41;A0A1L5YKU2;A0A060W0R3;A0A060YV63;A0A076FWU0;A0A141GF50;A0A160DAA8;A0A160DAB7;A0A160DAJ2;A0A186KTT7;A2BG19;A3F5V6;B1B560;B3TH89;C0LJV0;D0FHC2;D6NLB1;G7Z090;M4AL71;O42161;P68142;Q7ZVI7;Q09QU4;Q9I921;Q802U0;W5MD99	0.455121	0.353124	VAPEEHPVLLTEAPLNPK		60.71	652.026	1953.05	3	-1.19237	68.7392	9	10	6	6
	A0A1C6ZZV7;A0A0P7UMM5;A0A0R4IBT5;A0A060W0R3;A0A146RVF4;A0A146YS88;A0A160DAA8;A0A160DAB7;A0A160DAJ2;A2BG19;A3F5V6;B1B560;C0LJV0;I3J502;L7NKR3;O42161;Q1WML7;Q6IQK4;Q7ZVI7;Q9I921;Q562R1;W5ZLY1	1.17098	1.15567	HQGVMVGMGQK	[5] Oxidation (M)|[8] Oxidation (M)	58.56	401.855	1202.54	3	-9.04054	13.0504	10	7	11	10
	A0A1C6ZZV7;A0A0A7DLL3;A0A0P7UMM5;A0A0R4IBT5;A0A1D8EJ41;A0A1L5YKU2;A0A060W0R3;A0A060YV63;A0A076FWU0;A0A141GF50;A0A146RVF4;A0A186KTT7;A2BG19;B3TH89;C0LJV0;D0FHC2;D2IYE7;D6NLB1;G7Z090;L7NKR3;M4AL71;O42161;P68142;Q2Q1G2;Q7ZVI7;Q09QU4;Q9I921;Q562R1;Q802U0;W5MD99;W5ZLY1;X5CVM6	0.619886	1.99583	DLTDYLMK	[7] Oxidation (M)	56.08	507.742	1013.47	2	-4.41685	66.5195	14	12	12	18
	A0A1C6ZZV7;A0A186KTT7;Q7ZVI7;Q09QU4;Q9I921	0.934264	10.2777	DEEIAALVVDNGSGMCK	[N-term] Acetyl (Protein N-term)|[15] Oxidation (M)|[16] Methylthio (C)	55.89	618.934	1853.78	3	-2.05228	99.8389	1	1	0	0
	A0A1C6ZZV7;A0A0A7DLL3;A0A0P7UMM5;A0A0R4IBT5;A0A1D8EJ41;A0A1L5YKU2;A0A060W0R3;A0A060YV63;A0A076FWU0;A0A141GF50;A0A146RVF4;A0A186KTT7;A2BG19;B3TH89;C0LJV0;D0FHC2;D2IYE7;D6NLB1;G7Z090;L7NKR3;M4AL71;O42161;P68142;Q2Q1G2;Q7ZVI7;Q09QU4;Q9I921;Q562R1;Q802U0;W5MD99;W5ZLY1;X5CVM6	0.403525	1.07682	DLTDYLMK		53.79	499.747	997.478	2	-0.524029	72.7422	4	3	1	2
	A0A1C6ZZV7;A0A0P7UMM5;A0A060YV63;A0A147AHN5;A0A160DAA8;A0A160DAB7;A0A160DAJ2;B1B560;B5XFZ3;E9L832;I3J502;O42161;Q7ZVI7;Q9I921;W5ZMG9	1.63575	88.9962	DSYVGDEAQSKR		53.1	452.21	1353.61	3	-4.76386	14.4713	2	1	2	3
	A0A1C6ZZV7;A0A0P7UMM5;A0A060YV63;A0A147AHN5;B1B560;D2IYE7;E9L832;H3CAQ9;I3J502;O42161;Q4TB65;Q6Q6W9;Q7ZVI7;Q9I921;Q562R1;W5ZMG9	0.264631	0.0378012	IIAPPER		51.38	398.236	794.457	2	-9.76187	27.8433	2	13	2	1
	A0A1C6ZZV7;A0A0P7UMM5;A0A0R4IBT5;A0A060W0R3;A0A060YV63;A0A076FWU0;A0A146RVF4;A0A146UEG1;A0A146YS88;A0A147AHN5;A0A160DAA8;A0A160DAB7;A0A160DAJ2;A2BG19;B1B560;C0LJV0;E9L832;I3J502;L7NKR3;O42161;Q1WML7;Q6IQK4;Q7ZVI7;Q9I921;W5ZLY1	4.34261	0.692758	IWHHTFYNELR		43.21	505.918	1514.73	3	-6.84854	48.811	0	3	2	0
A5H1H8	28	0.981516	1.05995	28								90	92	89	89
	A5H1H8;A0A0E4G1U1;A0A0F8B474;A0A0K1U318;A0A0M3M1F3;A0A0P7TS99;A0A0S1RWB6;A0A1A8BF62;A0A1A8GCG9;A0A1A8IXY8;A0A1A8P475;A0A1B2G2Q0;A0A1I9LXI3;A0A060VU47;A0A060WES3;A0A060X0G4;A0A060YDC0;A0A060YDJ4;A0A087XUX0;A0A096VJY6;A0A142DA87;A0A146NKP1;A0A146PRT5;A0A146RDK2;A0A146RZ72;A0A146SV22;A0A146UXG4;A0A146VSR1;A0A146ZCZ4;A0A146ZVP9;A0A147A010;A0A147APF5;A0A172LPZ7;A3RGT9;A5HL62;A8CEI1;B5B0I3;B5DG30;B5X3U…	1.04644	0.936178	IINEPTAAAIAYGLDK		125.6	830.455	1658.89	2	3.98222	77.5928	10	8	8	4
	A5H1H8;A0A0M3M1F3;A0A1A8BF62;A0A1A8IXY8;A0A1A8P475;A0A1B2G2Q0;A0A060X0G4;A0A060YDC0;A0A060YDJ4;A0A087XUX0;A0A096VJY6;A3RGT9;B5DG30;B5X3U6;B6F133;D3TJN8;D9ZNB3;E9PKE3;F6M7U0;G3NXI7;G3NXJ7;G9G0W7;H2SJP2;H2SJP3;K9MR68;P11142;Q4SL93;Q6QIS4;Q76N60;W8GMR6	1.30646	0.910096	NQVAMNPTNTVFDAK	[5] Oxidation (M)	120.42	833.401	1664.79	2	2.60036	48.1678	3	2	3	3
	A5H1H8;A0A1A8BF62;A0A1A8G6R2;A0A1A8IXY8;A0A1A8P475;A0A1B2G2Q0;A0A060VU47;A0A060YDJ4;A0A087XUX0;A0A096VJY6;A0A147AMV7;A3RGT9;B3GFZ5;B5X3U6;B6F133;B6F134;C0HAK5;G9G0W7;H2SJP2;H2SJP3;I7FW61;K9MR68;M4VMY6;P08108;Q1HP65;Q4SL93;Q6QIS4;Q6TDU0;Q76N60;R9WN36;R9WRQ7;W5KA74;W5KAX2;W8GMB0;W8GMR6	0.516886	1.02929	SINPDEAVAYGAAVQAAILSGDK		111.26	754.055	2259.14	3	2.88659	107.27	4	3	3	5
	A5H1H8;A0A0C5BIF3;A0A0F8AEW0;A0A0K0XHM1;A0A0M3M1F3;A0A0R4IMF8;A0A0R4IVB0;A0A1B2G2Q0;A0A060X0G4;A0A060YDC0;A0A060YDJ4;A0A060Z858;A0A087XUX0;A0A096VJY6;B2MVI6;B4E3Z9;B5DG30;B5X3U6;D3TJN8;E9PKE3;F6K6F4;G1EHI2;G3NXI7;G3NXJ7;G9G0W7;H2SJP2;H2SJP3;K9MR68;P11142;Q4SL93;Q6NYR4;Q76N60;Q804B6;R9WP64;T2AZ78;W8GMR6	1.17894	0.263541	NQVAMNPTNTVFDAK		96.56	825.402	1648.79	2	1.47019	59.9507	1	2	1	2
	A5H1H8;A0A1A8BF62;A0A1A8IXY8;A0A1A8P475;A0A1B2G2Q0;A0A060VU47;A0A146PRT5;A0A146RDK2;A0A146RZ72;B6F133;C0HAK5;D9ZNB3;H2SJP2;H2SJP3;I7GGT6;K9MR68;P08108;P47773;Q4SL93;Q6QIS4;Q76N60;W8GMR6;W8GV68;W8H072;X2CG11	1.04452	2.70368	TTPSYVAFTDSER		93.27	737.349	1472.68	2	3.29331	53.1845	2	1	2	2
	A5H1H8;A0A0E4G1U1;A0A0M3M1F3;A0A0P7TS99;A0A1A8BF62;A0A1A8IXY8;A0A1A8P475;A0A1B2G2Q0;A0A060VU47;A0A060X0G4;A0A060YDJ4;A0A087XUX0;A0A096VJY6;A0A146NKP1;A0A146UXG4;A0A147APF5;A3RGT9;B5DG30;B5X3U6;B6F133;C0HAK5;D9ZNB3;E9PKE3;F6M7U0;G9G0W7;H2SJP2;H2SJP3;H3DM99;K9MR68;P08108;P11142;P47773;Q4RHR7;Q4SL93;Q6PGX4;Q6QIS4;Q7SZM8;Q7T276;Q76N60;R9WNY5;S4T781;W5KA74;W5M938;W8GMB0;W8GMR6;X2CG11	1.65613	0.445653	FEELNADLFR		93.24	627.311	1252.61	2	-1.85284	78.5195	13	15	12	13
	A5H1H8;A0A0C5BIF3;A0A0E4G1U1;A0A0F8AEW0;A0A0K0XHM1;A0A0M3M1F3;A0A0N9HR78;A0A0R4IMF8;A0A0R4IVB0;A0A0S2VI41;A0A0U2IKZ9;A0A1B2G2Q0;A0A060X0G4;A0A060YDJ4;A0A060Z858;A0A087XUX0;A0A096VJY6;A0A125RLA5;A0A142DA87;A0A146NKP1;A0A146NVI8;A0A146PRT5;A0A146RDK2;A0A146RZ72;A0A146UXG4;A0A147AMV7;B2MVI6;B5DG30;B5X3U6;B6E4Y9;B6E947;B6F134;B6F135;B6VAH2;D2YZT1;D3TJN8;E9PKE3;F1DSD3;F6K6F4;G1EHI2;G3P8K6;G9FLS8;G9G0W…	0.830547	2.7051	STAGDTHLGGEDFDNR		91.95	846.368	1690.72	2	2.06148	30.8376	1	2	1	0
	A5H1H8;A0A0E4G1U1;A0A0M3M1F3;A0A0P7TS99;A0A1A8BF62;A0A1A8GCG9;A0A1A8IXY8;A0A1A8P475;A0A1B2G2Q0;A0A060VU47;A0A060YDJ4;A0A087XUX0;A0A096VJY6;A0A146NKP1;A0A146UXG4;A0A147APF5;A3RGT9;B5X3U6;B6F133;C0HAK5;D3TJN8;D9ZNB3;F6M7U0;G9G0W7;H2SJP2;H2SJP3;I7GGT6;K9MR68;P08108;P47773;Q4SL93;Q6QIS4;Q76N60;R9WNY5;S4T781;W5KA74;W8GMB0;W8GMR6;X2CG11	1.13062	1.0906	DAGTISGLNVLR		89.29	608.337	1214.66	2	-2.74639	68.7073	4	2	3	2
	A5H1H8;A0A0A8J382;A0A0C5BIF3;A0A0E4G1U1;A0A0F8AEW0;A0A0F8B474;A0A0G2JIW1;A0A0K0XHM1;A0A0K1U318;A0A0M3M1F3;A0A0N9HR78;A0A0R4IMF8;A0A0R4IVB0;A0A0S7LNH9;A0A0U2IKZ9;A0A1A7WK59;A0A1A8FLK9;A0A1A8G6R2;A0A1A8GCG9;A0A1A8JDR4;A0A1A8PRT9;A0A1B2G2Q0;A0A1I9LXI3;A0A060WES3;A0A060X0G4;A0A060XIH9;A0A060YDC0;A0A060YDJ4;A0A060Z858;A0A087XR58;A0A087XUX0;A0A096VJY6;A0A125RLA5;A0A142DA87;A0A146ML21;A0A146NKP1;A0A146N…	0.752816	1.2202	VEIIANDQGNR		87.2	614.816	1227.62	2	-3.6146	30.1964	4	4	4	4
	A5H1H8;A0A0E4G1U1;A0A0M3M1F3;A0A1A8BF62;A0A1A8IXY8;A0A1A8P475;A0A1B2G2Q0;A0A060YDJ4;A0A087XUX0;A0A146NKP1;A0A146UXG4;A3RGT9;B5X3U6;B6F133;D3TJN8;D9ZNB3;E9PKE3;F6M7U0;G9G0W7;H2SJP2;H2SJP3;I7GGT6;K9MR68;P08108;P11142;P47773;Q4SL93;Q6QIS4;Q76N60;W5KA74;W8GMB0;W8GMR6;X2CG11	22.7307	0.631079	GPAVGIDLGTTYSCVGVFQHGK	[14] Methylthio (C)	87.19	751.366	2251.08	3	0.192203	96.9746	0	1	5	1
	A5H1H8;A0A1B2G2Q0;P08108;Q76N60;S4T781	0.807698	1.67819	TVNNAVVTVPAYFNDSQR		84.67	665.668	1993.98	3	-1.40707	73.4785	2	2	3	2
	A5H1H8;A0A0A7DLL1;A0A0K1U318;A0A0M3M1F3;A0A0P7TS99;A0A1A8BF62;A0A1A8IXY8;A0A1A8P475;A0A1B2G2Q0;A0A1I9LXI3;A0A060VU47;A0A060YDJ4;A0A087XUX0;A0A096VJY6;A0A147APF5;A0A172LPZ7;A3RGT9;B5B0I3;B5X3U6;B6E4Y9;B6E947;B6F133;B6VAH2;C0HAK5;D3TJN8;D3TZA6;D9ZNB3;E9PKE3;F4YAX3;F6M7U0;G3NXI7;G3NXJ7;G9G0W7;H2SJP2;H2SJP3;K9MR68;O73922;P08108;P11142;P47773;Q1HP65;Q4SL93;Q6PGX4;Q6QIS4;Q7SZM8;Q7T276;Q76N60;R9WNY5;V5L…	2.1388	3.4772	QTQTFTTYSDNQPGVLIQVYEGER		77.33	925.451	2773.33	3	3.49052	87.0517	2	2	2	3
	A5H1H8;A0A1B2G2Q0;G9FLS8;L0R6A4;P08108;Q76N60;S4T781	1.43006	2.82564	TVNNAVVTVPAYFNDSQR		76.07	998.004	1993.99	2	3.3144	74.0317	1	1	2	2
	A5H1H8;A0A0C5BIF3;A0A0E4G1U1;A0A0F8AEW0;A0A0F8B474;A0A0K0XHM1;A0A0K1U318;A0A0M3M1F3;A0A0N9HR78;A0A0P7TS99;A0A0R4IMF8;A0A0R4IVB0;A0A1A8G6R2;A0A060X0G4;A0A060YDC0;A0A087XR58;A0A087XUX0;A0A096VJY6;A0A125RLA5;A0A142DA87;A0A146NKP1;A0A146SV22;A0A146UXG4;A0A146XV60;A0A147A010;A0A147AMV7;A0A147APF5;A0A172LPZ7;A0A185L2K7;A5HL62;A5HL63;A8WFS0;B0S610;B0UXR9;B0UXS6;B2MVI6;B5B0I3;B5DG30;B6E4Y9;B6E947;B6F134;…	0.781414	0.97812	FELTGIPPAPR		74.82	599.338	1196.66	2	6.13942	73.5258	7	12	6	8
	A5H1H8;A0A0E4G1U1;A0A0U2MAU9;A0A1A8BF62;A0A1A8G6R2;A0A1A8IXY8;A0A1A8JDR4;A0A1A8P475;A0A1B2G2Q0;A0A060VU47;A0A060YDJ4;A0A087XUX0;A0A096VJY6;A0A146NKP1;A0A146UXG4;A3RGT9;B5X3U6;B6F133;B6F134;C0HAK5;C9WE63;D3TZA6;G4W8Y8;G9G0W7;I3JYT8;I3KYD6;I7FW61;M4VMY6;P08108;P17066;P47773;Q6QIS4;Q6TDU0;Q76N60;R9WN36;R9WRQ7;W5K679;W5KA74;W8GMB0;W8GMR6	1.18175	2.55848	LLQDFFNGK		69.78	541.285	1080.56	2	-3.96387	72.166	10	5	10	9
	A5H1H8;A0A0C5BIF3;A0A0E4G1U1;A0A0F8AEW0;A0A0K0XHM1;A0A0M3M1F3;A0A0P7TS99;A0A0P7U8Q6;A0A0R4IMF8;A0A0R4IVB0;A0A1B2G2Q0;A0A060YDJ4;A0A060Z858;A0A087XR58;A0A087XUX0;A0A096VJY6;A0A146NKP1;A0A146UXG4;A0A147AMV7;B2MVI6;B4E3Z9;B5X3U6;B6F134;C9WE63;D3TJN8;E9PKE3;F6K6F4;G1EHI2;G3P8K6;G9FLS8;G9G0W7;H2LKZ3;H2SJP2;H2SJP3;H3DM99;I6TPU5;I7GGT6;K9MR68;L0R6A4;M3ZHN8;M4VMY6;P08108;P11142;P47773;P79984;Q4RHR7;Q4SL9…	0.718312	0.103835	EIAEAYLGK		66.86	497.26	992.506	2	-11.9931	43.7856	4	9	3	6
	A5H1H8;A0A0F8AEW0;A0A0S1RWB6;A0A1B2G2Q0;A0A060YDJ4;A0A087XR58;A0A087XUX0;A0A096VJY6;A0A172LPZ7;B2MVI6;B5X3U6;B6F134;C9WE63;D3TZA6;G9FLS8;H2SJP2;H2SJP3;I7GGT6;M3ZHN8;M4VMY6;P47773;Q4SL93;Q6PGX4;Q6TDU0;Q8UWM8;Q76N60;Q804B6;T2AZ78;W5KA74;W8GMR6	0.627809	0.797647	CNEVISWLDK	[1] Methylthio (C)	65.66	626.795	1251.58	2	9.66961	82.6972	2	1	1	1
	A5H1H8;A0A0A6ZD97;A0A0A8J382;A0A0C5BIF3;A0A0F8AEW0;A0A0K0XHM1;A0A0P7U8Q6;A0A0P7Y8R9;A0A0R4IMF8;A0A0R4IVB0;A0A060YDC0;A0A060YDJ4;A0A060Z858;A0A087XUX0;A0A096VJY6;A0A125RLA5;A8WFS0;B0S610;B0UXR9;B0UXS6;B2MVI6;B5X3U6;B6F135;B7ZV46;C9WE63;E9PKE3;F6K6F4;G1EHI2;G9FLS8;G9G0W7;H2LKZ3;H2S0M6;H2S0M7;H2SJP2;H2SJP3;H2UP56;H3DM99;H6SFW8;I6TPU5;I7GGT6;K9MR68;M4VMY6;O42359;O42360;P08108;P11142;P47773;P79984;Q4R…	0.863529	1.31025	GTLDPVEK		55.15	429.729	857.443	2	-6.71638	25.573	2	3	2	3
	A5H1H8;A0A0C5BIF3;A0A0E4G1U1;A0A0F8AEW0;A0A0K0XHM1;A0A0M3M1F3;A0A0N9HR78;A0A0R4IMF8;A0A0R4IVB0;A0A0S2VI41;A0A0U2IKZ9;A0A1B2G2Q0;A0A060X0G4;A0A060YDJ4;A0A060Z858;A0A087XUX0;A0A096VJY6;A0A125RLA5;A0A142DA87;A0A146NKP1;A0A146NVI8;A0A146PRT5;A0A146RDK2;A0A146RZ72;A0A146UXG4;A0A147AMV7;B2MVI6;B5DG30;B5X3U6;B6E4Y9;B6E947;B6F134;B6F135;B6VAH2;D2YZT1;D3TJN8;E9PKE3;F1DSD3;F6K6F4;G1EHI2;G3P8K6;G9FLS8;G9G0W…	0.80464	2.29996	STAGDTHLGGEDFDNR		54.97	564.578	1690.71	3	-3.59914	30.8376	5	3	5	5
	A5H1H8;A0A0A8J382;A0A0C5BIF3;A0A0E4G1U1;A0A0F8AEW0;A0A0F8B474;A0A0G2JIW1;A0A0K0XHM1;A0A0K1U318;A0A0M3M1F3;A0A0N9HR78;A0A0P7TS99;A0A0P7Y8R9;A0A0R4IMF8;A0A0R4IVB0;A0A0S1RWB6;A0A0U2IKZ9;A0A1A7ZX41;A0A1A8G6R2;A0A1A8GCG9;A0A1A8PRT9;A0A1B2G2Q0;A0A1I9LXI3;A0A060X0G4;A0A060YDC0;A0A060YDJ4;A0A060Z858;A0A087XR58;A0A087XUX0;A0A096VJY6;A0A125RLA5;A0A142DA87;A0A146NKP1;A0A146NVI8;A0A146SV22;A0A146UXG4;A0A146X…	0.918769	9.09367	ITITNDK		53.67	402.72	803.425	2	-16.8895	18.3951	2	1	2	1
	A5H1H8;A0A0K1U318;A0A0M3M1F3;A0A0P7TS99;A0A0S1RWB6;A0A1A8BF62;A0A1A8IXY8;A0A1A8P475;A0A060VU47;A0A060YDJ4;A0A087XUX0;A0A096VJY6;A0A172LPZ7;A3RGT9;B5B0I3;B5X3U6;B6F133;C0HAK5;D3TZA6;D9ZNB3;E9PKE3;F4YAX3;F6M7U0;G9G0W7;H2SJP2;H2SJP3;H3DM99;I7GGT6;K9MR68;P08108;P11142;P47773;Q4RHR7;Q4SL93;Q6PGX4;Q6QIS4;Q7SZM8;Q7T275;Q7T276;Q76N60;V5L1N3;W5KA74;W5KAX2;W8GMR6;X2CG11	1.37753	0.641377	VCNPIITK	[2] Methylthio (C)	50.19	467.246	932.477	2	-5.45525	50.0318	3	2	1	2
	A5H1H8;A0A0A8J382;A0A0C5BIF3;A0A0E4G1U1;A0A0F8AEW0;A0A0F8B474;A0A0K0XHM1;A0A0K1U318;A0A0M3M1F3;A0A0N9HR78;A0A0P7TS99;A0A0P7Y8R9;A0A0R4IMF8;A0A0R4IVB0;A0A0S1RWB6;A0A0S7LNH9;A0A0U2IKZ9;A0A1A7ZX41;A0A1A8G6R2;A0A1A8GCG9;A0A1A8PRT9;A0A1I9LXI3;A0A060X0G4;A0A060YDC0;A0A060YDJ4;A0A060Z858;A0A087XR58;A0A087XUX0;A0A096VJY6;A0A125RLA5;A0A142DA87;A0A146NKP1;A0A146NVI8;A0A146SV22;A0A146UXG4;A0A146XV60;A0A147A…	1.04426	5.63497	DNNLLGK		49.99	387.207	772.4	2	-9.99442	22.9331	5	3	5	7
	A5H1H8;A0A1B2G2Q0;A0A087XUX0;A0A142DA87;G9G0W7;H2SJP2;H2SJP3;M4QML9;Q4SL93;Q6TDU0;Q76N60;W8GMR6	0.771065	0.456022	GQIHDIVLVGGSTR		48.87	726.401	1450.79	2	-0.650068	48.0836	2	1	1	0
	A5H1H8;A0A1B2G2Q0;A0A087XUX0;A0A142DA87;G9G0W7;H2SJP2;H2SJP3;M4QML9;Q4SL93;Q6TDU0;Q76N60;W8GMR6	0.712857	0.584345	GQIHDIVLVGGSTR		47.79	484.601	1450.78	3	-4.97394	48.0836	0	3	1	2
	A5H1H8;A0A0U2MAU9;A0A1A8BF62;A0A1A8IXY8;A0A1A8P475;A0A1B2G2Q0;A0A060VU47;A0A087XUX0;A0A096VJY6;A0A147APF5;B6F133;C0HAK5;C9WE63;D2YZT1;G3NXI7;G3NXJ7;G9G0W7;H2SJP2;H2SJP3;H3DM99;I7FW61;M4VMY6;P08108;P47773;Q4RHR7;Q4SL93;Q7SZM8;Q7T276;Q76N60;R9WN36;W8GMR6	0.527428	14.5054	MVNHFIAEFK	[1] Oxidation (M)	45.72	626.31	1250.61	2	-4.45355	53.2907	1	1	1	1
	A5H1H8;A0A0A8J382;A0A0C5BIF3;A0A0E4G1U1;A0A0F8AEW0;A0A0F8B474;A0A0K0XHM1;A0A0K1U318;A0A0M3M1F3;A0A0N9HR78;A0A0P7TS99;A0A0P7U8Q6;A0A0P7Y8R9;A0A0R4IMF8;A0A0R4IVB0;A0A0S1RWB6;A0A0S2VI41;A0A0S7LNH9;A0A0U2IKZ9;A0A1A7WK59;A0A1A7ZX41;A0A1A8FLK9;A0A1A8G6R2;A0A1A8GCG9;A0A1A8JDR4;A0A1A8PRT9;A0A1B2G2Q0;A0A1I9LXI3;A0A060WES3;A0A060X0G4;A0A060YDC0;A0A060YDJ4;A0A060Z858;A0A087XR58;A0A087XUX0;A0A096VJY6;A0A125R…	1.05157	1.21199	IINEPTAAAIAYGLDK		36.11	553.968	1658.88	3	-2.96026	78.4424	0	1	1	0
	A5H1H8;A0A1A8BF62;A0A1A8IXY8;A0A1A8P475;A0A1B2G2Q0;A0A060VU47;A0A060YDJ4;A0A087XUX0;A0A096VJY6;A3RGT9;B5X3U6;B6F133;C0HAK5;D9ZNB3;E9PKE3;F6M7U0;G9G0W7;H2SJP2;H2SJP3;K9MR68;P08108;P11142;Q1HP65;Q4SL93;Q6QIS4;Q76N60;S4T781;W5KA74;W5KAX2;W8GMB0;W8GMR6	2.75749	0.114895	SINPDEAVAYGAAVQAAILSGDK		36.08	1130.58	2259.15	2	6.29458	105.74	0	1	1	0
	A5H1H8;A0A0U2MAU9;A0A1A8BF62;A0A1A8IXY8;A0A1A8P475;A0A1B2G2Q0;A0A060VU47;A0A087XUX0;A0A096VJY6;A0A147APF5;B6F133;C0HAK5;C9WE63;D2YZT1;G3NXI7;G3NXJ7;G9G0W7;H2SJP2;H2SJP3;H3DM99;I7FW61;M4VMY6;P08108;P47773;Q4RHR7;Q4SL93;Q7SZM8;Q7T276;Q76N60;R9WN36;W8GMR6	0.439898	0.417325	MVNHFIAEFK		34.97	412.543	1234.61	3	-8.52881	59.746	0	1	0	1
O42161	28	0.653787	1.03923	28								132	122	110	112
	O42161;A0A0P7UMM5;A0A1C6ZZV7;A3F5V6;Q5EG00;Q7ZVI7;Q9I921	1.46315	0.689941	KDLYANTVLSGGTTMYPGIADR	[15] Oxidation (M)	134.19	787.06	2358.16	3	1.60618	68.0602	2	2	2	1
	O42161;L7NKR3	1.68466	0.723591	EDEIAALVVDNGSGMCK	[N-term] Acetyl (Protein N-term)|[16] Methylthio (C)	125.43	919.907	1837.8	2	5.26188	111.592	3	3	2	1
	O42161;A0A141GF50;B3TH89;D6NLB1;G7Z090;L7NKR3;P68142;Q802U0	0.892107	1.74923	EDEIAALVVDNGSGMCK	[N-term] Acetyl (Protein N-term)|[15] Oxidation (M)|[16] Methylthio (C)	123.55	927.904	1853.79	2	4.31199	99.8389	4	5	5	5
	O42161;A0A0P7UMM5;A0A1C6ZZV7;A3F5V6;Q5EG00;Q7ZVI7;Q9I921	0.517261	0.624735	DLYANTVLSGGTTMYPGIADR	[14] Oxidation (M)	121.35	1116.04	2230.07	2	7.29727	79.5994	0	1	1	0
	O42161;A0A0P7UMM5;A0A1C6ZZV7;A3F5V6;Q5EG00;Q7ZVI7;Q9I921	0.562493	0.0890504	DLYANTVLSGGTTMYPGIADR		120.44	1108.05	2214.08	2	6.0675	87.7011	2	2	0	0
	O42161;A0A0P7UMM5;A0A1C6ZZV7;A3F5V6;Q5EG00;Q7ZVI7;Q9I921	0.585154	0.555149	DLYANTVLSGGTTMYPGIADR	[14] Oxidation (M)	116.85	744.363	2230.07	3	3.54401	79.5994	8	3	2	2
	O42161;A0A0P7UMM5;A0A1C6ZZV7;A3F5V6;Q5EG00;Q7ZVI7;Q9I921	3.30443	1.19987	KDLYANTVLSGGTTMYPGIADR		113.8	781.726	2342.16	3	-1.02299	75.8617	1	1	1	1
	O42161;A0A0A7DLL3;A0A0P7UMM5;A0A0R4IBT5;A0A1C6ZZV7;A0A1D8EJ41;A0A1L5YKU2;A0A060W0R3;A0A060YV63;A0A141GF50;A0A146RVF4;A0A186KTT7;A2BG19;A3F5V6;B1B560;B3TH89;C0LJV0;D2IYE7;G7Z090;I3J502;L7NKR3;M4AL71;P68142;Q2Q1G2;Q5EG00;Q7ZVI7;Q09QU4;Q9I921;Q562R1;Q802U0;W5MD99;W5ZLY1;X5CVM6	0.624868	3.42272	SYELPDGQVITIGNER		113.53	895.953	1789.89	2	3.87917	78.2237	10	5	7	9
	O42161;A0A0P7UMM5;A0A1C6ZZV7;A5A3E0;B1B560;D2IYE7;I3J502;Q6S8J3;Q7ZVI7;Q9I921	0.643072	114.671	QEYDESGPSIVHR		109.35	758.855	1515.7	2	0.307671	30.8376	1	1	0	1
	O42161;A0A0P7UMM5;A0A1C6ZZV7;A3F5V6;Q5EG00;Q7ZVI7;Q9I921	0.645904	0.151416	DLYANTVLSGGTTMYPGIADR		106.82	739.029	2214.06	3	0.750267	87.7011	3	3	2	1
	O42161;A0A0P7UMM5;A0A1C6ZZV7;A5A3E0;B1B560;D2IYE7;I3J502;Q6S8J3;Q7ZVI7;Q9I921	0.612405	90.5378	QEYDESGPSIVHR	[N-term] Gln->pyro-Glu (N-term Q)	105.45	750.342	1498.67	2	0.472387	44.2155	4	2	5	8
	O42161;A0A0P7UMM5;A0A0R4IBT5;A0A1C6ZZV7;A0A1D8EJ41;A0A1L5YKU2;A0A060W0R3;A0A141GF50;A0A146RVF4;A0A146YS88;A0A160DAA8;A0A160DAB7;A0A160DAJ2;A0A186KTT7;A2BG19;A3F5V6;B3TH89;B8PWI6;C0LJV0;D0FHC2;G7Z090;I3J502;L7NKR3;M4AL71;P68142;Q7ZVI7;Q09QU4;Q9I921;Q802U0;W5MD99;W5ZLY1	0.986037	1.54392	AGFAGDDAPR		99.39	488.725	975.435	2	-5.99067	24.0466	1	2	2	2
	O42161;A0A0P7UMM5;A0A1C6ZZV7;A5A3E0;B1B560;D2IYE7;I3J502;Q6S8J3;Q7ZVI7;Q9I921	0.668076	36.2924	QEYDESGPSIVHR		89.86	506.237	1515.69	3	-4.09667	30.9089	7	2	8	8
	O42161;A0A1C6ZZV7;Q6Q6W9;Q7ZVI7;Q9I921	0.751573	0.635984	EITSLAPSTMK	[10] Oxidation (M)	89.83	597.302	1192.59	2	-9.24312	38.0631	5	8	6	5
	O42161;A0A0P7UMM5;A0A1C6ZZV7;A0A060YV63;A0A147AHN5;A0A160DAA8;A0A160DAB7;A0A160DAJ2;B1B560;B5XFZ3;E9L832;I3J502;Q7ZVI7;Q9I921;W5ZMG9	0.719691	1.44968	DSYVGDEAQSK		81.15	599.763	1197.51	2	-2.33916	16.5461	9	9	9	8
	O42161;A0A0P7UMM5;A0A1C6ZZV7;A0A1D8EJ41;A0A1L5YKU2;A0A076FWU0;A0A141GF50;A0A160DAB7;A0A160DAJ2;A0A186KTT7;A3F5V6;B3TH89;D0FHC2;D6NLB1;G7Z090;P68142;Q2Q1G2;Q7ZVI7;Q09QU4;Q9I921;Q802U0	0.167117	3.64165	TTGIVMDSGDGVTHTVPIYEGYALPHAILR	[6] Oxidation (M)	78.35	800.659	3198.61	4	1.5369	91.0036	13	2	7	4
	O42161;A0A0P7UMM5;A0A1C6ZZV7;A0A1D8EJ41;A0A1L5YKU2;A0A076FWU0;A0A141GF50;A0A160DAB7;A0A160DAJ2;A0A186KTT7;A3F5V6;B3TH89;D0FHC2;D6NLB1;G7Z090;P68142;Q2Q1G2;Q7ZVI7;Q09QU4;Q9I921;Q802U0	0.181618	1.00165	TTGIVMDSGDGVTHTVPIYEGYALPHAILR		73.61	796.659	3182.61	4	0.503991	95.8933	3	2	1	1
	O42161;A0A0P7UMM5;A0A0R4IBT5;A0A1C6ZZV7;A0A1D8EJ41;A0A1L5YKU2;A0A060W0R3;A0A141GF50;A0A146RVF4;A0A146YS88;A0A160DAA8;A0A160DAB7;A0A160DAJ2;A0A186KTT7;A2BG19;B1B560;B3TH89;B8PWI6;C0LJV0;D0FHC2;D6NLB1;G7Z090;I3J502;L7NKR3;M4AL71;P68142;Q7ZVI7;Q09QU4;Q9I921;Q802U0;W5MD99;W5ZLY1	0.510155	0.119742	AVFPSIVGR		69.01	473.277	944.539	2	-4.8457	65.5964	5	4	5	4
	O42161;A0A1C6ZZV7;Q7ZVI7;Q9I921	1.74412	0.535827	EITSLAPSTMK		65.82	589.308	1176.6	2	-3.51159	49.2413	2	6	2	5
	O42161;A0A0A7DLL3;A0A0P7UMM5;A0A1C6ZZV7;A0A1D8EJ41;A0A1L5YKU2;A0A060YV63;A0A076FWU0;A0A141GF50;A0A146UEG1;A0A186KTT7;B1B560;B3TH89;D0FHC2;D2IYE7;D6NLB1;G7Z090;M4AL71;P68142;Q2Q1G2;Q5EG00;Q7ZVI7;Q09QU4;Q9I921;Q802U0	0.661671	0.828188	GYSFTTTAER		64.76	566.766	1131.52	2	-2.18159	36.0983	7	9	7	6
	O42161;A0A0P7UMM5;A0A0R4IBT5;A0A1C6ZZV7;A0A1D8EJ41;A0A1L5YKU2;A0A060W0R3;A0A060YV63;A0A076FWU0;A0A141GF50;A0A160DAA8;A0A160DAB7;A0A160DAJ2;A0A186KTT7;A2BG19;A3F5V6;B1B560;B3TH89;C0LJV0;D0FHC2;D6NLB1;G7Z090;M4AL71;P68142;Q7ZVI7;Q09QU4;Q9I921;Q802U0;W5MD99	0.455121	0.353124	VAPEEHPVLLTEAPLNPK		60.71	652.026	1953.05	3	-1.19237	68.7392	9	10	6	6
	O42161;A0A141GF50;B3TH89;D6NLB1;G7Z090;L7NKR3;P68142;Q802U0	0.934264	10.2777	EDEIAALVVDNGSGMCK	[N-term] Acetyl (Protein N-term)|[15] Oxidation (M)|[16] Methylthio (C)	59.12	618.934	1853.78	3	-2.05228	99.8389	1	1	0	0
	O42161;A0A0P7UMM5;A0A0R4IBT5;A0A1C6ZZV7;A0A060W0R3;A0A146RVF4;A0A146YS88;A0A160DAA8;A0A160DAB7;A0A160DAJ2;A2BG19;A3F5V6;B1B560;C0LJV0;I3J502;L7NKR3;Q1WML7;Q6IQK4;Q7ZVI7;Q9I921;Q562R1;W5ZLY1	1.17098	1.15567	HQGVMVGMGQK	[5] Oxidation (M)|[8] Oxidation (M)	58.56	401.855	1202.54	3	-9.04054	13.0504	10	7	11	10
	O42161;A0A0A7DLL3;A0A0P7UMM5;A0A0R4IBT5;A0A1C6ZZV7;A0A1D8EJ41;A0A1L5YKU2;A0A060W0R3;A0A060YV63;A0A076FWU0;A0A141GF50;A0A146RVF4;A0A186KTT7;A2BG19;B3TH89;C0LJV0;D0FHC2;D2IYE7;D6NLB1;G7Z090;L7NKR3;M4AL71;P68142;Q2Q1G2;Q7ZVI7;Q09QU4;Q9I921;Q562R1;Q802U0;W5MD99;W5ZLY1;X5CVM6	0.619886	1.99583	DLTDYLMK	[7] Oxidation (M)	56.08	507.742	1013.47	2	-4.41685	66.5195	14	12	12	18
	O42161;A0A0A7DLL3;A0A0P7UMM5;A0A0R4IBT5;A0A1C6ZZV7;A0A1D8EJ41;A0A1L5YKU2;A0A060W0R3;A0A060YV63;A0A076FWU0;A0A141GF50;A0A146RVF4;A0A186KTT7;A2BG19;B3TH89;C0LJV0;D0FHC2;D2IYE7;D6NLB1;G7Z090;L7NKR3;M4AL71;P68142;Q2Q1G2;Q7ZVI7;Q09QU4;Q9I921;Q562R1;Q802U0;W5MD99;W5ZLY1;X5CVM6	0.403525	1.07682	DLTDYLMK		53.79	499.747	997.478	2	-0.524029	72.7422	4	3	1	2
	O42161;A0A0P7UMM5;A0A1C6ZZV7;A0A060YV63;A0A147AHN5;A0A160DAA8;A0A160DAB7;A0A160DAJ2;B1B560;B5XFZ3;E9L832;I3J502;Q7ZVI7;Q9I921;W5ZMG9	1.63575	88.9962	DSYVGDEAQSKR		53.1	452.21	1353.61	3	-4.76386	14.4713	2	1	2	3
	O42161;A0A0P7UMM5;A0A1C6ZZV7;A0A060YV63;A0A147AHN5;B1B560;D2IYE7;E9L832;H3CAQ9;I3J502;Q4TB65;Q6Q6W9;Q7ZVI7;Q9I921;Q562R1;W5ZMG9	0.264631	0.0378012	IIAPPER		51.38	398.236	794.457	2	-9.76187	27.8433	2	13	2	1
	O42161;A0A0P7UMM5;A0A0R4IBT5;A0A1C6ZZV7;A0A060W0R3;A0A060YV63;A0A076FWU0;A0A146RVF4;A0A146UEG1;A0A146YS88;A0A147AHN5;A0A160DAA8;A0A160DAB7;A0A160DAJ2;A2BG19;B1B560;C0LJV0;E9L832;I3J502;L7NKR3;Q1WML7;Q6IQK4;Q7ZVI7;Q9I921;W5ZLY1	4.34261	0.692758	IWHHTFYNELR		43.21	505.918	1514.73	3	-6.84854	48.811	0	3	2	0
A0A060WC37	27	0.839739	0.764749	27								32	42	28	31
	A0A060WC37;A0A060WGH6;W5K4F5	0.765244	0.22494	EDEEESLNEVGYDDIGGVR		116.73	1062.97	2123.92	2	5.14929	66.7682	0	2	0	1
	A0A060WC37;A0A060WGH6;A0A060XT88;Q7ZU99;W5K4F5;W5MHV1;W5MHW6	1.06336	0.33093	NDDLSTAILK		94.76	545.286	1088.56	2	-12.8781	57.5305	1	1	1	2
	A0A060WC37;A0A0S7LAE7;A0A1A7YWN4;A0A1A8G9U6;A0A1A8HUA7;A0A060WGH6;A0A060XT88;A0A087YFC4;A0A146X0Y9;A0A146X1K1;A0A146X1T9;M3ZZ75;Q1M179;Q7ZU99;W5K4F5;W5MHV1	6.35997	0.799208	IVSQLLTLMDGLK		92.94	715.914	1429.81	2	-5.63404	112.092	1	2	2	1
	A0A060WC37;A0A060WGH6	0.00501573	0.00404674	NSPAIIFIDELDAIAPK		87.14	913.997	1825.98	2	-1.69233	124.881	1	1	0	0
	A0A060WC37;A0A0S7LAE7;A0A1A7YWN4;A0A1A8G9U6;A0A1A8HUA7;A0A060WGH6;A0A060XT88;A0A087YFC4;A0A146X0Y9;A0A146X1K1;A0A146X1T9;M3ZZ75;Q1M179;Q7ZU99;W5K4F5;W5MHV1	1.94987	0.404679	WALSQSNPSALR		84.95	665.344	1328.67	2	-7.91665	57.6422	2	2	1	3
	A0A060WC37;A0A060WGH6;W5K4F5	0.845982	1.16984	LGDVISIQPCPDVK	[10] Methylthio (C)	83.62	765.388	1528.76	2	-1.36548	86.8058	2	3	2	3
	A0A060WC37;A0A060WGH6;W5K4F5	0.875225	2.23051	LAGESESNLR		81.23	538.273	1074.53	2	1.30961	21.2319	3	1	3	2
	A0A060WC37;A0A060WGH6;Q7ZU99;W5K4F5;W5MHV1;W5MHW6	0.839739	1.36827	LIVDESINEDNSVVSLSQAK		80.08	1080.56	2159.11	2	5.11755	77.3546	1	1	1	0
	A0A060WC37;A0A060WGH6;W5K4F5	0.746316	0.965656	QTNPSAMEVEEDDPVPEIR		79	1078.5	2154.99	2	5.75059	69.1436	1	1	0	0
	A0A060WC37;A0A060WGH6;W5K4F5	1.04072	0.937104	LDQLIYIPLPDEK		78.77	778.93	1555.85	2	-2.64746	99.2237	1	2	2	2
	A0A060WC37;A0A060WGH6;W5K4F5	0.723937	1.22024	QTNPSAMEVEEDDPVPEIR		78.45	719.335	2154.98	3	4.10339	69.1436	1	1	2	2
	A0A060WC37;A0A060WGH6;W5K4F5	0.625897	0.160183	REDEEESLNEVGYDDIGGVR		78.15	761.014	2280.02	3	2.51698	60.3811	1	1	1	1
	A0A060WC37;A0A060WGH6;W5K4F5	0.779184	1.5745	QTNPSAMEVEEDDPVPEIR	[7] Oxidation (M)	76.08	724.664	2170.97	3	0.95111	62.0895	0	1	0	1
	A0A060WC37;A0A0S7LAE7;A0A0S7LG36_REVERSED;A0A0S7LG41_REVERSED;A0A0S7LG45_REVERSED;A0A0S7LG55_REVERSED;A0A0S7LG64_REVERSED;A0A0S7LG71_REVERSED;A0A0S7LG77_REVERSED;A0A0S7LG88_REVERSED;A0A0S7LGB4_REVERSED;A0A1A7YWN4;A0A1A8G9U6;A0A1A8HUA7;A0A060WGH6;A0A060XT88;A0A087YFC4;A0A146X0Y9;A0A146X1K1;A0A146X1T9;M3ZZ75;M4A9B1_REVERSED;Q7ZU99;W5K4F5;W5MHV1	1.37663	1.09815	MDELQLFR	[1] Oxidation (M)	69.65	534.26	1066.51	2	-5.32724	64.8662	4	4	2	3
	A0A060WC37;A0A060WGH6;W5K4F5	0.500093	0.445827	QTNPSAMEVEEDDPVPEIR	[N-term] Gln->pyro-Glu (N-term Q)	66.49	1069.99	2137.96	2	7.89403	79.8871	1	1	1	0
	A0A060WC37;A0A060WGH6;A0A060XT88;Q1M179;Q7ZU99;W5K4F5;W5MHV1;W5MHW6	0.571654	0.300756	ELQELVQYPVEHPDK		58.32	608.643	1822.91	3	-1.52858	61.825	1	1	0	1
	A0A060WC37;A0A0S7LAE7;A0A1A7YWN4;A0A1A8G9U6;A0A1A8HUA7;A0A060WGH6;A0A060XT88;A0A087YFC4;A0A146X0Y9;A0A146X1K1;A0A146X1T9;M3ZZ75;Q1M179;Q7ZU99;W5K4F5;W5MHV1	1.64063	0.764749	GDIFLVR		57.16	410.237	818.458	2	-7.98104	61.0835	2	3	3	2
	A0A060WC37;A0A060WGH6;A0A060XT88;Q1M179;Q7ZU99;W5K4F5;W5MHV1;W5MHW6	0.488558	3.41865	ELQELVQYPVEHPDK		54.36	912.465	1822.92	2	3.06445	61.825	0	1	1	0
	A0A060WC37;A0A060WGH6;A0A060XT88;Q1M179;Q7ZU99;W5K4F5;W5MHV1;W5MHW6	0.566019	0.217989	EMVELPLR		52.22	493.768	985.522	2	-5.08593	68.243	1	1	0	1
	A0A060WC37;A0A060WGH6	0.871898	0.243807	ETVVEVPNITWGDIGGLEDVK		51.07	757.389	2269.14	3	-1.52383	108.204	1	1	1	1
	A0A060WC37;A0A060WGH6;W5K4F5	0.599553	0.305751	QTNPSAMEVEEDDPVPEIR	[N-term] Gln->pyro-Glu (N-term Q)	50.98	713.661	2137.96	3	7.14121	79.8871	0	1	0	1
	A0A060WC37;A0A0S7LAE7;A0A1A7YWN4;A0A1A8G9U6;A0A1A8HUA7;A0A060WGH6;A0A060XT88;A0A087YFC4;A0A146X0Y9;A0A146X1K1;A0A146X1T9;M3ZZ75;Q1M179;Q7ZU99;W5K4F5;W5MHV1	1.38973	0.610565	GVLFYGPPGCGK	[10] Methylthio (C)	50.28	620.795	1239.58	2	-1.3607	77.1624	1	1	1	1
	A0A060WC37;A0A060WGH6;A0A060XT88;Q1M179;Q7ZU99;W5K4F5;W5MHV1;W5MHW6	0.937548	2.13365	EMVELPLR	[2] Oxidation (M)	47.92	501.765	1001.52	2	-5.66138	57.5305	3	2	2	1
	A0A060WC37;A0A0P7WQV2;A0A0S7IFU4;A0A0S7LAE7;A0A1A7YWN4;A0A1A8AZL8;A0A1A8CSQ9;A0A1A8G9U6;A0A1A8HUA7;A0A1A8ILF2;A0A1A8IZ26;A0A1A8JZ15;A0A1A8LJ81;A0A1A8R517;A0A1A8VGZ6;A0A060WGH6;A0A060XT88;A0A087YFC4;A0A146PD83;A0A146WKE1;A0A146WMA3;A0A146WN09;A0A146X0Y9;A0A146X1K1;A0A146X1T9;A0A147A4V1;A0A147A4Y0;F1QSI7;G3Q115;H2M8T2;K7EIJ8;K7EM02;M3ZJ11;M3ZZ75;Q1M179;Q7ZU99;Q8IYT4;Q32PM7;W5K4F5;W5MHV1;W5N3P3	1.22322	0.802702	GILLYGPPGTGK		47.29	586.836	1171.66	2	-2.12724	63.515	0	1	0	1
	A0A060WC37;A0A0S7LG36_REVERSED;A0A0S7LG41_REVERSED;A0A0S7LG45_REVERSED;A0A0S7LG55_REVERSED;A0A0S7LG64_REVERSED;A0A0S7LG71_REVERSED;A0A0S7LG77_REVERSED;A0A0S7LG88_REVERSED;A0A0S7LGB4_REVERSED;A0A060WGH6;A0A060XT88;M4A9B1_REVERSED;Q7ZU99;W5K4F5;W5MHV1;W5MHW6	0.490199	0.120544	MDELQLFR		45.39	526.262	1050.51	2	-7.89869	75.0419	2	2	1	0
	A0A060WC37;A0A0S7LAE7;A0A1A7YWN4;A0A1A8G9U6;A0A1A8HUA7;A0A060WGH6;A0A087YFC4;A0A146X0Y9;A0A146X1K1;A0A146X1T9;M3ZZ75;Q1M179;Q7ZU99;W5K4F5;W5MHV1	1.00142	0.119231	DVDLDFLAK		39.11	518.272	1034.53	2	1.01111	80.5388	1	3	0	1
	A0A060WC37;A0A060WGH6;W5K4F5	0.766695	1.21827	VINQILTEMDGMSSK	[12] Oxidation (M)	37.82	841.413	1680.81	2	3.00279	71.5079	0	1	1	0
H2SJP2	27	0.918769	1.02929	27								81	87	79	81
	H2SJP2;A0A0E4G1U1;A0A0F8B474;A0A0K1U318;A0A0M3M1F3;A0A0P7TS99;A0A0S1RWB6;A0A1A8BF62;A0A1A8GCG9;A0A1A8IXY8;A0A1A8P475;A0A1B2G2Q0;A0A1I9LXI3;A0A060VU47;A0A060WES3;A0A060X0G4;A0A060YDC0;A0A060YDJ4;A0A087XUX0;A0A096VJY6;A0A142DA87;A0A146NKP1;A0A146PRT5;A0A146RDK2;A0A146RZ72;A0A146SV22;A0A146UXG4;A0A146VSR1;A0A146ZCZ4;A0A146ZVP9;A0A147A010;A0A147APF5;A0A172LPZ7;A3RGT9;A5H1H8;A5HL62;A8CEI1;B5B0I3;B5DG3…	1.04644	0.936178	IINEPTAAAIAYGLDK		125.6	830.455	1658.89	2	3.98222	77.5928	10	8	8	4
	H2SJP2;A0A0M3M1F3;A0A1A8BF62;A0A1A8IXY8;A0A1A8P475;A0A1B2G2Q0;A0A060X0G4;A0A060YDC0;A0A060YDJ4;A0A087XUX0;A0A096VJY6;A3RGT9;A5H1H8;B5DG30;B5X3U6;B6F133;D3TJN8;D9ZNB3;E9PKE3;F6M7U0;G3NXI7;G3NXJ7;G9G0W7;H2SJP3;K9MR68;P11142;Q4SL93;Q6QIS4;Q76N60;W8GMR6	1.30646	0.910096	NQVAMNPTNTVFDAK	[5] Oxidation (M)	120.42	833.401	1664.79	2	2.60036	48.1678	3	2	3	3
	H2SJP2;A0A1A8BF62;A0A1A8G6R2;A0A1A8IXY8;A0A1A8P475;A0A1B2G2Q0;A0A060VU47;A0A060YDJ4;A0A087XUX0;A0A096VJY6;A0A147AMV7;A3RGT9;A5H1H8;B3GFZ5;B5X3U6;B6F133;B6F134;C0HAK5;G9G0W7;H2SJP3;I7FW61;K9MR68;M4VMY6;P08108;Q1HP65;Q4SL93;Q6QIS4;Q6TDU0;Q76N60;R9WN36;R9WRQ7;W5KA74;W5KAX2;W8GMB0;W8GMR6	0.516886	1.02929	SINPDEAVAYGAAVQAAILSGDK		111.26	754.055	2259.14	3	2.88659	107.27	4	3	3	5
	H2SJP2;A0A0C5BIF3;A0A0F8AEW0;A0A0K0XHM1;A0A0M3M1F3;A0A0R4IMF8;A0A0R4IVB0;A0A1B2G2Q0;A0A060X0G4;A0A060YDC0;A0A060YDJ4;A0A060Z858;A0A087XUX0;A0A096VJY6;A5H1H8;B2MVI6;B4E3Z9;B5DG30;B5X3U6;D3TJN8;E9PKE3;F6K6F4;G1EHI2;G3NXI7;G3NXJ7;G9G0W7;H2SJP3;K9MR68;P11142;Q4SL93;Q6NYR4;Q76N60;Q804B6;R9WP64;T2AZ78;W8GMR6	1.17894	0.263541	NQVAMNPTNTVFDAK		96.56	825.402	1648.79	2	1.47019	59.9507	1	2	1	2
	H2SJP2;A0A1A8BF62;A0A1A8IXY8;A0A1A8P475;A0A1B2G2Q0;A0A060VU47;A0A146PRT5;A0A146RDK2;A0A146RZ72;A5H1H8;B6F133;C0HAK5;D9ZNB3;H2SJP3;I7GGT6;K9MR68;P08108;P47773;Q4SL93;Q6QIS4;Q76N60;W8GMR6;W8GV68;W8H072;X2CG11	1.04452	2.70368	TTPSYVAFTDSER		93.27	737.349	1472.68	2	3.29331	53.1845	2	1	2	2
	H2SJP2;A0A0E4G1U1;A0A0M3M1F3;A0A0P7TS99;A0A1A8BF62;A0A1A8IXY8;A0A1A8P475;A0A1B2G2Q0;A0A060VU47;A0A060X0G4;A0A060YDJ4;A0A087XUX0;A0A096VJY6;A0A146NKP1;A0A146UXG4;A0A147APF5;A3RGT9;A5H1H8;B5DG30;B5X3U6;B6F133;C0HAK5;D9ZNB3;E9PKE3;F6M7U0;G9G0W7;H2SJP3;H3DM99;K9MR68;P08108;P11142;P47773;Q4RHR7;Q4SL93;Q6PGX4;Q6QIS4;Q7SZM8;Q7T276;Q76N60;R9WNY5;S4T781;W5KA74;W5M938;W8GMB0;W8GMR6;X2CG11	1.65613	0.445653	FEELNADLFR		93.24	627.311	1252.61	2	-1.85284	78.5195	13	15	12	13
	H2SJP2;A0A0C5BIF3;A0A0E4G1U1;A0A0F8AEW0;A0A0K0XHM1;A0A0M3M1F3;A0A0N9HR78;A0A0R4IMF8;A0A0R4IVB0;A0A0S2VI41;A0A0U2IKZ9;A0A1B2G2Q0;A0A060X0G4;A0A060YDJ4;A0A060Z858;A0A087XUX0;A0A096VJY6;A0A125RLA5;A0A142DA87;A0A146NKP1;A0A146NVI8;A0A146PRT5;A0A146RDK2;A0A146RZ72;A0A146UXG4;A0A147AMV7;A5H1H8;B2MVI6;B5DG30;B5X3U6;B6E4Y9;B6E947;B6F134;B6F135;B6VAH2;D2YZT1;D3TJN8;E9PKE3;F1DSD3;F6K6F4;G1EHI2;G3P8K6;G9FLS…	0.830547	2.7051	STAGDTHLGGEDFDNR		91.95	846.368	1690.72	2	2.06148	30.8376	1	2	1	0
	H2SJP2;A0A0E4G1U1;A0A0M3M1F3;A0A0P7TS99;A0A1A8BF62;A0A1A8GCG9;A0A1A8IXY8;A0A1A8P475;A0A1B2G2Q0;A0A060VU47;A0A060YDJ4;A0A087XUX0;A0A096VJY6;A0A146NKP1;A0A146UXG4;A0A147APF5;A3RGT9;A5H1H8;B5X3U6;B6F133;C0HAK5;D3TJN8;D9ZNB3;F6M7U0;G9G0W7;H2SJP3;I7GGT6;K9MR68;P08108;P47773;Q4SL93;Q6QIS4;Q76N60;R9WNY5;S4T781;W5KA74;W8GMB0;W8GMR6;X2CG11	1.13062	1.0906	DAGTISGLNVLR		89.29	608.337	1214.66	2	-2.74639	68.7073	4	2	3	2
	H2SJP2;A0A0E4G1U1;A0A0F8B474;A0A0K1U318;A0A1A8GCG9;A0A096VJY6;B5B0I3;B5X4Z3;B6E4Y9;B6E947;B6VAH2;D3TJN8;E0XJL3;E3VXC7;E9PKE3;F4YAX3;G4W8Y7;H2S0K0;H2SJP3;H3CF85;O73922;P08108;P11142;Q4T4Q8;Q5KT34;Q5KT35;Q7T275;Q8UWM6;Q91233;W5KA74	1.17625	2.53165	NSLESYAFNMK	[10] Oxidation (M)	88.7	660.301	1318.59	2	1.23958	50.8944	3	2	3	4
	H2SJP2;A0A0A8J382;A0A0C5BIF3;A0A0E4G1U1;A0A0F8AEW0;A0A0F8B474;A0A0G2JIW1;A0A0K0XHM1;A0A0K1U318;A0A0M3M1F3;A0A0N9HR78;A0A0R4IMF8;A0A0R4IVB0;A0A0S7LNH9;A0A0U2IKZ9;A0A1A7WK59;A0A1A8FLK9;A0A1A8G6R2;A0A1A8GCG9;A0A1A8JDR4;A0A1A8PRT9;A0A1B2G2Q0;A0A1I9LXI3;A0A060WES3;A0A060X0G4;A0A060XIH9;A0A060YDC0;A0A060YDJ4;A0A060Z858;A0A087XR58;A0A087XUX0;A0A096VJY6;A0A125RLA5;A0A142DA87;A0A146ML21;A0A146NKP1;A0A146N…	0.752816	1.2202	VEIIANDQGNR		87.2	614.816	1227.62	2	-3.6146	30.1964	4	4	4	4
	H2SJP2;A0A0E4G1U1;A0A0M3M1F3;A0A1A8BF62;A0A1A8IXY8;A0A1A8P475;A0A1B2G2Q0;A0A060YDJ4;A0A087XUX0;A0A146NKP1;A0A146UXG4;A3RGT9;A5H1H8;B5X3U6;B6F133;D3TJN8;D9ZNB3;E9PKE3;F6M7U0;G9G0W7;H2SJP3;I7GGT6;K9MR68;P08108;P11142;P47773;Q4SL93;Q6QIS4;Q76N60;W5KA74;W8GMB0;W8GMR6;X2CG11	22.7307	0.631079	GPAVGIDLGTTYSCVGVFQHGK	[14] Methylthio (C)	87.19	751.366	2251.08	3	0.192203	96.9746	0	1	5	1
	H2SJP2;A0A0A7DLL1;A0A0K1U318;A0A0M3M1F3;A0A0P7TS99;A0A1A8BF62;A0A1A8IXY8;A0A1A8P475;A0A1B2G2Q0;A0A1I9LXI3;A0A060VU47;A0A060YDJ4;A0A087XUX0;A0A096VJY6;A0A147APF5;A0A172LPZ7;A3RGT9;A5H1H8;B5B0I3;B5X3U6;B6E4Y9;B6E947;B6F133;B6VAH2;C0HAK5;D3TJN8;D3TZA6;D9ZNB3;E9PKE3;F4YAX3;F6M7U0;G3NXI7;G3NXJ7;G9G0W7;H2SJP3;K9MR68;O73922;P08108;P11142;P47773;Q1HP65;Q4SL93;Q6PGX4;Q6QIS4;Q7SZM8;Q7T276;Q76N60;R9WNY5;V5L…	2.1388	3.4772	QTQTFTTYSDNQPGVLIQVYEGER		77.33	925.451	2773.33	3	3.49052	87.0517	2	2	2	3
	H2SJP2;A0A0C5BIF3;A0A0E4G1U1;A0A0F8AEW0;A0A0F8B474;A0A0K0XHM1;A0A0K1U318;A0A0M3M1F3;A0A0N9HR78;A0A0P7TS99;A0A0R4IMF8;A0A0R4IVB0;A0A1A8G6R2;A0A060X0G4;A0A060YDC0;A0A087XR58;A0A087XUX0;A0A096VJY6;A0A125RLA5;A0A142DA87;A0A146NKP1;A0A146SV22;A0A146UXG4;A0A146XV60;A0A147A010;A0A147AMV7;A0A147APF5;A0A172LPZ7;A0A185L2K7;A5H1H8;A5HL62;A5HL63;A8WFS0;B0S610;B0UXR9;B0UXS6;B2MVI6;B5B0I3;B5DG30;B6E4Y9;B6E947;…	0.781414	0.97812	FELTGIPPAPR		74.82	599.338	1196.66	2	6.13942	73.5258	7	12	6	8
	H2SJP2;A0A0C5BIF3;A0A0E4G1U1;A0A0F8AEW0;A0A0K0XHM1;A0A0M3M1F3;A0A0P7TS99;A0A0P7U8Q6;A0A0R4IMF8;A0A0R4IVB0;A0A1B2G2Q0;A0A060YDJ4;A0A060Z858;A0A087XR58;A0A087XUX0;A0A096VJY6;A0A146NKP1;A0A146UXG4;A0A147AMV7;A5H1H8;B2MVI6;B4E3Z9;B5X3U6;B6F134;C9WE63;D3TJN8;E9PKE3;F6K6F4;G1EHI2;G3P8K6;G9FLS8;G9G0W7;H2LKZ3;H2SJP3;H3DM99;I6TPU5;I7GGT6;K9MR68;L0R6A4;M3ZHN8;M4VMY6;P08108;P11142;P47773;P79984;Q4RHR7;Q4SL9…	0.718312	0.103835	EIAEAYLGK		66.86	497.26	992.506	2	-11.9931	43.7856	4	9	3	6
	H2SJP2;A0A0F8AEW0;A0A0S1RWB6;A0A1B2G2Q0;A0A060YDJ4;A0A087XR58;A0A087XUX0;A0A096VJY6;A0A172LPZ7;A5H1H8;B2MVI6;B5X3U6;B6F134;C9WE63;D3TZA6;G9FLS8;H2SJP3;I7GGT6;M3ZHN8;M4VMY6;P47773;Q4SL93;Q6PGX4;Q6TDU0;Q8UWM8;Q76N60;Q804B6;T2AZ78;W5KA74;W8GMR6	0.627809	0.797647	CNEVISWLDK	[1] Methylthio (C)	65.66	626.795	1251.58	2	9.66961	82.6972	2	1	1	1
	H2SJP2;A0A0A6ZD97;A0A0A8J382;A0A0C5BIF3;A0A0F8AEW0;A0A0K0XHM1;A0A0P7U8Q6;A0A0P7Y8R9;A0A0R4IMF8;A0A0R4IVB0;A0A060YDC0;A0A060YDJ4;A0A060Z858;A0A087XUX0;A0A096VJY6;A0A125RLA5;A5H1H8;A8WFS0;B0S610;B0UXR9;B0UXS6;B2MVI6;B5X3U6;B6F135;B7ZV46;C9WE63;E9PKE3;F6K6F4;G1EHI2;G9FLS8;G9G0W7;H2LKZ3;H2S0M6;H2S0M7;H2SJP3;H2UP56;H3DM99;H6SFW8;I6TPU5;I7GGT6;K9MR68;M4VMY6;O42359;O42360;P08108;P11142;P47773;P79984;Q4R…	0.863529	1.31025	GTLDPVEK		55.15	429.729	857.443	2	-6.71638	25.573	2	3	2	3
	H2SJP2;A0A0C5BIF3;A0A0E4G1U1;A0A0F8AEW0;A0A0K0XHM1;A0A0M3M1F3;A0A0N9HR78;A0A0R4IMF8;A0A0R4IVB0;A0A0S2VI41;A0A0U2IKZ9;A0A1B2G2Q0;A0A060X0G4;A0A060YDJ4;A0A060Z858;A0A087XUX0;A0A096VJY6;A0A125RLA5;A0A142DA87;A0A146NKP1;A0A146NVI8;A0A146PRT5;A0A146RDK2;A0A146RZ72;A0A146UXG4;A0A147AMV7;A5H1H8;B2MVI6;B5DG30;B5X3U6;B6E4Y9;B6E947;B6F134;B6F135;B6VAH2;D2YZT1;D3TJN8;E9PKE3;F1DSD3;F6K6F4;G1EHI2;G3P8K6;G9FLS…	0.80464	2.29996	STAGDTHLGGEDFDNR		54.97	564.578	1690.71	3	-3.59914	30.8376	5	3	5	5
	H2SJP2;A0A0A8J382;A0A0C5BIF3;A0A0E4G1U1;A0A0F8AEW0;A0A0F8B474;A0A0G2JIW1;A0A0K0XHM1;A0A0K1U318;A0A0M3M1F3;A0A0N9HR78;A0A0P7TS99;A0A0P7Y8R9;A0A0R4IMF8;A0A0R4IVB0;A0A0S1RWB6;A0A0U2IKZ9;A0A1A7ZX41;A0A1A8G6R2;A0A1A8GCG9;A0A1A8PRT9;A0A1B2G2Q0;A0A1I9LXI3;A0A060X0G4;A0A060YDC0;A0A060YDJ4;A0A060Z858;A0A087XR58;A0A087XUX0;A0A096VJY6;A0A125RLA5;A0A142DA87;A0A146NKP1;A0A146NVI8;A0A146SV22;A0A146UXG4;A0A146X…	0.918769	9.09367	ITITNDK		53.67	402.72	803.425	2	-16.8895	18.3951	2	1	2	1
	H2SJP2;A0A0K1U318;A0A0M3M1F3;A0A0P7TS99;A0A0S1RWB6;A0A1A8BF62;A0A1A8IXY8;A0A1A8P475;A0A060VU47;A0A060YDJ4;A0A087XUX0;A0A096VJY6;A0A172LPZ7;A3RGT9;A5H1H8;B5B0I3;B5X3U6;B6F133;C0HAK5;D3TZA6;D9ZNB3;E9PKE3;F4YAX3;F6M7U0;G9G0W7;H2SJP3;H3DM99;I7GGT6;K9MR68;P08108;P11142;P47773;Q4RHR7;Q4SL93;Q6PGX4;Q6QIS4;Q7SZM8;Q7T275;Q7T276;Q76N60;V5L1N3;W5KA74;W5KAX2;W8GMR6;X2CG11	1.37753	0.641377	VCNPIITK	[2] Methylthio (C)	50.19	467.246	932.477	2	-5.45525	50.0318	3	2	1	2
	H2SJP2;A0A0A8J382;A0A0C5BIF3;A0A0E4G1U1;A0A0F8AEW0;A0A0F8B474;A0A0K0XHM1;A0A0K1U318;A0A0M3M1F3;A0A0N9HR78;A0A0P7TS99;A0A0P7Y8R9;A0A0R4IMF8;A0A0R4IVB0;A0A0S1RWB6;A0A0S7LNH9;A0A0U2IKZ9;A0A1A7ZX41;A0A1A8G6R2;A0A1A8GCG9;A0A1A8PRT9;A0A1I9LXI3;A0A060X0G4;A0A060YDC0;A0A060YDJ4;A0A060Z858;A0A087XR58;A0A087XUX0;A0A096VJY6;A0A125RLA5;A0A142DA87;A0A146NKP1;A0A146NVI8;A0A146SV22;A0A146UXG4;A0A146XV60;A0A147A…	1.04426	5.63497	DNNLLGK		49.99	387.207	772.4	2	-9.99442	22.9331	5	3	5	7
	H2SJP2;A0A1B2G2Q0;A0A087XUX0;A0A142DA87;A5H1H8;G9G0W7;H2SJP3;M4QML9;Q4SL93;Q6TDU0;Q76N60;W8GMR6	0.771065	0.456022	GQIHDIVLVGGSTR		48.87	726.401	1450.79	2	-0.650068	48.0836	2	1	1	0
	H2SJP2;H2SJP3;I7FW61;M4VMY6;Q4SL93;W5KA74	0.828999	1.1978	TVTNAVITVPAYFNDSQR		48.45	666	1994.98	3	-13.8855	82.5859	1	1	2	1
	H2SJP2;A0A1B2G2Q0;A0A087XUX0;A0A142DA87;A5H1H8;G9G0W7;H2SJP3;M4QML9;Q4SL93;Q6TDU0;Q76N60;W8GMR6	0.712857	0.584345	GQIHDIVLVGGSTR		47.79	484.601	1450.78	3	-4.97394	48.0836	0	3	1	2
	H2SJP2;A0A0U2MAU9;A0A1A8BF62;A0A1A8IXY8;A0A1A8P475;A0A1B2G2Q0;A0A060VU47;A0A087XUX0;A0A096VJY6;A0A147APF5;A5H1H8;B6F133;C0HAK5;C9WE63;D2YZT1;G3NXI7;G3NXJ7;G9G0W7;H2SJP3;H3DM99;I7FW61;M4VMY6;P08108;P47773;Q4RHR7;Q4SL93;Q7SZM8;Q7T276;Q76N60;R9WN36;W8GMR6	0.527428	14.5054	MVNHFIAEFK	[1] Oxidation (M)	45.72	626.31	1250.61	2	-4.45355	53.2907	1	1	1	1
	H2SJP2;A0A0A8J382;A0A0C5BIF3;A0A0E4G1U1;A0A0F8AEW0;A0A0F8B474;A0A0K0XHM1;A0A0K1U318;A0A0M3M1F3;A0A0N9HR78;A0A0P7TS99;A0A0P7U8Q6;A0A0P7Y8R9;A0A0R4IMF8;A0A0R4IVB0;A0A0S1RWB6;A0A0S2VI41;A0A0S7LNH9;A0A0U2IKZ9;A0A1A7WK59;A0A1A7ZX41;A0A1A8FLK9;A0A1A8G6R2;A0A1A8GCG9;A0A1A8JDR4;A0A1A8PRT9;A0A1B2G2Q0;A0A1I9LXI3;A0A060WES3;A0A060X0G4;A0A060YDC0;A0A060YDJ4;A0A060Z858;A0A087XR58;A0A087XUX0;A0A096VJY6;A0A125R…	1.05157	1.21199	IINEPTAAAIAYGLDK		36.11	553.968	1658.88	3	-2.96026	78.4424	0	1	1	0
	H2SJP2;A0A1A8BF62;A0A1A8IXY8;A0A1A8P475;A0A1B2G2Q0;A0A060VU47;A0A060YDJ4;A0A087XUX0;A0A096VJY6;A3RGT9;A5H1H8;B5X3U6;B6F133;C0HAK5;D9ZNB3;E9PKE3;F6M7U0;G9G0W7;H2SJP3;K9MR68;P08108;P11142;Q1HP65;Q4SL93;Q6QIS4;Q76N60;S4T781;W5KA74;W5KAX2;W8GMB0;W8GMR6	2.75749	0.114895	SINPDEAVAYGAAVQAAILSGDK		36.08	1130.58	2259.15	2	6.29458	105.74	0	1	1	0
	H2SJP2;A0A0U2MAU9;A0A1A8BF62;A0A1A8IXY8;A0A1A8P475;A0A1B2G2Q0;A0A060VU47;A0A087XUX0;A0A096VJY6;A0A147APF5;A5H1H8;B6F133;C0HAK5;C9WE63;D2YZT1;G3NXI7;G3NXJ7;G9G0W7;H2SJP3;H3DM99;I7FW61;M4VMY6;P08108;P47773;Q4RHR7;Q4SL93;Q7SZM8;Q7T276;Q76N60;R9WN36;W8GMR6	0.439898	0.417325	MVNHFIAEFK		34.97	412.543	1234.61	3	-8.52881	59.746	0	1	0	1
A0A060Y493	26	0.6926	0.685162	26								109	118	102	98
	A0A060Y493	1.00925	0.50482	GSGADTGDTPAVLAVK		136.32	729.876	1457.74	2	0.672951	52.0646	3	5	3	5
	A0A060Y493;A0A060YKH3	0.792092	2.22753	EDGTLDNGASCQR	[11] Methylthio (C)	105.22	706.282	1410.55	2	-0.599966	27.9858	7	4	6	6
	A0A060Y493;A0A060YKH3;B5XEM0	1.06879	0.429405	TAVLESMTAFR	[7] Oxidation (M)	97.84	621.312	1240.61	2	-2.36128	48.3117	4	4	2	3
	A0A060Y493;A0A060YKH3;B5XEM0	0.867548	0.535122	TAVLESMTAFR		91.42	613.314	1224.61	2	-2.80606	71.5966	6	7	6	7
	A0A060Y493;A0A060YKH3;B5XEM0;I3K4Z7	1.07303	2.49475	LAEVALAYAR		91.09	538.807	1075.6	2	-3.66852	57.5715	10	5	10	10
	A0A060Y493	0.680808	93.3141	DAAQSTPAFGDR		86.66	618.284	1234.55	2	-3.69675	29.7693	6	1	4	3
	A0A060Y493	0.218487	1.33762	QSLMSNDMGNK	[4] Oxidation (M)|[8] Oxidation (M)	85.26	628.765	1255.51	2	-1.59381	10.6339	10	4	8	10
	A0A060Y493	10.4743	0.324127	MQPVDSLLHSGYFHATLR	[N-term] Acetyl (Protein N-term)|[1] Oxidation (M)	83.7	710.686	2129.04	3	-0.31401	89.7922	0	3	3	2
	A0A060Y493;A0A060YKH3;B5XEM0	0.159069	0.292182	EGADMLMVKPGLPYLDIVR	[7] Oxidation (M)	81.58	711.707	2132.1	3	-1.036	100.335	4	6	2	1
	A0A060Y493	0.663696	1.34037	QSLMSNDMGNK	[8] Oxidation (M)	80.2	620.768	1239.52	2	-1.17509	22.5103	7	3	8	4
	A0A060Y493;A0A060YKH3;B5XEM0	0.131788	0.727595	EGADMLMVKPGLPYLDIVR	[5] Oxidation (M)	79.25	711.708	2132.1	3	-0.106486	98.3291	2	2	0	0
	A0A060Y493;A0A060YKH3;B5XEM0	0.362594	0.0375844	PGLPYLDIVR		78.81	571.83	1141.64	2	-4.73351	88.0551	5	12	4	1
	A0A060Y493;B5XEM0;I3K4Z7;W5LX75	2.07844	1.6078	CVLIFGVPAK	[1] Methylthio (C)	76.62	546.799	1091.58	2	-2.96071	91.7448	12	10	13	12
	A0A060Y493	38.1807	0.220119	MQPVDSLLHSGYFHATLR	[N-term] Acetyl (Protein N-term)	76.39	705.353	2113.04	3	-1.37091	100.856	2	4	3	1
	A0A060Y493;A0A0R4IPV1;A0A060YKH3;B5XEM0;Q568L9	0.383949	0.347884	EGADMLMVKPGLPYLDIVR	[5] Oxidation (M)|[7] Oxidation (M)	74.85	717.037	2148.09	3	-2.99249	92.275	1	2	1	1
	A0A060Y493;A0A060YKH3;B5XEM0;I3K4Z7;P13716	0.684223	0.838651	EGADMLMVK	[5] Oxidation (M)|[7] Oxidation (M)	71.27	513.234	1024.45	2	-2.53141	26.4633	1	1	1	1
	A0A060Y493	0.663696	1.34037	QSLMSNDMGNK	[4] Oxidation (M)	69.71	620.768	1239.52	2	-1.17509	22.5103	4	7	2	3
	A0A060Y493;A0A0R4IPV1;A0A1A7XMW2;A0A060YKH3;B5XEM0;E3TCD5;I3K4Z7;P13716;Q568L9;W5UF06	0.196705	0.0552995	EGADMLMVK	[7] Oxidation (M)	65.66	505.238	1008.46	2	-0.872064	41.4453	1	4	0	1
	A0A060Y493;A0A0R4IPV1;A0A060YKH3;B5XEM0;E3TCD5;I3K4Z7;Q568L9;W5UF06	0.663311	0.64273	AGCHIIAPSDMMDGR	[3] Methylthio (C)|[12] Oxidation (M)	65.62	545.895	1634.66	3	-1.82539	62.8792	7	8	5	5
	A0A060Y493;A0A0R4IPV1;A0A060YKH3;B5XEM0;E3TCD5;I3K4Z7;Q568L9;W5UF06	0.852781	1.23933	AGCHIIAPSDMMDGR	[3] Methylthio (C)|[11] Oxidation (M)	65.46	545.895	1634.66	3	-2.58179	55.3283	3	3	3	3
	A0A060Y493;A0A0R4IPV1;A0A060YKH3;B5XEM0;E3TCD5;I3K4Z7;Q568L9;W5UF06	0.442282	1.69775	AGCHIIAPSDMMDGR	[3] Methylthio (C)|[11] Oxidation (M)|[12] Oxidation (M)	59.44	551.227	1650.66	3	-2.19685	46.2959	4	10	2	3
	A0A060Y493;A0A0R4IPV1;A0A060YKH3;B5XEM0;E3TCD5;I3K4Z7;Q568L9;W5UF06	0.756832	0.599039	AGCHIIAPSDMMDGR	[3] Methylthio (C)	57.44	540.563	1618.67	3	-2.12904	70.2873	2	2	2	1
	A0A060Y493;A0A060YKH3;B5XEM0;C1BK30;I3K4Z7;W5LX75	2.25039	1.83157	FASCYYGPFR	[4] Methylthio (C)	55.07	628.765	1255.51	2	-0.295218	76.8729	6	2	11	11
	A0A060Y493;A0A060YKH3;B5XEM0	0.272914	0.547713	EGADMLMVKPGLPYLDIVR		48.81	706.37	2116.09	3	-7.81645	105.823	2	2	0	0
	A0A060Y493	1.66296	0.296157	GSGADTGDTPAVLAVK		45.57	486.917	1457.73	3	-4.87095	51.2543	0	1	2	0
	A0A060Y493;A0A0R4IPV1;A0A1A7XMW2;E3TCD5;I3K4Z7;P13716;Q568L9;W5UF06	0.700977	1.44775	CYQLPPGAR	[1] Methylthio (C)	45.07	525.745	1049.48	2	-2.84176	44.0005	0	6	1	4
A0A146NKP1	26	0.979933	1.2161	26								90	90	87	78
	A0A146NKP1;A0A0E4G1U1;A0A0F8B474;A0A0K1U318;A0A0M3M1F3;A0A0P7TS99;A0A0S1RWB6;A0A1A8BF62;A0A1A8GCG9;A0A1A8IXY8;A0A1A8P475;A0A1B2G2Q0;A0A1I9LXI3;A0A060VU47;A0A060WES3;A0A060X0G4;A0A060YDC0;A0A060YDJ4;A0A087XUX0;A0A096VJY6;A0A142DA87;A0A146PRT5;A0A146RDK2;A0A146RZ72;A0A146SV22;A0A146UXG4;A0A146VSR1;A0A146ZCZ4;A0A146ZVP9;A0A147A010;A0A147APF5;A0A172LPZ7;A3RGT9;A5H1H8;A5HL62;A8CEI1;B5B0I3;B5DG30;B5X3U…	1.04644	0.936178	IINEPTAAAIAYGLDK		125.6	830.455	1658.89	2	3.98222	77.5928	10	8	8	4
	A0A146NKP1;A0A0E4G1U1;A0A0M3M1F3;A0A0P7TS99;A0A1A8BF62;A0A1A8IXY8;A0A1A8P475;A0A1B2G2Q0;A0A060VU47;A0A060X0G4;A0A060YDJ4;A0A087XUX0;A0A096VJY6;A0A146UXG4;A0A147APF5;A3RGT9;A5H1H8;B5DG30;B5X3U6;B6F133;C0HAK5;D9ZNB3;E9PKE3;F6M7U0;G9G0W7;H2SJP2;H2SJP3;H3DM99;K9MR68;P08108;P11142;P47773;Q4RHR7;Q4SL93;Q6PGX4;Q6QIS4;Q7SZM8;Q7T276;Q76N60;R9WNY5;S4T781;W5KA74;W5M938;W8GMB0;W8GMR6;X2CG11	1.65613	0.445653	FEELNADLFR		93.24	627.311	1252.61	2	-1.85284	78.5195	13	15	12	13
	A0A146NKP1;A0A0C5BIF3;A0A0E4G1U1;A0A0F8AEW0;A0A0K0XHM1;A0A0M3M1F3;A0A0N9HR78;A0A0R4IMF8;A0A0R4IVB0;A0A0S2VI41;A0A0U2IKZ9;A0A1B2G2Q0;A0A060X0G4;A0A060YDJ4;A0A060Z858;A0A087XUX0;A0A096VJY6;A0A125RLA5;A0A142DA87;A0A146NVI8;A0A146PRT5;A0A146RDK2;A0A146RZ72;A0A146UXG4;A0A147AMV7;A5H1H8;B2MVI6;B5DG30;B5X3U6;B6E4Y9;B6E947;B6F134;B6F135;B6VAH2;D2YZT1;D3TJN8;E9PKE3;F1DSD3;F6K6F4;G1EHI2;G3P8K6;G9FLS8;G9G0W…	0.830547	2.7051	STAGDTHLGGEDFDNR		91.95	846.368	1690.72	2	2.06148	30.8376	1	2	1	0
	A0A146NKP1;A0A0E4G1U1;A0A0M3M1F3;A0A0P7TS99;A0A1A8BF62;A0A1A8GCG9;A0A1A8IXY8;A0A1A8P475;A0A1B2G2Q0;A0A060VU47;A0A060YDJ4;A0A087XUX0;A0A096VJY6;A0A146UXG4;A0A147APF5;A3RGT9;A5H1H8;B5X3U6;B6F133;C0HAK5;D3TJN8;D9ZNB3;F6M7U0;G9G0W7;H2SJP2;H2SJP3;I7GGT6;K9MR68;P08108;P47773;Q4SL93;Q6QIS4;Q76N60;R9WNY5;S4T781;W5KA74;W8GMB0;W8GMR6;X2CG11	1.13062	1.0906	DAGTISGLNVLR		89.29	608.337	1214.66	2	-2.74639	68.7073	4	2	3	2
	A0A146NKP1;A0A0A8J382;A0A0C5BIF3;A0A0E4G1U1;A0A0F8AEW0;A0A0F8B474;A0A0G2JIW1;A0A0K0XHM1;A0A0K1U318;A0A0M3M1F3;A0A0N9HR78;A0A0R4IMF8;A0A0R4IVB0;A0A0S7LNH9;A0A0U2IKZ9;A0A1A7WK59;A0A1A8FLK9;A0A1A8G6R2;A0A1A8GCG9;A0A1A8JDR4;A0A1A8PRT9;A0A1B2G2Q0;A0A1I9LXI3;A0A060WES3;A0A060X0G4;A0A060XIH9;A0A060YDC0;A0A060YDJ4;A0A060Z858;A0A087XR58;A0A087XUX0;A0A096VJY6;A0A125RLA5;A0A142DA87;A0A146ML21;A0A146NVI8;A0A…	0.752816	1.2202	VEIIANDQGNR		87.2	614.816	1227.62	2	-3.6146	30.1964	4	4	4	4
	A0A146NKP1;A0A0E4G1U1;A0A0M3M1F3;A0A1A8BF62;A0A1A8IXY8;A0A1A8P475;A0A1B2G2Q0;A0A060YDJ4;A0A087XUX0;A0A146UXG4;A3RGT9;A5H1H8;B5X3U6;B6F133;D3TJN8;D9ZNB3;E9PKE3;F6M7U0;G9G0W7;H2SJP2;H2SJP3;I7GGT6;K9MR68;P08108;P11142;P47773;Q4SL93;Q6QIS4;Q76N60;W5KA74;W8GMB0;W8GMR6;X2CG11	22.7307	0.631079	GPAVGIDLGTTYSCVGVFQHGK	[14] Methylthio (C)	87.19	751.366	2251.08	3	0.192203	96.9746	0	1	5	1
	A0A146NKP1;A0A0E4G1U1;A0A0M3M1F3;A0A0S1RWB6;A0A0S2VI41;A0A0U2MAU9;A0A1A8G6R2;A0A1A8JDR4;A0A060X0G4;A0A060YDC0;A0A060YDJ4;A0A087XUX0;A0A096VJY6;A0A142DA87;A0A146SV22;A0A146UXG4;A0A147A010;A0A147APF5;A3RGT9;A8CEI1;B3GFZ5;B5DG30;B5X3U6;B5X4Z3;B6E4Y9;B6E947;B6F134;B6VAH2;C9WE63;D2YZT1;D3TZA6;E9PK54;F8SLH3;G3NXI7;G3NXJ7;G4W8Y7;G4W8Y8;G9G0W7;H3CF85;H3DM99;I3JYT8;I3KYD6;M4B0J3;O73922;P17066;Q0QWE3;Q4RHR…	1.0411	1.02009	TTPSYVAFTDTER		84.89	744.357	1486.7	2	3.16921	55.5228	5	4	5	4
	A0A146NKP1;A0A0M3M1F3;A0A0R4IMF8;A0A0R4IVB0;A0A087XUX0;A0A146UXG4;B2MVI6;G9FLS8;G9G0W7;K9MR68;P08108;Q4SL93;Q6NYR4;Q804B6;T2AZ78;W5KA74	0.764274	0.456852	FDDGVVQSDMK		80.28	620.778	1239.54	2	-2.46836	42.6511	2	4	1	2
	A0A146NKP1;A0A0M3M1F3;A0A0R4IMF8;A0A0R4IVB0;A0A087XUX0;A0A146UXG4;B2MVI6;G9FLS8;G9G0W7;K9MR68;P08108;Q4SL93;Q6NYR4;Q804B6;T2AZ78;W5KA74	0.731738	1.54488	RFDDGVVQSDMK		79.44	698.829	1395.64	2	-1.44692	38.2072	0	2	0	1
	A0A146NKP1;A0A0S1RWB6;A0A1A8BF62;A0A1A8IXY8;A0A1A8P475;A0A1B2G2Q0;A0A060YDJ4;A0A087XUX0;A0A146UXG4;A0A172LPZ7;A3RGT9;B5X3U6;B6F133;D3TZA6;D9ZNB3;F6M7U0;G9G0W7;I7GGT6;K9MR68;P47773;Q4SL93;Q6QIS4;W8GMR6	1.9761	4.47522	NGLESYAFNMK	[10] Oxidation (M)	79.28	645.298	1288.58	2	4.63013	50.9666	2	1	2	2
	A0A146NKP1;A0A0C5BIF3;A0A0E4G1U1;A0A0F8AEW0;A0A0F8B474;A0A0K0XHM1;A0A0K1U318;A0A0M3M1F3;A0A0N9HR78;A0A0P7TS99;A0A0R4IMF8;A0A0R4IVB0;A0A1A8G6R2;A0A060X0G4;A0A060YDC0;A0A087XR58;A0A087XUX0;A0A096VJY6;A0A125RLA5;A0A142DA87;A0A146SV22;A0A146UXG4;A0A146XV60;A0A147A010;A0A147AMV7;A0A147APF5;A0A172LPZ7;A0A185L2K7;A5H1H8;A5HL62;A5HL63;A8WFS0;B0S610;B0UXR9;B0UXS6;B2MVI6;B5B0I3;B5DG30;B6E4Y9;B6E947;B6F134;…	0.781414	0.97812	FELTGIPPAPR		74.82	599.338	1196.66	2	6.13942	73.5258	7	12	6	8
	A0A146NKP1;A0A0E4G1U1;A0A0U2MAU9;A0A1A8BF62;A0A1A8G6R2;A0A1A8IXY8;A0A1A8JDR4;A0A1A8P475;A0A1B2G2Q0;A0A060VU47;A0A060YDJ4;A0A087XUX0;A0A096VJY6;A0A146UXG4;A3RGT9;A5H1H8;B5X3U6;B6F133;B6F134;C0HAK5;C9WE63;D3TZA6;G4W8Y8;G9G0W7;I3JYT8;I3KYD6;I7FW61;M4VMY6;P08108;P17066;P47773;Q6QIS4;Q6TDU0;Q76N60;R9WN36;R9WRQ7;W5K679;W5KA74;W8GMB0;W8GMR6	1.18175	2.55848	LLQDFFNGK		69.78	541.285	1080.56	2	-3.96387	72.166	10	5	10	9
	A0A146NKP1;A0A0M3M1F3;A0A0R4IMF8;A0A0R4IVB0;A0A087XUX0;A0A146UXG4;B2MVI6;G9FLS8;G9G0W7;K9MR68;P08108;Q4SL93;Q6NYR4;Q804B6;T2AZ78;W5KA74	0.850851	0.882202	FDDGVVQSDMK	[10] Oxidation (M)	68.42	628.777	1255.54	2	0.437884	37.6305	4	1	2	4
	A0A146NKP1;A0A0C5BIF3;A0A0E4G1U1;A0A0F8AEW0;A0A0K0XHM1;A0A0M3M1F3;A0A0P7TS99;A0A0P7U8Q6;A0A0R4IMF8;A0A0R4IVB0;A0A1B2G2Q0;A0A060YDJ4;A0A060Z858;A0A087XR58;A0A087XUX0;A0A096VJY6;A0A146UXG4;A0A147AMV7;A5H1H8;B2MVI6;B4E3Z9;B5X3U6;B6F134;C9WE63;D3TJN8;E9PKE3;F6K6F4;G1EHI2;G3P8K6;G9FLS8;G9G0W7;H2LKZ3;H2SJP2;H2SJP3;H3DM99;I6TPU5;I7GGT6;K9MR68;L0R6A4;M3ZHN8;M4VMY6;P08108;P11142;P47773;P79984;Q4RHR7;Q4SL9…	0.718312	0.103835	EIAEAYLGK		66.86	497.26	992.506	2	-11.9931	43.7856	4	9	3	6
	A0A146NKP1;A0A0E4G1U1;A0A060YDJ4;A0A060Z858;A0A146UXG4;B5X3U6;P08108;P47773;W8GMB0	0.771065	0.456022	AQVHDIVLVGGSTR		63.89	726.401	1450.79	2	-0.650068	48.0836	2	1	1	0
	A0A146NKP1;A0A060YDJ4;A0A146UXG4;B5X3U6	1.81498	0.058511	MVQEAEQYK	[1] Oxidation (M)	58.89	571.261	1140.51	2	-3.64446	15.4209	3	2	3	2
	A0A146NKP1;A0A060YDJ4;A0A146UXG4;B5X3U6	1.2758	1.71398	MVQEAEQYK		58.63	563.264	1124.51	2	-3.15769	20.806	1	2	2	1
	A0A146NKP1;A0A0M3M1F3;A0A0R4IMF8;A0A0R4IVB0;A0A087XUX0;A0A146UXG4;B2MVI6;G9FLS8;G9G0W7;K9MR68;P08108;Q4SL93;Q6NYR4;Q804B6;T2AZ78;W5KA74	0.694254	3.67516	RFDDGVVQSDMK	[11] Oxidation (M)	55.11	471.552	1411.63	3	-5.0211	25.5015	2	1	2	0
	A0A146NKP1;A0A0C5BIF3;A0A0E4G1U1;A0A0F8AEW0;A0A0K0XHM1;A0A0M3M1F3;A0A0N9HR78;A0A0R4IMF8;A0A0R4IVB0;A0A0S2VI41;A0A0U2IKZ9;A0A1B2G2Q0;A0A060X0G4;A0A060YDJ4;A0A060Z858;A0A087XUX0;A0A096VJY6;A0A125RLA5;A0A142DA87;A0A146NVI8;A0A146PRT5;A0A146RDK2;A0A146RZ72;A0A146UXG4;A0A147AMV7;A5H1H8;B2MVI6;B5DG30;B5X3U6;B6E4Y9;B6E947;B6F134;B6F135;B6VAH2;D2YZT1;D3TJN8;E9PKE3;F1DSD3;F6K6F4;G1EHI2;G3P8K6;G9FLS8;G9G0W…	0.80464	2.29996	STAGDTHLGGEDFDNR		54.97	564.578	1690.71	3	-3.59914	30.8376	5	3	5	5
	A0A146NKP1;A0A0A8J382;A0A0C5BIF3;A0A0E4G1U1;A0A0F8AEW0;A0A0F8B474;A0A0G2JIW1;A0A0K0XHM1;A0A0K1U318;A0A0M3M1F3;A0A0N9HR78;A0A0P7TS99;A0A0P7Y8R9;A0A0R4IMF8;A0A0R4IVB0;A0A0S1RWB6;A0A0U2IKZ9;A0A1A7ZX41;A0A1A8G6R2;A0A1A8GCG9;A0A1A8PRT9;A0A1B2G2Q0;A0A1I9LXI3;A0A060X0G4;A0A060YDC0;A0A060YDJ4;A0A060Z858;A0A087XR58;A0A087XUX0;A0A096VJY6;A0A125RLA5;A0A142DA87;A0A146NVI8;A0A146SV22;A0A146UXG4;A0A146XV60;A0A…	0.918769	9.09367	ITITNDK		53.67	402.72	803.425	2	-16.8895	18.3951	2	1	2	1
	A0A146NKP1;A0A0E4G1U1;A0A060VU47;A0A060YDJ4;A0A146UXG4;B5X3U6;C0HAK5;P08108;P47773;W8GMB0	2.10859	1.01768	AQVHDIVLVGGSTR		53.51	484.601	1450.78	3	-4.92895	48.0242	2	3	3	1
	A0A146NKP1;A0A0E4G1U1;A0A1A8G6R2;A0A060X0G4;A0A146UXG4;B5DG30;H2LKZ3;Q9I9Q5;R9WRQ7;W8GMB0	0.724745	3.3294	CNEVISWLDR	[1] Methylthio (C)	52.83	640.793	1279.57	2	2.17473	84.8581	1	1	1	0
	A0A146NKP1;A0A0A8J382;A0A0C5BIF3;A0A0E4G1U1;A0A0F8AEW0;A0A0F8B474;A0A0K0XHM1;A0A0K1U318;A0A0M3M1F3;A0A0N9HR78;A0A0P7TS99;A0A0P7Y8R9;A0A0R4IMF8;A0A0R4IVB0;A0A0S1RWB6;A0A0S7LNH9;A0A0U2IKZ9;A0A1A7ZX41;A0A1A8G6R2;A0A1A8GCG9;A0A1A8PRT9;A0A1I9LXI3;A0A060X0G4;A0A060YDC0;A0A060YDJ4;A0A060Z858;A0A087XR58;A0A087XUX0;A0A096VJY6;A0A125RLA5;A0A142DA87;A0A146NVI8;A0A146SV22;A0A146UXG4;A0A146XV60;A0A147A010;A0A…	1.04426	5.63497	DNNLLGK		49.99	387.207	772.4	2	-9.99442	22.9331	5	3	5	7
	A0A146NKP1;A0A0E4G1U1;A0A1A8G6R2;A0A1A8JDR4;A0A060YDJ4;A0A146UXG4;B5X3U6;B6F134;I3JYT8;Q6QIS4;R9WRQ7;W5K679;W8GMB0	0.556388	1.36011	MVNHFISEFK	[1] Oxidation (M)	40.24	423.206	1266.6	3	-8.25615	50.4085	1	1	0	0
	A0A146NKP1;A0A0A8J382;A0A0C5BIF3;A0A0E4G1U1;A0A0F8AEW0;A0A0F8B474;A0A0K0XHM1;A0A0K1U318;A0A0M3M1F3;A0A0N9HR78;A0A0P7TS99;A0A0P7U8Q6;A0A0P7Y8R9;A0A0R4IMF8;A0A0R4IVB0;A0A0S1RWB6;A0A0S2VI41;A0A0S7LNH9;A0A0U2IKZ9;A0A1A7WK59;A0A1A7ZX41;A0A1A8FLK9;A0A1A8G6R2;A0A1A8GCG9;A0A1A8JDR4;A0A1A8PRT9;A0A1B2G2Q0;A0A1I9LXI3;A0A060WES3;A0A060X0G4;A0A060YDC0;A0A060YDJ4;A0A060Z858;A0A087XR58;A0A087XUX0;A0A096VJY6;A0A…	1.05157	1.21199	IINEPTAAAIAYGLDK		36.11	553.968	1658.88	3	-2.96026	78.4424	0	1	1	0
	A0A146NKP1;A0A0C5I1M5;A0A0E4G1U1;A0A0F8B474;A0A0K1U318;A0A0M3M1F3;A0A0N9HR78;A0A0P7TS99;A0A0S1RWB6;A0A0S7LNH9;A0A0U2IKZ9;A0A1A7ZX41;A0A1A8G6R2;A0A1A8GCG9;A0A1A8JDR4;A0A1A8PRT9;A0A1I9LXI3;A0A060X0G4;A0A087XR58;A0A146SV22;A0A146UXG4;A0A146XV60;A0A147A010;A0A147APF5;A0A185L2K7;A5H1H7;A5HL62;A5HL63;B5B0I3;B5DG30;B5X4Z3;B6E4Y9;B6E947;B6F134;B6VAH2;D2YZT1;E0XJL3;E3VXC7;F1DSD3;F8SLH3;G3NXI7;G3NXJ7;G3P8K…	1.0418	1.52243	GTLEPVEK		35.4	436.736	871.457	2	-9.39271	21.873	0	1	0	1
P02538	26	0.475017	0.917539	26								79	53	55	43
	P02538;P04259	0.100357	0.768208	QCANLQAAIADAEQR	[2] Methylthio (C)	131.81	824.385	1646.76	2	3.0376	74.464	3	1	0	0
	P02538;P48668	0.750706	1.77016	AIGGGLSSVGGGSSTIK		123.55	724.39	1446.77	2	-1.49939	49.1696	2	1	2	2
	P02538;P04259	0.218456	3.49236	ADTLTDEINFLR		102.21	704.359	1406.7	2	-0.0916452	88.0551	5	1	3	3
	P02538;P04259;P12035;P48668	0.277107	1.68152	TAAENEFVTLK		94.13	611.816	1221.62	2	-4.86729	53.4563	3	3	2	1
	P02538	0.763273	1.38254	SGFSSVSVSR		92.97	506.754	1011.49	2	-6.20675	35.4596	2	1	1	2
	P02538;P04259;P13647;P35908;P48668	1.24246	0.484188	NLDLDSIIAEVK		81.24	665.367	1328.72	2	0.0531548	99.4937	9	10	8	8
	P02538;P04259;P13647;P48668	0.618893	2.0805	WTLLQEQGTK		78.26	602.318	1202.62	2	-7.07409	58.3611	4	2	4	4
	P02538;P48668	0.510338	2.00095	YEELQVTAGR		77.65	583.292	1164.57	2	-7.18847	39.5779	4	3	3	3
	P02538;P04259	0.495648	0.377314	SLYGLGGSK		75.99	441.235	880.456	2	-10.5295	38.8548	3	1	2	0
	P02538	0.357565	2.16031	GMQDLVEDFK	[2] Oxidation (M)	70.16	599.276	1196.54	2	-1.27344	53.6729	2	1	1	1
	P02538	0.259833	0.446744	GMQDLVEDFK		68.61	591.278	1180.54	2	-2.11353	73.3817	3	2	1	0
	P02538;P04259;P35908;P48668	0.588475	12.5006	AQYEEIAQR		68.15	554.272	1106.53	2	-5.42752	25.7871	4	2	3	3
	P02538;P04259;P48668	0.45062	0.412925	LEGLEDALQK		67.79	558.297	1114.58	2	-6.34336	56.0521	3	1	1	1
	P02538;P04259;P13647;P35908;P48668;Q8N1N4	0.362569	0.909078	LLEGEECR	[7] Methylthio (C)	65.74	497.722	993.43	2	3.59335	39.5779	3	2	2	1
	P02538;P04259;P13647	0.0920805	0.734567	QNLEPLFEQYINNLR	[N-term] Gln->pyro-Glu (N-term Q)	64.8	937.476	1872.94	2	0.719338	123.541	1	1	1	0
	P02538;P04259;P48668	0.278552	1.33618	QEIAEINR		62.66	486.755	971.495	2	-9.15672	26.4239	5	2	3	1
	P02538;P13647;P48668	0.589575	9.78805	QLDSIVGER	[N-term] Gln->pyro-Glu (N-term Q)	62.06	500.259	998.503	2	0.298777	65.472	3	1	0	1
	P02538;P13647;P48668	0.921441	0.116188	QLDSIVGER		61.55	508.767	1015.52	2	-10.0821	40.6045	1	3	2	1
	P02538;P04259;P13647	0.10731	0.632913	QNLEPLFEQYINNLR		57.27	630.994	1889.96	3	-2.01168	109.296	2	1	1	1
	P02538;A0A0P7V3N2;E6ZFH1;M3ZFN0;P04259;P04264;P13647;P48668	0.751722	4.68733	NKYEDEINKR		54.42	436.887	1307.64	3	-6.379	16.1912	5	2	4	3
	P02538;P04259;P13647;P48668	0.454385	3.79716	DVDAAYMNK	[7] Oxidation (M)	54.4	521.732	1041.45	2	5.84081	16.0475	3	1	2	2
	P02538;P04259;P48668	0.357604	0.566215	QEIAEINR	[N-term] Gln->pyro-Glu (N-term Q)	51.81	478.249	954.484	2	7.51715	46.2959	2	1	2	1
	P02538;A0A0P7V3N2;A0A0P7VR80;P04259;P18520	0.259665	0.772835	EYQELMNVK	[6] Oxidation (M)	50.08	585.277	1168.54	2	-3.08642	32.117	3	2	2	0
	P02538;A0A0P7V3N2;E6ZFH1;P04259;P12035;P13647;P35908;P48668;Q5XKE5;Q7SYF7;Q7Z794;W5KLZ2	0.60738	0.826848	FASFIDK		49.6	414.216	826.418	2	-6.60158	48.8728	3	6	3	3
	P02538;A0A0P7V3N2;P04259;P48668;Q7SYF7	0.539101	0.848625	EYQELMNVK		46.92	577.281	1152.55	2	0.107671	47.3672	1	1	1	0
	P02538;A0A0P7V3N2;E6ZFH1;M3ZFN0;P04259;P04264;P13647;P48668;Q5XKE5	1.13074	0.925999	NKYEDEINK		44.82	384.853	1151.54	3	-8.29642	16.1912	0	1	1	1
P13647	26	0.584244	0.924473	26								69	58	50	45
	P13647	0.289424	0.443721	VSLAGACGVGGYGSR	[7] Methylthio (C)	107.84	700.325	1398.63	2	-2.35761	69.3757	2	2	0	0
	P13647	0.467333	1.50679	VDALMDEINFMK	[5] Oxidation (M)|[11] Oxidation (M)	93.18	729.341	1456.67	2	6.77862	64.3257	2	2	2	2
	P13647	0.386954	0.301662	TTAENEFVMLK	[9] Oxidation (M)	90.49	649.818	1297.62	2	-0.295749	54.6583	2	2	1	1
	P13647	0.400424	1.12082	QCANLQNAIADAEQR	[N-term] Gln->pyro-Glu (N-term Q)|[2] Methylthio (C)	85.66	837.378	1672.74	2	6.64315	92.8654	2	1	1	1
	P13647	0.573922	1.41866	YEELQQTAGR		84.81	597.789	1193.56	2	-3.27075	23.1451	4	3	4	3
	P13647	0.688802	1.11994	LAELEEALQK		81.49	572.31	1142.61	2	-10.3699	56.4873	9	4	3	6
	P13647;P02538;P04259;P35908;P48668	1.24246	0.484188	NLDLDSIIAEVK		81.24	665.367	1328.72	2	0.0531548	99.4937	9	10	8	8
	P13647;P02538;P04259;P48668	0.618893	2.0805	WTLLQEQGTK		78.26	602.318	1202.62	2	-7.07409	58.3611	4	2	4	4
	P13647	0.267106	0.459994	QCANLQNAIADAEQR	[2] Methylthio (C)	77.83	845.888	1689.76	2	3.37106	69.2342	1	1	0	0
	P13647	0.647051	17.4093	AQYEEIANR		71.07	547.266	1092.52	2	-1.43247	24.7141	2	2	2	2
	P13647	0.380769	0.922947	NMQDLVEDFK	[2] Oxidation (M)	68.21	627.79	1253.56	2	3.65063	53.6729	2	2	2	1
	P13647;P02538;P04259;P35908;P48668;Q8N1N4	0.362569	0.909078	LLEGEECR	[7] Methylthio (C)	65.74	497.722	993.43	2	3.59335	39.5779	3	2	2	1
	P13647;P02538;P04259	0.0920805	0.734567	QNLEPLFEQYINNLR	[N-term] Gln->pyro-Glu (N-term Q)	64.8	937.476	1872.94	2	0.719338	123.541	1	1	1	0
	P13647	0.935104	0.36118	TEAESWYQTK		62.78	621.785	1241.56	2	-0.789738	35.5262	1	1	1	1
	P13647;P02538;P48668	0.589575	9.78805	QLDSIVGER	[N-term] Gln->pyro-Glu (N-term Q)	62.06	500.259	998.503	2	0.298777	65.472	3	1	0	1
	P13647;P02538;P48668	0.921441	0.116188	QLDSIVGER		61.55	508.767	1015.52	2	-10.0821	40.6045	1	3	2	1
	P13647	0.791722	1.57883	TSFTSVSR		58.02	442.723	883.432	2	-8.7434	25.18	2	1	2	1
	P13647	0.307154	1.12832	NMQDLVEDFK		57.66	619.789	1237.56	2	-1.53631	73.5258	2	2	1	1
	P13647;P02538;P04259	0.10731	0.632913	QNLEPLFEQYINNLR		57.27	630.994	1889.96	3	-2.01168	109.296	2	1	1	1
	P13647	0.578913	1.94989	EYQELMNTK	[6] Oxidation (M)	56.34	586.27	1170.53	2	2.46127	20.0926	2	2	2	1
	P13647	0.669588	0.347021	SLYNLGGSK		55.01	469.748	937.481	2	-6.36447	38.5018	2	2	0	0
	P13647;A0A0P7V3N2;E6ZFH1;M3ZFN0;P02538;P04259;P04264;P48668	0.751722	4.68733	NKYEDEINKR		54.42	436.887	1307.64	3	-6.379	16.1912	5	2	4	3
	P13647;P02538;P04259;P48668	0.454385	3.79716	DVDAAYMNK	[7] Oxidation (M)	54.4	521.732	1041.45	2	5.84081	16.0475	3	1	2	2
	P13647;A0A0P7V3N2;E6ZFH1;P02538;P04259;P12035;P35908;P48668;Q5XKE5;Q7SYF7;Q7Z794;W5KLZ2	0.60738	0.826848	FASFIDK		49.6	414.216	826.418	2	-6.60158	48.8728	3	6	3	3
	P13647;A0A0P7V3N2;E6ZFH1;M3ZFN0;P02538;P04259;P04264;P48668;Q5XKE5	1.13074	0.925999	NKYEDEINK		44.82	384.853	1151.54	3	-8.29642	16.1912	0	1	1	1
	P13647	1.05887	0.733607	VDALMDEINFMK	[11] Oxidation (M)	38.44	721.341	1440.67	2	3.25248	76.7285	0	1	1	0
A0A060WPH4	25	1.36259	1.27847	25								47	55	53	69
	A0A060WPH4;A0A060XLZ9;B5RI36	6.68527	0.781598	QTAAIHAEAPEFTDMSVEQEILVTGIK	[15] Oxidation (M)	111.97	982.162	2943.46	3	3.70529	91.2382	1	1	1	1
	A0A060WPH4;A0A060XLZ9;A0A146URN3;A0A146URS0;A0A146ZHA7;B5RI36;W5LHE0	1.36259	1.2307	FTQAGSEVSALLGR		109.91	718.379	1434.74	2	-1.88299	74.8251	6	4	5	8
	A0A060WPH4;A0A060XLZ9;B5RI36;W5LHE0	1.50673	2.34259	AIAELGIYPAVDPLDSTSR		104.58	994.524	1987.03	2	3.89198	94.7697	2	1	1	2
	A0A060WPH4;A0A060XLZ9;A0A146MRZ7;A0A146MS00;A0A146MTN0;A0A146URN3;A0A146URS0;A0A146VLM3;B5RI36;W5LHE0	1.43597	4.17158	VALVYGQMNEPPGAR	[8] Oxidation (M)	104.35	809.406	1616.8	2	-0.0701888	48.096	5	4	5	5
	A0A060WPH4;A0A060XLZ9;A0A146URN3;A0A146URS0;A0A146ZHA7;B5RI36;W5LHE0	0.853592	0.621763	IMNVIGEPIDER		96.96	693.351	1384.69	2	-10.9525	65.9497	1	4	2	4
	A0A060WPH4;A0A060XLZ9;A0A146MRZ7;A0A146MS00;A0A146MTN0;A0A146VLM3;B5RI36;W5LHE0	11.1467	1.22158	VALTGLTVAEYFR		96.73	720.398	1438.78	2	-0.704649	95.4193	0	1	1	1
	A0A060WPH4;A0A060XLZ9;B5RI36;H0YH81;P06576	1.37247	12.3918	VALVYGQMNEPPGAR		92.99	801.406	1600.8	2	-3.72037	59.2271	2	1	2	3
	A0A060WPH4;A0A060XLZ9;B5RI36	2.11635	1.16444	QTAAIHAEAPEFTDMSVEQEILVTGIK	[N-term] Gln->pyro-Glu (N-term Q)|[15] Oxidation (M)	92.29	976.488	2926.44	3	5.12475	100.207	1	1	3	1
	A0A060WPH4;A0A060XLZ9;A0A146MRZ7;A0A146MS00;A0A146MTN0;A0A146VLM3;B5RI36;W5LHE0	0.00608382	0.185947	IPSAVGYQPTLATDMGTMQER	[15] Oxidation (M)	91.46	761.365	2281.07	3	0.965368	63.7287	1	1	0	1
	A0A060WPH4;A0A060XLZ9;B5RI36;H0YH81;P06576	2.25656	1.19256	IPSAVGYQPTLATDMGTMQER		87.12	756.034	2265.08	3	1.58068	77.3537	1	2	1	2
	A0A060WPH4;A0A060XLZ9;B5RI36	1.23393	5.04954	LVLEVAQHLGENTVR		86.53	839.468	1676.92	2	0.546936	69.1436	0	1	2	0
	A0A060WPH4;A0A060XLZ9;B5RI36;W5LHE0	1.28508	2.29618	AIAELGIYPAVDPLDSTSR		85.26	663.345	1987.01	3	-6.65394	94.8416	2	1	1	2
	A0A060WPH4;A0A060XLZ9;B5RI36;H0YH81;P06576	1.20578	2.28033	IPSAVGYQPTLATDMGTMQER	[18] Oxidation (M)	84.08	761.365	2281.07	3	0.670547	69.9264	1	1	1	2
	A0A060WPH4;A0A060XLZ9;A0A146MRZ7;A0A146MS00;A0A146MTN0;A0A146VLM3;B5RI36	2.92395	1.789	IMDPNIVGAEHYDVAR	[2] Oxidation (M)	81.79	605.96	1814.86	3	-1.7146	53.8309	2	3	5	7
	A0A060WPH4;A0A060XLZ9;A0A146MRZ7;A0A146MS00;A0A146MTN0;A0A146VLM3;B5RI36;W5LHE0	1.12224	2.61688	IPSAVGYQPTLATDMGTMQER	[15] Oxidation (M)|[18] Oxidation (M)	75.32	766.696	2297.07	3	0.264187	59.3623	0	1	1	1
	A0A060WPH4;A0A060XLZ9;A0A146URN3;A0A146URS0;A0A146ZHA7;B5RI36;W5LHE0	0.92049	0.673564	TIAMDGTEGLVR		75.22	631.824	1261.63	2	0.124839	57.0294	1	3	1	2
	A0A060WPH4;A0A060XLZ9;B5RI36;H0YH81;P06576	1.35906	2.69158	VVDLLAPYAK		72.67	544.82	1087.62	2	-3.13442	71.8673	4	5	4	5
	A0A060WPH4;A0A060XLZ9;A0A146MRZ7;A0A146MS00;A0A146MTN0;A0A146URN3;A0A146URS0;A0A146VLM3;B5RI36;W5LHE0	1.61036	1.27847	IGLFGGAGVGK		71.97	488.281	974.548	2	-7.68981	62.4358	3	3	2	3
	A0A060WPH4;A0A060XLZ9;A0A146MRZ7;A0A146MS00;A0A146MTN0;A0A146VLM3;B5RI36;W5LHE0	1.50274	0.818852	IPVGPETLGR		70.76	519.798	1037.58	2	-5.18176	49.601	3	4	3	3
	A0A060WPH4;A0A060XLZ9;A0A146MRZ7;A0A146MS00;A0A146MTN0;A0A146VLM3;B5RI36;W5LHE0	6.69738	0.54882	EGNDLYHEMIESGVINLK		70.55	687.672	2059.99	3	2.8496	90.4425	0	1	1	1
	A0A060WPH4;A0A060XLZ9;B5RI36	0.837708	1.01047	VVDTGDPIR		70.44	486.255	970.495	2	-12.996	28.9152	3	4	3	3
	A0A060WPH4;A0A060XLZ9;A0A146URN3;A0A146URS0;A0A146ZHA7;B5RI36;W5LHE0	1.27442	3.79667	IMNVIGEPIDER	[2] Oxidation (M)	65.39	701.356	1400.7	2	-0.00456114	55.0192	3	4	4	2
	A0A060WPH4;A0A060XLZ9;B5RI36	1.18725	1.06245	LVLEVAQHLGENTVR		62.84	559.981	1676.92	3	-0.65193	69.1436	4	1	2	4
	A0A060WPH4;A0A060XLZ9;A0A146URN3;A0A146URS0;A0A146ZHA7;B5RI36;W5LHE0	1.00426	3.00903	TIAMDGTEGLVR	[4] Oxidation (M)	59.2	639.825	1277.64	2	5.10812	52.7852	0	2	0	4
	A0A060WPH4;A0A060XLZ9;A0A146MRZ7;A0A146MS00;A0A146MTN0;A0A146VLM3;B5RI36;W5LHE0	12.4856	4.96178	AHGGYSVFAGVGER		59.07	469.562	1405.66	3	-7.59727	49.1696	1	1	2	2
A0A060XBV8	25	1.00575	0.918693	25								60	62	65	54
	A0A060XBV8;B0S7W5;B5X2H6;F6KMM1;P56533;W5UHT2	1.28045	10.234	ANNTTFGLASGVFTR		132.96	778.398	1554.78	2	1.21148	77.5928	4	2	6	5
	A0A060XBV8	1.03532	1.70875	EGAMVLCGGEAFTPIEPK	[4] Oxidation (M)|[7] Methylthio (C)	97.95	955.942	1909.87	2	4.26002	89.8195	2	1	1	2
	A0A060XBV8;A0A0P7W4X8;B5X2H6	3.65532	0.91794	VAENLQAGTCFINNYNISPVEVPFGGYK	[10] Methylthio (C)	91.8	1030.83	3089.48	3	6.52692	113.756	2	2	3	1
	A0A060XBV8	1.16749	1.2721	IGDPLLENTR		90.58	564.302	1126.59	2	-7.69907	52.1911	2	3	2	2
	A0A060XBV8;A0A0F8ARW2;A0A0P7W4X8;A0A0S7HNR2;A0A060WQJ8;A0A087YE46;B5X2H6;F6KMM1;G3NII7;G3NIK0;G3NIL3;H2S9I2;P56533;W5LI79;W5UHT2	0.998626	2.5762	VSFTGSVPTGK		83.69	540.287	1078.56	2	-6.8244	43.0937	7	2	4	5
	A0A060XBV8	0.85554	1.2464	DGINAEPVHEPATGR		83.58	781.882	1561.75	2	1.16644	32.4644	0	1	0	1
	A0A060XBV8	1.97949	0.918693	EEVDQAIQSAHTAYLK		75.34	901.952	1801.89	2	2.06322	53.9032	1	1	1	1
	A0A060XBV8;A0A0P7W4X8;B5X2H6;G3NII7;G3NIK0;G3NIL3	1.07393	1.70598	ENGQVTIEYYSQLK		73.62	836.417	1670.82	2	2.6984	63.8906	2	3	2	2
	A0A060XBV8;B5X2H6	0.510681	0.037801	EIMPVFLEEVVK	[3] Oxidation (M)	72.45	724.889	1447.76	2	-0.167178	95.0995	3	6	3	2
	A0A060XBV8;A0A0P7W4X8;H2S9I2	0.647548	0.162255	VLGFISQAK		68.92	481.784	961.554	2	-6.5532	56.8126	3	6	3	2
	A0A060XBV8	1.00575	0.226192	KEGAMVLCGGEAFTPIEPK	[8] Methylthio (C)	67.68	674.992	2021.95	3	-3.95542	89.4653	1	2	1	1
	A0A060XBV8;B5X2H6;G3NII7;G3NIK0;G3NIL3;H2S9I2;P56533	0.692954	1.94671	LEVINNGK		66.52	443.75	885.485	2	-7.82771	24.8566	4	6	3	3
	A0A060XBV8;B5X2H6	2.22232	0.588317	EIMPVFLEEVVK		65.46	716.892	1431.77	2	0.890297	106.972	3	5	7	4
	A0A060XBV8;B5X2H6	0.969715	2.83786	MGALITR	[1] Oxidation (M)	63.86	389.213	776.412	2	-11.3297	28.6905	9	1	11	9
	A0A060XBV8;B5X2H6	0.699076	0.56943	TVVVEMGDVDDYFNC	[6] Oxidation (M)|[15] Methylthio (C)	63.48	884.353	1766.69	2	4.19441	94.5243	1	1	2	1
	A0A060XBV8	0.542531	1.1765	KEGAMVLCGGEAFTPIEPK	[5] Oxidation (M)|[8] Methylthio (C)	63.19	680.326	2037.95	3	-1.06366	80.1024	1	1	0	1
	A0A060XBV8	0.807061	0.678194	EEVDQAIQSAHTAYLK		61.05	601.634	1801.88	3	-1.88613	54.5142	3	3	2	2
	A0A060XBV8;B5X2H6	0.976292	0.457672	EEIFGPVMSVMPFDTEEEVLK	[8] Oxidation (M)|[11] Oxidation (M)	57.96	820.055	2457.14	3	4.04942	99.1323	2	1	1	0
	A0A060XBV8;B5X2H6	15.9215	0.13173	EAGVPDGLFNVVQGGAETGTLLCNHPGVAK	[23] Methylthio (C)	57.13	999.491	2995.45	3	-0.149556	106.9	0	1	2	1
	A0A060XBV8;B5X2H6;G3NII7;G3NIK0;G3NIL3;H2S9I2;P56533	0.793319	1.1475	VMLEAAR	[2] Oxidation (M)	55.21	403.211	804.408	2	-9.56742	24.329	4	3	6	4
	A0A060XBV8;B5X2H6	1.46048	0.211834	MGALITR		54.31	381.214	760.413	2	-17.8273	35.884	1	2	1	1
	A0A060XBV8;B5X2H6	2.54439	0.193265	LCDMFPCGK	[2] Methylthio (C)|[7] Methylthio (C)	49.98	553.202	1104.39	2	-3.22211	90.5872	2	3	2	2
	A0A060XBV8	0.824327	97.6654	DGINAEPVHEPATGR		47.41	521.588	1561.74	3	-3.77917	32.4644	2	1	1	2
	A0A060XBV8;B5X2H6	2.7016	0.0601858	LCDMFPCGK	[2] Methylthio (C)|[4] Oxidation (M)|[7] Methylthio (C)	43.36	561.2	1120.38	2	-2.93032	74.9929	1	4	0	0
	A0A060XBV8;B5X2H6	1.54417	3.16196	EEIFGPVMSVMPFDTEEEVLK	[8] Oxidation (M)	40.06	814.722	2441.15	3	3.02385	108.93	0	1	1	0
A0A096VJY6	25	1.04426	1.03489	25								91	91	84	90
	A0A096VJY6;A0A0E4G1U1;A0A0F8B474;A0A0K1U318;A0A0M3M1F3;A0A0P7TS99;A0A0S1RWB6;A0A1A8BF62;A0A1A8GCG9;A0A1A8IXY8;A0A1A8P475;A0A1B2G2Q0;A0A1I9LXI3;A0A060VU47;A0A060WES3;A0A060X0G4;A0A060YDC0;A0A060YDJ4;A0A087XUX0;A0A142DA87;A0A146NKP1;A0A146PRT5;A0A146RDK2;A0A146RZ72;A0A146SV22;A0A146UXG4;A0A146VSR1;A0A146ZCZ4;A0A146ZVP9;A0A147A010;A0A147APF5;A0A172LPZ7;A3RGT9;A5H1H8;A5HL62;A8CEI1;B5B0I3;B5DG30;B5X3U…	1.04644	0.936178	IINEPTAAAIAYGLDK		125.6	830.455	1658.89	2	3.98222	77.5928	10	8	8	4
	A0A096VJY6;A0A0M3M1F3;A0A1A8BF62;A0A1A8IXY8;A0A1A8P475;A0A1B2G2Q0;A0A060X0G4;A0A060YDC0;A0A060YDJ4;A0A087XUX0;A3RGT9;A5H1H8;B5DG30;B5X3U6;B6F133;D3TJN8;D9ZNB3;E9PKE3;F6M7U0;G3NXI7;G3NXJ7;G9G0W7;H2SJP2;H2SJP3;K9MR68;P11142;Q4SL93;Q6QIS4;Q76N60;W8GMR6	1.30646	0.910096	NQVAMNPTNTVFDAK	[5] Oxidation (M)	120.42	833.401	1664.79	2	2.60036	48.1678	3	2	3	3
	A0A096VJY6;A0A1A8BF62;A0A1A8G6R2;A0A1A8IXY8;A0A1A8P475;A0A1B2G2Q0;A0A060VU47;A0A060YDJ4;A0A087XUX0;A0A147AMV7;A3RGT9;A5H1H8;B3GFZ5;B5X3U6;B6F133;B6F134;C0HAK5;G9G0W7;H2SJP2;H2SJP3;I7FW61;K9MR68;M4VMY6;P08108;Q1HP65;Q4SL93;Q6QIS4;Q6TDU0;Q76N60;R9WN36;R9WRQ7;W5KA74;W5KAX2;W8GMB0;W8GMR6	0.516886	1.02929	SINPDEAVAYGAAVQAAILSGDK		111.26	754.055	2259.14	3	2.88659	107.27	4	3	3	5
	A0A096VJY6;A0A0C5BIF3;A0A0F8AEW0;A0A0K0XHM1;A0A0M3M1F3;A0A0R4IMF8;A0A0R4IVB0;A0A1B2G2Q0;A0A060X0G4;A0A060YDC0;A0A060YDJ4;A0A060Z858;A0A087XUX0;A5H1H8;B2MVI6;B4E3Z9;B5DG30;B5X3U6;D3TJN8;E9PKE3;F6K6F4;G1EHI2;G3NXI7;G3NXJ7;G9G0W7;H2SJP2;H2SJP3;K9MR68;P11142;Q4SL93;Q6NYR4;Q76N60;Q804B6;R9WP64;T2AZ78;W8GMR6	1.17894	0.263541	NQVAMNPTNTVFDAK		96.56	825.402	1648.79	2	1.47019	59.9507	1	2	1	2
	A0A096VJY6;A0A0E4G1U1;A0A0M3M1F3;A0A0P7TS99;A0A1A8BF62;A0A1A8IXY8;A0A1A8P475;A0A1B2G2Q0;A0A060VU47;A0A060X0G4;A0A060YDJ4;A0A087XUX0;A0A146NKP1;A0A146UXG4;A0A147APF5;A3RGT9;A5H1H8;B5DG30;B5X3U6;B6F133;C0HAK5;D9ZNB3;E9PKE3;F6M7U0;G9G0W7;H2SJP2;H2SJP3;H3DM99;K9MR68;P08108;P11142;P47773;Q4RHR7;Q4SL93;Q6PGX4;Q6QIS4;Q7SZM8;Q7T276;Q76N60;R9WNY5;S4T781;W5KA74;W5M938;W8GMB0;W8GMR6;X2CG11	1.65613	0.445653	FEELNADLFR		93.24	627.311	1252.61	2	-1.85284	78.5195	13	15	12	13
	A0A096VJY6;A0A0C5BIF3;A0A0E4G1U1;A0A0F8AEW0;A0A0K0XHM1;A0A0M3M1F3;A0A0N9HR78;A0A0R4IMF8;A0A0R4IVB0;A0A0S2VI41;A0A0U2IKZ9;A0A1B2G2Q0;A0A060X0G4;A0A060YDJ4;A0A060Z858;A0A087XUX0;A0A125RLA5;A0A142DA87;A0A146NKP1;A0A146NVI8;A0A146PRT5;A0A146RDK2;A0A146RZ72;A0A146UXG4;A0A147AMV7;A5H1H8;B2MVI6;B5DG30;B5X3U6;B6E4Y9;B6E947;B6F134;B6F135;B6VAH2;D2YZT1;D3TJN8;E9PKE3;F1DSD3;F6K6F4;G1EHI2;G3P8K6;G9FLS8;G9G0W…	0.830547	2.7051	STAGDTHLGGEDFDNR		91.95	846.368	1690.72	2	2.06148	30.8376	1	2	1	0
	A0A096VJY6;A0A0E4G1U1;A0A0M3M1F3;A0A0P7TS99;A0A1A8BF62;A0A1A8GCG9;A0A1A8IXY8;A0A1A8P475;A0A1B2G2Q0;A0A060VU47;A0A060YDJ4;A0A087XUX0;A0A146NKP1;A0A146UXG4;A0A147APF5;A3RGT9;A5H1H8;B5X3U6;B6F133;C0HAK5;D3TJN8;D9ZNB3;F6M7U0;G9G0W7;H2SJP2;H2SJP3;I7GGT6;K9MR68;P08108;P47773;Q4SL93;Q6QIS4;Q76N60;R9WNY5;S4T781;W5KA74;W8GMB0;W8GMR6;X2CG11	1.13062	1.0906	DAGTISGLNVLR		89.29	608.337	1214.66	2	-2.74639	68.7073	4	2	3	2
	A0A096VJY6;A0A0E4G1U1;A0A0F8B474;A0A0K1U318;A0A1A8GCG9;B5B0I3;B5X4Z3;B6E4Y9;B6E947;B6VAH2;D3TJN8;E0XJL3;E3VXC7;E9PKE3;F4YAX3;G4W8Y7;H2S0K0;H2SJP2;H2SJP3;H3CF85;O73922;P08108;P11142;Q4T4Q8;Q5KT34;Q5KT35;Q7T275;Q8UWM6;Q91233;W5KA74	1.17625	2.53165	NSLESYAFNMK	[10] Oxidation (M)	88.7	660.301	1318.59	2	1.23958	50.8944	3	2	3	4
	A0A096VJY6;A0A0A8J382;A0A0C5BIF3;A0A0E4G1U1;A0A0F8AEW0;A0A0F8B474;A0A0G2JIW1;A0A0K0XHM1;A0A0K1U318;A0A0M3M1F3;A0A0N9HR78;A0A0R4IMF8;A0A0R4IVB0;A0A0S7LNH9;A0A0U2IKZ9;A0A1A7WK59;A0A1A8FLK9;A0A1A8G6R2;A0A1A8GCG9;A0A1A8JDR4;A0A1A8PRT9;A0A1B2G2Q0;A0A1I9LXI3;A0A060WES3;A0A060X0G4;A0A060XIH9;A0A060YDC0;A0A060YDJ4;A0A060Z858;A0A087XR58;A0A087XUX0;A0A125RLA5;A0A142DA87;A0A146ML21;A0A146NKP1;A0A146NVI8;A0A…	0.752816	1.2202	VEIIANDQGNR		87.2	614.816	1227.62	2	-3.6146	30.1964	4	4	4	4
	A0A096VJY6;A0A0E4G1U1;A0A0M3M1F3;A0A0S1RWB6;A0A0S2VI41;A0A0U2MAU9;A0A1A8G6R2;A0A1A8JDR4;A0A060X0G4;A0A060YDC0;A0A060YDJ4;A0A087XUX0;A0A142DA87;A0A146NKP1;A0A146SV22;A0A146UXG4;A0A147A010;A0A147APF5;A3RGT9;A8CEI1;B3GFZ5;B5DG30;B5X3U6;B5X4Z3;B6E4Y9;B6E947;B6F134;B6VAH2;C9WE63;D2YZT1;D3TZA6;E9PK54;F8SLH3;G3NXI7;G3NXJ7;G4W8Y7;G4W8Y8;G9G0W7;H3CF85;H3DM99;I3JYT8;I3KYD6;M4B0J3;O73922;P17066;Q0QWE3;Q4RHR…	1.0411	1.02009	TTPSYVAFTDTER		84.89	744.357	1486.7	2	3.16921	55.5228	5	4	5	4
	A0A096VJY6;A0A0A7DLL1;A0A0K1U318;A0A0M3M1F3;A0A0P7TS99;A0A1A8BF62;A0A1A8IXY8;A0A1A8P475;A0A1B2G2Q0;A0A1I9LXI3;A0A060VU47;A0A060YDJ4;A0A087XUX0;A0A147APF5;A0A172LPZ7;A3RGT9;A5H1H8;B5B0I3;B5X3U6;B6E4Y9;B6E947;B6F133;B6VAH2;C0HAK5;D3TJN8;D3TZA6;D9ZNB3;E9PKE3;F4YAX3;F6M7U0;G3NXI7;G3NXJ7;G9G0W7;H2SJP2;H2SJP3;K9MR68;O73922;P08108;P11142;P47773;Q1HP65;Q4SL93;Q6PGX4;Q6QIS4;Q7SZM8;Q7T276;Q76N60;R9WNY5;V5L…	2.1388	3.4772	QTQTFTTYSDNQPGVLIQVYEGER		77.33	925.451	2773.33	3	3.49052	87.0517	2	2	2	3
	A0A096VJY6;A0A0C5BIF3;A0A0E4G1U1;A0A0F8AEW0;A0A0F8B474;A0A0K0XHM1;A0A0K1U318;A0A0M3M1F3;A0A0N9HR78;A0A0P7TS99;A0A0R4IMF8;A0A0R4IVB0;A0A1A8G6R2;A0A060X0G4;A0A060YDC0;A0A087XR58;A0A087XUX0;A0A125RLA5;A0A142DA87;A0A146NKP1;A0A146SV22;A0A146UXG4;A0A146XV60;A0A147A010;A0A147AMV7;A0A147APF5;A0A172LPZ7;A0A185L2K7;A5H1H8;A5HL62;A5HL63;A8WFS0;B0S610;B0UXR9;B0UXS6;B2MVI6;B5B0I3;B5DG30;B6E4Y9;B6E947;B6F134;…	0.781414	0.97812	FELTGIPPAPR		74.82	599.338	1196.66	2	6.13942	73.5258	7	12	6	8
	A0A096VJY6;A0A0E4G1U1;A0A0U2MAU9;A0A1A8BF62;A0A1A8G6R2;A0A1A8IXY8;A0A1A8JDR4;A0A1A8P475;A0A1B2G2Q0;A0A060VU47;A0A060YDJ4;A0A087XUX0;A0A146NKP1;A0A146UXG4;A3RGT9;A5H1H8;B5X3U6;B6F133;B6F134;C0HAK5;C9WE63;D3TZA6;G4W8Y8;G9G0W7;I3JYT8;I3KYD6;I7FW61;M4VMY6;P08108;P17066;P47773;Q6QIS4;Q6TDU0;Q76N60;R9WN36;R9WRQ7;W5K679;W5KA74;W8GMB0;W8GMR6	1.18175	2.55848	LLQDFFNGK		69.78	541.285	1080.56	2	-3.96387	72.166	10	5	10	9
	A0A096VJY6;A0A0C5BIF3;A0A0E4G1U1;A0A0F8AEW0;A0A0K0XHM1;A0A0M3M1F3;A0A0P7TS99;A0A0P7U8Q6;A0A0R4IMF8;A0A0R4IVB0;A0A1B2G2Q0;A0A060YDJ4;A0A060Z858;A0A087XR58;A0A087XUX0;A0A146NKP1;A0A146UXG4;A0A147AMV7;A5H1H8;B2MVI6;B4E3Z9;B5X3U6;B6F134;C9WE63;D3TJN8;E9PKE3;F6K6F4;G1EHI2;G3P8K6;G9FLS8;G9G0W7;H2LKZ3;H2SJP2;H2SJP3;H3DM99;I6TPU5;I7GGT6;K9MR68;L0R6A4;M3ZHN8;M4VMY6;P08108;P11142;P47773;P79984;Q4RHR7;Q4SL9…	0.718312	0.103835	EIAEAYLGK		66.86	497.26	992.506	2	-11.9931	43.7856	4	9	3	6
	A0A096VJY6;A0A0F8AEW0;A0A0S1RWB6;A0A1B2G2Q0;A0A060YDJ4;A0A087XR58;A0A087XUX0;A0A172LPZ7;A5H1H8;B2MVI6;B5X3U6;B6F134;C9WE63;D3TZA6;G9FLS8;H2SJP2;H2SJP3;I7GGT6;M3ZHN8;M4VMY6;P47773;Q4SL93;Q6PGX4;Q6TDU0;Q8UWM8;Q76N60;Q804B6;T2AZ78;W5KA74;W8GMR6	0.627809	0.797647	CNEVISWLDK	[1] Methylthio (C)	65.66	626.795	1251.58	2	9.66961	82.6972	2	1	1	1
	A0A096VJY6;A0A0A6ZD97;A0A0A8J382;A0A0C5BIF3;A0A0F8AEW0;A0A0K0XHM1;A0A0P7U8Q6;A0A0P7Y8R9;A0A0R4IMF8;A0A0R4IVB0;A0A060YDC0;A0A060YDJ4;A0A060Z858;A0A087XUX0;A0A125RLA5;A5H1H8;A8WFS0;B0S610;B0UXR9;B0UXS6;B2MVI6;B5X3U6;B6F135;B7ZV46;C9WE63;E9PKE3;F6K6F4;G1EHI2;G9FLS8;G9G0W7;H2LKZ3;H2S0M6;H2S0M7;H2SJP2;H2SJP3;H2UP56;H3DM99;H6SFW8;I6TPU5;I7GGT6;K9MR68;M4VMY6;O42359;O42360;P08108;P11142;P47773;P79984;Q4R…	0.863529	1.31025	GTLDPVEK		55.15	429.729	857.443	2	-6.71638	25.573	2	3	2	3
	A0A096VJY6;A0A0C5BIF3;A0A0E4G1U1;A0A0F8AEW0;A0A0K0XHM1;A0A0M3M1F3;A0A0N9HR78;A0A0R4IMF8;A0A0R4IVB0;A0A0S2VI41;A0A0U2IKZ9;A0A1B2G2Q0;A0A060X0G4;A0A060YDJ4;A0A060Z858;A0A087XUX0;A0A125RLA5;A0A142DA87;A0A146NKP1;A0A146NVI8;A0A146PRT5;A0A146RDK2;A0A146RZ72;A0A146UXG4;A0A147AMV7;A5H1H8;B2MVI6;B5DG30;B5X3U6;B6E4Y9;B6E947;B6F134;B6F135;B6VAH2;D2YZT1;D3TJN8;E9PKE3;F1DSD3;F6K6F4;G1EHI2;G3P8K6;G9FLS8;G9G0W…	0.80464	2.29996	STAGDTHLGGEDFDNR		54.97	564.578	1690.71	3	-3.59914	30.8376	5	3	5	5
	A0A096VJY6;A0A0A8J382;A0A0C5BIF3;A0A0E4G1U1;A0A0F8AEW0;A0A0F8B474;A0A0G2JIW1;A0A0K0XHM1;A0A0K1U318;A0A0M3M1F3;A0A0N9HR78;A0A0P7TS99;A0A0P7Y8R9;A0A0R4IMF8;A0A0R4IVB0;A0A0S1RWB6;A0A0U2IKZ9;A0A1A7ZX41;A0A1A8G6R2;A0A1A8GCG9;A0A1A8PRT9;A0A1B2G2Q0;A0A1I9LXI3;A0A060X0G4;A0A060YDC0;A0A060YDJ4;A0A060Z858;A0A087XR58;A0A087XUX0;A0A125RLA5;A0A142DA87;A0A146NKP1;A0A146NVI8;A0A146SV22;A0A146UXG4;A0A146XV60;A0A…	0.918769	9.09367	ITITNDK		53.67	402.72	803.425	2	-16.8895	18.3951	2	1	2	1
	A0A096VJY6;A0A0K1U318;A0A0M3M1F3;A0A0P7TS99;A0A0S1RWB6;A0A1A8BF62;A0A1A8IXY8;A0A1A8P475;A0A060VU47;A0A060YDJ4;A0A087XUX0;A0A172LPZ7;A3RGT9;A5H1H8;B5B0I3;B5X3U6;B6F133;C0HAK5;D3TZA6;D9ZNB3;E9PKE3;F4YAX3;F6M7U0;G9G0W7;H2SJP2;H2SJP3;H3DM99;I7GGT6;K9MR68;P08108;P11142;P47773;Q4RHR7;Q4SL93;Q6PGX4;Q6QIS4;Q7SZM8;Q7T275;Q7T276;Q76N60;V5L1N3;W5KA74;W5KAX2;W8GMR6;X2CG11	1.37753	0.641377	VCNPIITK	[2] Methylthio (C)	50.19	467.246	932.477	2	-5.45525	50.0318	3	2	1	2
	A0A096VJY6;A0A0A8J382;A0A0C5BIF3;A0A0E4G1U1;A0A0F8AEW0;A0A0F8B474;A0A0K0XHM1;A0A0K1U318;A0A0M3M1F3;A0A0N9HR78;A0A0P7TS99;A0A0P7Y8R9;A0A0R4IMF8;A0A0R4IVB0;A0A0S1RWB6;A0A0S7LNH9;A0A0U2IKZ9;A0A1A7ZX41;A0A1A8G6R2;A0A1A8GCG9;A0A1A8PRT9;A0A1I9LXI3;A0A060X0G4;A0A060YDC0;A0A060YDJ4;A0A060Z858;A0A087XR58;A0A087XUX0;A0A125RLA5;A0A142DA87;A0A146NKP1;A0A146NVI8;A0A146SV22;A0A146UXG4;A0A146XV60;A0A147A010;A0A…	1.04426	5.63497	DNNLLGK		49.99	387.207	772.4	2	-9.99442	22.9331	5	3	5	7
	A0A096VJY6;A0A0C5BIF3;A0A0F8AEW0;A0A0F8B474;A0A0G2JIW1;A0A0P7U8Q6;A0A0R4IMF8;A0A0R4IVB0;A0A0U2IKZ9;A0A1A8G6R2;A0A1A8JDR4;A0A060X0G4;A8WFS0;B0S610;B0UXR9;B0UXS6;B2MVI6;B5DG30;B6F134;B6F135;B7ZV46;E0XJL3;E3VXC7;F6K6F4;F8SLH3;G1EHI2;G3NXI7;G3NXJ7;G3P8K6;H2LKZ3;H3DM99;I6TPU5;K9MR68;M4VMY6;P0DMV9;P79984;Q4RHR7;Q6NYR4;Q6PGX4;Q6PH56;Q7SZM8;Q7T276;Q804B6;R9WRQ7;S4T781;T2AZ78;W5KA74;W5KAX2	1.36186	1.03489	AQIHDIVLVGGSTR		47.22	489.271	1464.79	3	-8.50099	54.8216	0	2	1	2
	A0A096VJY6;A0A0U2MAU9;A0A1A8BF62;A0A1A8IXY8;A0A1A8P475;A0A1B2G2Q0;A0A060VU47;A0A087XUX0;A0A147APF5;A5H1H8;B6F133;C0HAK5;C9WE63;D2YZT1;G3NXI7;G3NXJ7;G9G0W7;H2SJP2;H2SJP3;H3DM99;I7FW61;M4VMY6;P08108;P47773;Q4RHR7;Q4SL93;Q7SZM8;Q7T276;Q76N60;R9WN36;W8GMR6	0.527428	14.5054	MVNHFIAEFK	[1] Oxidation (M)	45.72	626.31	1250.61	2	-4.45355	53.2907	1	1	1	1
	A0A096VJY6;A0A0A8J382;A0A0C5BIF3;A0A0E4G1U1;A0A0F8AEW0;A0A0F8B474;A0A0K0XHM1;A0A0K1U318;A0A0M3M1F3;A0A0N9HR78;A0A0P7TS99;A0A0P7U8Q6;A0A0P7Y8R9;A0A0R4IMF8;A0A0R4IVB0;A0A0S1RWB6;A0A0S2VI41;A0A0S7LNH9;A0A0U2IKZ9;A0A1A7WK59;A0A1A7ZX41;A0A1A8FLK9;A0A1A8G6R2;A0A1A8GCG9;A0A1A8JDR4;A0A1A8PRT9;A0A1B2G2Q0;A0A1I9LXI3;A0A060WES3;A0A060X0G4;A0A060YDC0;A0A060YDJ4;A0A060Z858;A0A087XR58;A0A087XUX0;A0A125RLA5;A0A…	1.05157	1.21199	IINEPTAAAIAYGLDK		36.11	553.968	1658.88	3	-2.96026	78.4424	0	1	1	0
	A0A096VJY6;A0A1A8BF62;A0A1A8IXY8;A0A1A8P475;A0A1B2G2Q0;A0A060VU47;A0A060YDJ4;A0A087XUX0;A3RGT9;A5H1H8;B5X3U6;B6F133;C0HAK5;D9ZNB3;E9PKE3;F6M7U0;G9G0W7;H2SJP2;H2SJP3;K9MR68;P08108;P11142;Q1HP65;Q4SL93;Q6QIS4;Q76N60;S4T781;W5KA74;W5KAX2;W8GMB0;W8GMR6	2.75749	0.114895	SINPDEAVAYGAAVQAAILSGDK		36.08	1130.58	2259.15	2	6.29458	105.74	0	1	1	0
	A0A096VJY6;A0A0U2MAU9;A0A1A8BF62;A0A1A8IXY8;A0A1A8P475;A0A1B2G2Q0;A0A060VU47;A0A087XUX0;A0A147APF5;A5H1H8;B6F133;C0HAK5;C9WE63;D2YZT1;G3NXI7;G3NXJ7;G9G0W7;H2SJP2;H2SJP3;H3DM99;I7FW61;M4VMY6;P08108;P47773;Q4RHR7;Q4SL93;Q7SZM8;Q7T276;Q76N60;R9WN36;W8GMR6	0.439898	0.417325	MVNHFIAEFK		34.97	412.543	1234.61	3	-8.52881	59.746	0	1	0	1
C1BFM3	25	0.898861	1.1546	25								121	95	112	122
	C1BFM3;C1BFS0	0.646297	0.143075	TMEGQDAVFIILGTR	[2] Oxidation (M)	126.24	833.929	1665.84	2	2.54437	97.391	1	3	1	1
	C1BFM3;C1BFS0	0.874954	1.22554	SDLGPTTMMSEGTR	[8] Oxidation (M)	112.46	749.84	1497.67	2	14.4828	51.8485	0	2	0	2
	C1BFM3;C1BFS0	0.450937	1.14515	TMEGQDAVFIILGTR		111.39	825.929	1649.84	2	-0.45007	101.254	2	1	1	1
	C1BFM3;C1BFS0	0.530138	0.0385909	SDLGPTTMMSEGTR		109.47	741.832	1481.65	2	0.717661	51.3874	3	4	2	2
	C1BFM3;C1BFS0	0.476089	0.601722	SDLGPTTMMSEGTR	[9] Oxidation (M)	107.7	749.831	1497.65	2	2.69442	35.7405	1	1	1	0
	C1BFM3;A0A0F8B4Q6;A0A0F8CNZ9;A0A060W713;C1BFS0;H3DNS7;Q4RFW2	1.13092	1.69269	VVVGDVLNKEDVK		104.03	707.399	1412.78	2	-2.83511	50.1921	1	2	1	2
	C1BFM3;C1BFS0	0.898861	8.16307	SDLGPTTMMSEGTR	[8] Oxidation (M)|[9] Oxidation (M)	93.13	757.827	1513.64	2	0.75944	30.9761	22	2	19	25
	C1BFM3;C1BFS0	3.97926	15.108	ESGLDFVAVMPPHIDDNLPLTEK		81.66	846.428	2536.26	3	3.92231	103.714	4	3	4	5
	C1BFM3;A0A0F8B4Q6;A0A0F8CNZ9;A0A060W713;C1BFS0;H3DNS7;Q4RFW2	1.30593	0.199326	VVVGDVLNK		81.65	471.782	941.549	2	-6.42665	47.0213	5	9	5	5
	C1BFM3;A0A060W713;C1BFS0	0.963083	22.2269	CLSISDWDR	[1] Methylthio (C)	76.56	570.743	1139.47	2	-1.91261	72.7333	35	4	36	35
	C1BFM3;A0A0F8B4Q6;A0A0F8CNZ9;A0A060W713;C1BFS0;H3DNS7;Q4RFW2	1.99719	0.475293	LLPVTEDHDR		74.42	597.808	1193.6	2	-2.74966	31.4666	0	2	1	0
	C1BFM3;C1BFS0	2.08899	5.81077	ESGLDFVAVMPPHIDDNLPLTEK	[10] Oxidation (M)	71.33	851.76	2552.26	3	4.32674	95.4193	8	17	10	8
	C1BFM3;C1BFS0	0.398829	0.199639	TMEGQDAVFIILGTR		71.08	550.954	1649.84	3	-2.15863	101.122	1	4	1	1
	C1BFM3;C1BFS0	0.55473	1.1546	TMEGQDAVFIILGTR	[2] Oxidation (M)	69.7	556.286	1665.84	3	-1.7839	94.4526	4	10	4	4
	C1BFM3;A0A0F8B4Q6;A0A0F8CNZ9;A0A060W713;C1BFS0;H3DNS7;Q4RFW2	1.08917	1.32545	VVVGDVLNKEDVK		63.23	471.934	1412.78	3	-5.94511	50.1921	4	1	3	2
	C1BFM3;C1BFS0	0.503307	0.0484906	YDLGHFFVK		62.26	563.288	1124.56	2	-2.58151	71.5079	0	7	0	2
	C1BFM3;C1BFS0	0.696236	1.73243	SDLGPTTMMSEGTR	[9] Oxidation (M)	62.25	500.227	1497.66	3	9.32557	35.8123	0	1	0	1
	C1BFM3;A0A060W713;C1BFS0	1.56525	3.5465	YTVTENMLK	[7] Oxidation (M)	58.09	557.774	1113.53	2	-3.65917	33.812	5	2	5	6
	C1BFM3;A0A060W713;C1BFS0	1.98268	0.858043	YTVTENMLK		57.98	549.778	1097.54	2	-2.31373	48.811	1	2	1	2
	C1BFM3;A0A0F8B4Q6;A0A0F8CNZ9;A0A060W713;C1BFS0;H3DNS7;Q4RFW2	0.862875	7.88637	LLPVTEDHDR		57.27	398.872	1193.59	3	-8.31564	29.5563	8	2	6	7
	C1BFM3;C1BFS0	4.7795	0.564582	ESGLDFVAVMPPHIDDNLPLTEK		55.27	635.07	2536.25	4	-0.987131	103.93	0	2	1	0
	C1BFM3;A0A060W713;C1BFS0	0.433366	0.344899	NILDAMK		49.27	402.715	803.415	2	-8.02625	52.5689	4	5	4	3
	C1BFM3;A0A060W713;C1BFS0	0.877663	1.98446	NILDAMK	[6] Oxidation (M)	45.9	410.712	819.41	2	-6.92667	41.9759	9	3	1	3
	C1BFM3;C1BFS0	1.95281	2.99442	ESGLDFVAVMPPHIDDNLPLTEK	[10] Oxidation (M)	45.43	639.068	2552.24	4	-1.33796	95.4193	1	1	3	3
	C1BFM3;A0A060W713;C1BFS0	1.14906	0.436021	TVGVCGEYS	[5] Methylthio (C)	41.87	480.692	959.369	2	-4.59606	58.968	2	5	2	2
G9FLS8	25	0.830547	1.21199	25								58	83	53	59
	G9FLS8;A0A0A8J382;A0A0C5BIF3;A0A0E4G1U1;A0A0F8AEW0;A0A0F8B474;A0A0K0XHM1;A0A0K1U318;A0A0M3M1F3;A0A0N9HR78;A0A0P7TS99;A0A0P7U8Q6;A0A0P7Y8R9;A0A0R4IMF8;A0A0R4IVB0;A0A0S1RWB6;A0A0S2VI41;A0A0S7LNH9;A0A0U2IKZ9;A0A1A7WK59;A0A1A7ZX41;A0A1A8FLK9;A0A1A8G6R2;A0A1A8GCG9;A0A1A8JDR4;A0A1A8PRT9;A0A1B2G2Q0;A0A1I9LXI3;A0A060WES3;A0A060X0G4;A0A060YDC0;A0A060YDJ4;A0A060Z858;A0A087XR58;A0A087XUX0;A0A096VJY6;A0A125R…	1.01434	0.833664	IINEPTAAAIAYGLDK		111.05	830.452	1658.89	2	0.833366	78.4424	2	8	2	2
	G9FLS8;A0A0C5BIF3;A0A0E4G1U1;A0A0F8AEW0;A0A0K0XHM1;A0A0M3M1F3;A0A0N9HR78;A0A0R4IMF8;A0A0R4IVB0;A0A0S2VI41;A0A0U2IKZ9;A0A1B2G2Q0;A0A060X0G4;A0A060YDJ4;A0A060Z858;A0A087XUX0;A0A096VJY6;A0A125RLA5;A0A142DA87;A0A146NKP1;A0A146NVI8;A0A146PRT5;A0A146RDK2;A0A146RZ72;A0A146UXG4;A0A147AMV7;A5H1H8;B2MVI6;B5DG30;B5X3U6;B6E4Y9;B6E947;B6F134;B6F135;B6VAH2;D2YZT1;D3TJN8;E9PKE3;F1DSD3;F6K6F4;G1EHI2;G3P8K6;G9G0W…	0.830547	2.7051	STAGDTHLGGEDFDNR		91.95	846.368	1690.72	2	2.06148	30.8376	1	2	1	0
	G9FLS8;A0A0A8J382;A0A0C5BIF3;A0A0E4G1U1;A0A0F8AEW0;A0A0F8B474;A0A0G2JIW1;A0A0K0XHM1;A0A0K1U318;A0A0M3M1F3;A0A0N9HR78;A0A0R4IMF8;A0A0R4IVB0;A0A0S7LNH9;A0A0U2IKZ9;A0A1A7WK59;A0A1A8FLK9;A0A1A8G6R2;A0A1A8GCG9;A0A1A8JDR4;A0A1A8PRT9;A0A1B2G2Q0;A0A1I9LXI3;A0A060WES3;A0A060X0G4;A0A060XIH9;A0A060YDC0;A0A060YDJ4;A0A060Z858;A0A087XR58;A0A087XUX0;A0A096VJY6;A0A125RLA5;A0A142DA87;A0A146ML21;A0A146NKP1;A0A146N…	0.752816	1.2202	VEIIANDQGNR		87.2	614.816	1227.62	2	-3.6146	30.1964	4	4	4	4
	G9FLS8;A0A0E4G1U1;A0A0F8AEW0;A0A0K0XHM1;A0A0M3M1F3;A0A0P7TS99;A0A0P7U8Q6;A0A0R4IMF8;A0A0R4IVB0;A0A1A8G6R2;A0A1A8GCG9;A0A1A8PRT9;A0A1B2G2Q0;A0A060YDJ4;A0A060Z858;A0A087XR58;A0A087XUX0;A0A096VJY6;A0A146NKP1;A0A146UXG4;A0A146XV60;A0A147APF5;A5H1H8;B2MVI6;B5X3U6;B6F134;C9WE63;D2YZT1;D3TJN8;G3P8K6;G9G0W7;H2LKZ3;H2SJP2;H2SJP3;I7GGT6;K9MR68;L0R6A4;M3ZHN8;M4A807;M4VMY6;P08108;P47773;Q4SL93;Q6NYR4;Q8UWM8;…	0.966413	0.240615	DAGTISGLNVLR		85.28	608.337	1214.66	2	-2.4705	70.2873	3	2	3	3
	G9FLS8;A0A0M3M1F3;A0A0R4IMF8;A0A0R4IVB0;A0A087XUX0;A0A146NKP1;A0A146UXG4;B2MVI6;G9G0W7;K9MR68;P08108;Q4SL93;Q6NYR4;Q804B6;T2AZ78;W5KA74	0.764274	0.456852	FDDGVVQSDMK		80.28	620.778	1239.54	2	-2.46836	42.6511	2	4	1	2
	G9FLS8;A0A0M3M1F3;A0A0R4IMF8;A0A0R4IVB0;A0A087XUX0;A0A146NKP1;A0A146UXG4;B2MVI6;G9G0W7;K9MR68;P08108;Q4SL93;Q6NYR4;Q804B6;T2AZ78;W5KA74	0.731738	1.54488	RFDDGVVQSDMK		79.44	698.829	1395.64	2	-1.44692	38.2072	0	2	0	1
	G9FLS8;A0A1B2G2Q0;A5H1H8;L0R6A4;P08108;Q76N60;S4T781	1.43006	2.82564	TVNNAVVTVPAYFNDSQR		76.07	998.004	1993.99	2	3.3144	74.0317	1	1	2	2
	G9FLS8;A0A0C5BIF3;A0A0E4G1U1;A0A0F8AEW0;A0A0F8B474;A0A0K0XHM1;A0A0K1U318;A0A0M3M1F3;A0A0N9HR78;A0A0P7TS99;A0A0R4IMF8;A0A0R4IVB0;A0A1A8G6R2;A0A060X0G4;A0A060YDC0;A0A087XR58;A0A087XUX0;A0A096VJY6;A0A125RLA5;A0A142DA87;A0A146NKP1;A0A146SV22;A0A146UXG4;A0A146XV60;A0A147A010;A0A147AMV7;A0A147APF5;A0A172LPZ7;A0A185L2K7;A5H1H8;A5HL62;A5HL63;A8WFS0;B0S610;B0UXR9;B0UXS6;B2MVI6;B5B0I3;B5DG30;B6E4Y9;B6E947;…	0.781414	0.97812	FELTGIPPAPR		74.82	599.338	1196.66	2	6.13942	73.5258	7	12	6	8
	G9FLS8;A0A0E4G1U1;A0A0F8B474;A0A0K1U318;A0A0N9HR78;A0A0P7Y8R9;A0A0U2IKZ9;A0A1A8G6R2;A0A1A8GCG9;A0A1A8PRT9;A0A096VJY6;A0A185L2K7;A8WFS0;B0S610;B0UXR9;B0UXS6;B5B0I3;B5X4Z3;B6E4Y9;B6E947;B6F135;B6VAH2;B7ZV46;C9WE63;D3TJN8;E0XJL3;E3VXC7;E9PKE3;F1DSD3;F8SLH3;G4W8Y7;H2S0M6;H2S0M7;H2SJP2;H2SJP3;H3CF85;O73922;P08108;P11142;Q6PH56;Q7T275;Q801X9;Q91233;Q98900;W5KA74	0.901678	0.426317	NSLESYAFNMK	[10] Oxidation (M)	74.74	660.303	1318.59	2	4.33505	51.4588	1	2	1	1
	G9FLS8;A0A1B2G2Q0;A5H1H8;L0R6A4;P08108;Q76N60;S4T781	1.32429	3.52343	TVNNAVVTVPAYFNDSQR		74.57	665.669	1993.98	3	-0.845807	74.0317	2	2	1	2
	G9FLS8;A0A0C5BIF3;A0A0F8AEW0;A0A0K0XHM1;A0A1B2G2Q0;A0A146PRT5;A0A146RDK2;A0A146RZ72;A0A147AMV7;A5H1H8;B4E3Z9;F6K6F4;G1EHI2;H2SJP2;H2SJP3;I6TPU5;I7GGT6;K9MR68;L0R6A4;M4VMY6;M9WM43;P08108;P47773;Q4SL93;Q76N60;W8GMR6;W8GV68;W8H072	0.484797	2.11167	TTPSYVAFTDSER		68.95	737.347	1472.68	2	1.45	53.6007	2	1	1	1
	G9FLS8;A0A0M3M1F3;A0A0R4IMF8;A0A0R4IVB0;A0A087XUX0;A0A146NKP1;A0A146UXG4;B2MVI6;G9G0W7;K9MR68;P08108;Q4SL93;Q6NYR4;Q804B6;T2AZ78;W5KA74	0.850851	0.882202	FDDGVVQSDMK	[10] Oxidation (M)	68.42	628.777	1255.54	2	0.437884	37.6305	4	1	2	4
	G9FLS8;A0A0S1RWB6;E3VXC7;G3PI26;G3PI27;H2S0M6;H2S0M7;H3CF85;K9MR68;P08108;Q98897;Q98900;W5KA74	1.25001	0.835097	SFYPEEISSMVLVK		68	543.611	1627.81	3	-3.99484	97.8533	0	1	1	0
	G9FLS8;A0A0S1RWB6;E3VXC7;G3PI26;G3PI27;H2S0M6;H2S0M7;H3CF85;K9MR68;P08108;Q98897;Q98900;W5KA74	0.663474	3.60323	SFYPEEISSMVLVK	[10] Oxidation (M)	67.01	822.913	1643.81	2	0.183623	82.1993	3	1	1	3
	G9FLS8;A0A0C5BIF3;A0A0E4G1U1;A0A0F8AEW0;A0A0K0XHM1;A0A0M3M1F3;A0A0P7TS99;A0A0P7U8Q6;A0A0R4IMF8;A0A0R4IVB0;A0A1B2G2Q0;A0A060YDJ4;A0A060Z858;A0A087XR58;A0A087XUX0;A0A096VJY6;A0A146NKP1;A0A146UXG4;A0A147AMV7;A5H1H8;B2MVI6;B4E3Z9;B5X3U6;B6F134;C9WE63;D3TJN8;E9PKE3;F6K6F4;G1EHI2;G3P8K6;G9G0W7;H2LKZ3;H2SJP2;H2SJP3;H3DM99;I6TPU5;I7GGT6;K9MR68;L0R6A4;M3ZHN8;M4VMY6;P08108;P11142;P47773;P79984;Q4RHR7;Q4SL9…	0.718312	0.103835	EIAEAYLGK		66.86	497.26	992.506	2	-11.9931	43.7856	4	9	3	6
	G9FLS8;A0A0F8AEW0;A0A0S1RWB6;A0A1B2G2Q0;A0A060YDJ4;A0A087XR58;A0A087XUX0;A0A096VJY6;A0A172LPZ7;A5H1H8;B2MVI6;B5X3U6;B6F134;C9WE63;D3TZA6;H2SJP2;H2SJP3;I7GGT6;M3ZHN8;M4VMY6;P47773;Q4SL93;Q6PGX4;Q6TDU0;Q8UWM8;Q76N60;Q804B6;T2AZ78;W5KA74;W8GMR6	0.627809	0.797647	CNEVISWLDK	[1] Methylthio (C)	65.66	626.795	1251.58	2	9.66961	82.6972	2	1	1	1
	G9FLS8;A0A0A6ZD97;A0A0C5BIF3;A0A0E4G1U1;A0A0F8AEW0;A0A0K0XHM1;A0A0M3M1F3;A0A0P7TS99;A0A0P7U8Q6;A0A0R4IMF8;A0A0R4IVB0;A0A1A8G6R2;A0A1A8JDR4;A0A1B2G2Q0;A0A060X0G4;A0A060YDJ4;A0A060Z858;A0A087XR58;A0A087XUX0;A0A096VJY6;A0A146NKP1;A0A146UXG4;A0A146XV60;A0A147APF5;A5H1H8;A5HL63;B2MVI6;B5DG30;B5X3U6;B6F134;C9WE63;D2YZT1;E9PKE3;F6K6F4;G1EHI2;G3P8K6;G9G0W7;H2LKZ3;H2SJP2;H2SJP3;H2UP56;H3DM99;I6TPU5;K9MR68…	0.7504	0.0103218	FEELNADLFR		65.43	627.308	1252.6	2	-5.6295	79.3848	2	15	3	2
	G9FLS8;A0A0A6ZD97;A0A0A8J382;A0A0C5BIF3;A0A0F8AEW0;A0A0K0XHM1;A0A0P7U8Q6;A0A0P7Y8R9;A0A0R4IMF8;A0A0R4IVB0;A0A060YDC0;A0A060YDJ4;A0A060Z858;A0A087XUX0;A0A096VJY6;A0A125RLA5;A5H1H8;A8WFS0;B0S610;B0UXR9;B0UXS6;B2MVI6;B5X3U6;B6F135;B7ZV46;C9WE63;E9PKE3;F6K6F4;G1EHI2;G9G0W7;H2LKZ3;H2S0M6;H2S0M7;H2SJP2;H2SJP3;H2UP56;H3DM99;H6SFW8;I6TPU5;I7GGT6;K9MR68;M4VMY6;O42359;O42360;P08108;P11142;P47773;P79984;Q4R…	0.863529	1.31025	GTLDPVEK		55.15	429.729	857.443	2	-6.71638	25.573	2	3	2	3
	G9FLS8;A0A0M3M1F3;A0A0R4IMF8;A0A0R4IVB0;A0A087XUX0;A0A146NKP1;A0A146UXG4;B2MVI6;G9G0W7;K9MR68;P08108;Q4SL93;Q6NYR4;Q804B6;T2AZ78;W5KA74	0.694254	3.67516	RFDDGVVQSDMK	[11] Oxidation (M)	55.11	471.552	1411.63	3	-5.0211	25.5015	2	1	2	0
	G9FLS8;A0A0C5BIF3;A0A0E4G1U1;A0A0F8AEW0;A0A0K0XHM1;A0A0M3M1F3;A0A0N9HR78;A0A0R4IMF8;A0A0R4IVB0;A0A0S2VI41;A0A0U2IKZ9;A0A1B2G2Q0;A0A060X0G4;A0A060YDJ4;A0A060Z858;A0A087XUX0;A0A096VJY6;A0A125RLA5;A0A142DA87;A0A146NKP1;A0A146NVI8;A0A146PRT5;A0A146RDK2;A0A146RZ72;A0A146UXG4;A0A147AMV7;A5H1H8;B2MVI6;B5DG30;B5X3U6;B6E4Y9;B6E947;B6F134;B6F135;B6VAH2;D2YZT1;D3TJN8;E9PKE3;F1DSD3;F6K6F4;G1EHI2;G3P8K6;G9G0W…	0.80464	2.29996	STAGDTHLGGEDFDNR		54.97	564.578	1690.71	3	-3.59914	30.8376	5	3	5	5
	G9FLS8;A0A0A8J382;A0A0C5BIF3;A0A0E4G1U1;A0A0F8AEW0;A0A0F8B474;A0A0G2JIW1;A0A0K0XHM1;A0A0K1U318;A0A0M3M1F3;A0A0N9HR78;A0A0P7TS99;A0A0P7Y8R9;A0A0R4IMF8;A0A0R4IVB0;A0A0S1RWB6;A0A0U2IKZ9;A0A1A7ZX41;A0A1A8G6R2;A0A1A8GCG9;A0A1A8PRT9;A0A1B2G2Q0;A0A1I9LXI3;A0A060X0G4;A0A060YDC0;A0A060YDJ4;A0A060Z858;A0A087XR58;A0A087XUX0;A0A096VJY6;A0A125RLA5;A0A142DA87;A0A146NKP1;A0A146NVI8;A0A146SV22;A0A146UXG4;A0A146X…	0.918769	9.09367	ITITNDK		53.67	402.72	803.425	2	-16.8895	18.3951	2	1	2	1
	G9FLS8;A0A0S1RWB6;E3VXC7;G3PI26;G3PI27;H2S0M6;H2S0M7;H3CF85;K9MR68;P08108;Q98897;Q98900;W5KA74	0.9757	0.780244	SFYPEEISSMVLVK		52.49	814.916	1627.82	2	0.115079	97.7808	1	1	1	1
	G9FLS8;A0A0A8J382;A0A0C5BIF3;A0A0E4G1U1;A0A0F8AEW0;A0A0F8B474;A0A0K0XHM1;A0A0K1U318;A0A0M3M1F3;A0A0N9HR78;A0A0P7TS99;A0A0P7Y8R9;A0A0R4IMF8;A0A0R4IVB0;A0A0S1RWB6;A0A0S7LNH9;A0A0U2IKZ9;A0A1A7ZX41;A0A1A8G6R2;A0A1A8GCG9;A0A1A8PRT9;A0A1I9LXI3;A0A060X0G4;A0A060YDC0;A0A060YDJ4;A0A060Z858;A0A087XR58;A0A087XUX0;A0A096VJY6;A0A125RLA5;A0A142DA87;A0A146NKP1;A0A146NVI8;A0A146SV22;A0A146UXG4;A0A146XV60;A0A147A…	1.04426	5.63497	DNNLLGK		49.99	387.207	772.4	2	-9.99442	22.9331	5	3	5	7
	G9FLS8;A0A0A8J382;A0A0C5BIF3;A0A0K0XHM1;A0A0K1U318;A0A0M3M1F3;A0A0P7TS99;A0A0R4IMF8;A0A0R4IVB0;A0A0S1RWB6;A0A060YDJ4;A0A087XUX0;A0A096VJY6;A0A172LPZ7;A5H1H8;B2MVI6;B5B0I3;B5X3U6;D3TZA6;E9PKE3;F6K6F4;G1EHI2;G9G0W7;H2SJP2;H2SJP3;H2UP56;H3DM99;I6TPU5;I7GGT6;K9MR68;M4VMY6;P08108;P11142;P47773;P79984;Q4RHR7;Q4SL93;Q6NYR4;Q6PGX4;Q6TDU0;Q7SZM8;Q7T275;Q7T276;Q76N60;Q801X9;Q804B6;T2AZ78;V5L1N3;W5KA74;W5KA…	0.564613	0.17546	VCNPIITK	[2] Methylthio (C)	40.93	467.246	932.477	2	-5.46046	50.0963	1	2	2	0
	G9FLS8;A0A0A8J382;A0A0C5BIF3;A0A0E4G1U1;A0A0F8AEW0;A0A0F8B474;A0A0K0XHM1;A0A0K1U318;A0A0M3M1F3;A0A0N9HR78;A0A0P7TS99;A0A0P7U8Q6;A0A0P7Y8R9;A0A0R4IMF8;A0A0R4IVB0;A0A0S1RWB6;A0A0S2VI41;A0A0S7LNH9;A0A0U2IKZ9;A0A1A7WK59;A0A1A7ZX41;A0A1A8FLK9;A0A1A8G6R2;A0A1A8GCG9;A0A1A8JDR4;A0A1A8PRT9;A0A1B2G2Q0;A0A1I9LXI3;A0A060WES3;A0A060X0G4;A0A060YDC0;A0A060YDJ4;A0A060Z858;A0A087XR58;A0A087XUX0;A0A096VJY6;A0A125R…	1.05157	1.21199	IINEPTAAAIAYGLDK		36.11	553.968	1658.88	3	-2.96026	78.4424	0	1	1	0
A0A060WES3	24	0.861436	0.836284	24								55	69	48	46
	A0A060WES3;A0A0E4G1U1;A0A0F8B474;A0A0K1U318;A0A0M3M1F3;A0A0P7TS99;A0A0S1RWB6;A0A1A8BF62;A0A1A8GCG9;A0A1A8IXY8;A0A1A8P475;A0A1B2G2Q0;A0A1I9LXI3;A0A060VU47;A0A060X0G4;A0A060YDC0;A0A060YDJ4;A0A087XUX0;A0A096VJY6;A0A142DA87;A0A146NKP1;A0A146PRT5;A0A146RDK2;A0A146RZ72;A0A146SV22;A0A146UXG4;A0A146VSR1;A0A146ZCZ4;A0A146ZVP9;A0A147A010;A0A147APF5;A0A172LPZ7;A3RGT9;A5H1H8;A5HL62;A8CEI1;B5B0I3;B5DG30;B5X3U…	1.04644	0.936178	IINEPTAAAIAYGLDK		125.6	830.455	1658.89	2	3.98222	77.5928	10	8	8	4
	A0A060WES3;A0A060XIH9;A0A146ML21;Q5DW64	0.846282	0.250786	SQIFSTASDNQPTVTIK		123.8	918.972	1835.93	2	0.982401	63.1687	0	2	1	0
	A0A060WES3;A0A060XIH9;A0A146ZVP9;A0A172LPZ7;B5X397;G5ELX5;H2LRF2;Q5DW64;W5KNV5	1.00249	0.888305	NQLTSNPENTVFDAK		105.55	839.408	1676.8	2	0.654533	55.7353	2	3	2	3
	A0A060WES3;B5X397;Q5DW64	4.96261	1.05347	IEIESFFDGEDFSETLTR		92.22	1068	2133.99	2	6.75616	108.349	1	1	2	0
	A0A060WES3;A0A060XIH9;B5X397;Q5DW64	1.12419	0.670917	TDIDEIVLVGGSTR		91.51	737.889	1473.76	2	-3.11629	76.5604	2	5	2	2
	A0A060WES3;A0A060XIH9;A0A146ML21;A0A172LPZ7;Q5DW64	0.889808	1.17935	TFAPEEISAMVLTK		89.2	768.901	1535.79	2	-1.69762	93.7993	2	2	1	2
	A0A060WES3;A0A0A8J382;A0A0C5BIF3;A0A0E4G1U1;A0A0F8AEW0;A0A0F8B474;A0A0G2JIW1;A0A0K0XHM1;A0A0K1U318;A0A0M3M1F3;A0A0N9HR78;A0A0R4IMF8;A0A0R4IVB0;A0A0S7LNH9;A0A0U2IKZ9;A0A1A7WK59;A0A1A8FLK9;A0A1A8G6R2;A0A1A8GCG9;A0A1A8JDR4;A0A1A8PRT9;A0A1B2G2Q0;A0A1I9LXI3;A0A060X0G4;A0A060XIH9;A0A060YDC0;A0A060YDJ4;A0A060Z858;A0A087XR58;A0A087XUX0;A0A096VJY6;A0A125RLA5;A0A142DA87;A0A146ML21;A0A146NKP1;A0A146NVI8;A0A…	0.752816	1.2202	VEIIANDQGNR		87.2	614.816	1227.62	2	-3.6146	30.1964	4	4	4	4
	A0A060WES3;B5X397;Q5DW64	1.32947	3.67547	ITPSYVAFTAEGER		81.79	770.887	1539.76	2	0.97406	62.5799	3	1	2	2
	A0A060WES3;A0A060XIH9;A0A146ML21;A0A172LPZ7;Q5DW64	0.704365	3.09121	TFAPEEISAMVLTK	[10] Oxidation (M)	76.55	776.899	1551.78	2	-1.42117	80.1024	1	1	0	1
	A0A060WES3;Q5DW64	0.651952	3.25015	LYGSAGGPPPEGGEEEGEADQGDKDEL		74.36	901.726	2702.16	3	3.04769	51.6018	2	3	2	3
	A0A060WES3;B5X397;Q5DW64	1.0778	0.761645	ELEEVVQPIVSK		74.26	685.381	1368.75	2	-2.01556	63.536	2	3	2	2
	A0A060WES3;A0A060XIH9;A0A146ZVP9;A8CEI1;B5X397;G5ELX5;H2LRF2;Q5DW64;W5KNV5	0.603286	0.454843	VTHAVVTVPAYFNDAQR		73.81	629.994	1886.96	3	-1.48928	65.7376	1	3	1	2
	A0A060WES3;A0A0F8B474;A5HL62;D3TZA6;E0XJL3;Q5DW64	0.876589	3.18254	DAGVIAGLNVMR	[11] Oxidation (M)	73.64	616.323	1230.63	2	-6.15277	60.5238	2	2	1	2
	A0A060WES3;A0A146VSR1;A0A146ZVP9;A8CEI1;B5X397;G5ELX5;H2LRF2;Q5DW64	1.82882	0.0858311	ITITNDQNR		70.48	537.782	1073.55	2	2.31728	21.9419	2	3	2	1
	A0A060WES3;A0A060XIH9;A0A146ZVP9;A8CEI1;B5X397;G5ELX5;H2LRF2;Q5DW64;W5KNV5	0.372868	0.678975	DNHLLGTFDLTGIPPAPR		69.41	645.341	1933	3	-2.03119	95.0277	7	8	5	6
	A0A060WES3;B5X397;Q5DW64	0.401129	0.603616	IEWMESHQEAELEDFQAK	[4] Oxidation (M)	69.24	745.999	2234.98	3	-1.29087	65.3112	2	1	1	1
	A0A060WES3;A0A060XIH9;B5X397;Q5DW64	0.621049	0.620362	AWTDSAVQHDIK		67.72	457.559	1369.66	3	-4.79862	40.0585	2	2	1	1
	A0A060WES3;A0A146VSR1;A0A146ZVP9;A8CEI1;B5X397;G5ELX5;H2LRF2;Q5DW64	2.30589	0.457407	NELESYAYSLK		67.54	658.822	1315.63	2	0.129979	60.8712	1	2	1	1
	A0A060WES3;A0A146VSR1;A0A146ZVP9;A0A172LPZ7;A8CEI1;B5X397;G5ELX5;H2LRF2;Q5DW64	1.68889	0.423541	FEELNMDLFR		67.06	657.319	1312.62	2	8.50687	91.021	1	2	0	0
	A0A060WES3;A0A060XIH9;A0A146ML21;A0A172LPZ7;I3IZN1;Q5DW64	0.768135	0.355121	FEELNMDLFR	[6] Oxidation (M)	61.25	665.313	1328.61	2	2.7481	74.5379	0	1	1	0
	A0A060WES3;A0A060XIH9;Q5DW64	0.743959	2.21034	LTPEDIER		56.75	486.751	971.486	2	-5.6701	37.0554	6	9	7	7
	A0A060WES3;A0A146ML21;Q5DW64	0.655222	12.1107	VYEGERPLTK		54.31	596.319	1190.62	2	-5.92345	20.5912	0	1	0	1
	A0A060WES3;A0A060XIH9;B5X397;Q5DW64	0.465303	0.784263	KTDIDEIVLVGGSTR		50	534.957	1601.85	3	-7.61132	66.0207	2	1	1	1
	A0A060WES3;A0A0A8J382;A0A0C5BIF3;A0A0E4G1U1;A0A0F8AEW0;A0A0F8B474;A0A0K0XHM1;A0A0K1U318;A0A0M3M1F3;A0A0N9HR78;A0A0P7TS99;A0A0P7U8Q6;A0A0P7Y8R9;A0A0R4IMF8;A0A0R4IVB0;A0A0S1RWB6;A0A0S2VI41;A0A0S7LNH9;A0A0U2IKZ9;A0A1A7WK59;A0A1A7ZX41;A0A1A8FLK9;A0A1A8G6R2;A0A1A8GCG9;A0A1A8JDR4;A0A1A8PRT9;A0A1B2G2Q0;A0A1I9LXI3;A0A060X0G4;A0A060YDC0;A0A060YDJ4;A0A060Z858;A0A087XR58;A0A087XUX0;A0A096VJY6;A0A125RLA5;A0A…	1.05157	1.21199	IINEPTAAAIAYGLDK		36.11	553.968	1658.88	3	-2.96026	78.4424	0	1	1	0
B5DG32	24	1.13978	0.982578	24								67	67	70	68
	B5DG32;A0A060VYY9;A0A060XF42;A0A060XGL3;A0A060XXW6;B5X1S6;C1BJZ6;H2M998	1.27546	0.653306	NSYYGAESASITPLEDLYK		115.11	1061.01	2120.01	2	5.9617	86.908	2	3	2	2
	B5DG32;A0A060VYY9	1.40247	1.40397	FVSISDQYAPTDMGK		99.36	829.889	1657.76	2	-0.999084	63.4439	1	2	2	1
	B5DG32;A0A060VYY9;A0A060XF42	1.28023	0.853432	NTGDVNSCQIIIPQIQVNR	[8] Methylthio (C)	99.19	720.031	2157.07	3	1.60183	95.9873	1	2	1	1
	B5DG32;A0A1A8N4L6;A0A060VYY9;A0A060XGL3;A0A060XXW6;B5X1S6;C1BJZ6	1.02178	0.940884	QLICDPSYIMDR	[4] Methylthio (C)	95.28	750.339	1498.66	2	0.333609	93.2905	2	4	3	4
	B5DG32;A0A060VYY9	1.34793	0.911548	FVSISDQYAPTDMGK	[13] Oxidation (M)	90.86	837.89	1673.77	2	2.55061	54.9868	1	3	1	2
	B5DG32;A0A1A8N4L6;A0A060VYY9;A0A060XF42;A0A060XGL3;A0A060XXW6;A0A087XI82;A0A096LYK3;B5X1S6;C1BJZ6;H2M998;W5KSN1;W5NF56	2.35742	2.20152	FLMANGQLVR		86.93	574.813	1147.61	2	-5.46333	62.6519	1	2	1	1
	B5DG32;A0A1A8N4L6;A0A060VYY9;A0A060XGL3;A0A060XXW6;B5X1S6;C1BJZ6	0.743209	4.06141	QLICDPSYIMDR	[4] Methylthio (C)|[10] Oxidation (M)	82.7	758.337	1514.66	2	1.35705	81.186	3	3	3	3
	B5DG32;A0A060VYY9	0.980394	5.87287	TKNDIFGDAGDQ		82.18	640.79	1279.57	2	-1.31349	39.289	3	3	4	5
	B5DG32;A0A060VYY9;A0A060XF42	0.287891	1.02427	VPVTETEALASSLMGIFEK	[14] Oxidation (M)	81.99	680.019	2037.03	3	0.283433	112.922	2	2	1	2
	B5DG32;A0A1A8N4L6;A0A060VYY9;A0A060WXA9;A0A060XF42;A0A060XGL3;A0A060XXW6;A0A087XI82;A0A096LYK3;B5X1S6;C1BJZ6;H2M998;W5KSN1;W5NEJ2;W5NF56	6.47188	2.25653	SPYLYPLYGLGELPQGFAR		81.47	714.374	2140.1	3	0.833406	113.395	3	1	6	3
	B5DG32;A0A0F8ATZ1;A0A060VYY9;A0A060XGL3;A0A060XXW6;B5X1S6	0.931271	2.88274	TMEGVDPNK	[2] Oxidation (M)	77.41	503.727	1005.44	2	-4.83145	12.3268	13	7	13	14
	B5DG32;A0A060XF42	1.13891	1.87872	TDDYLDQPCINTINR	[9] Methylthio (C)	76.63	913.91	1825.81	2	4.61897	77.7895	1	1	1	1
	B5DG32;A0A1A8N4L6;A0A060VYY9;A0A060XF42;A0A060XGL3;A0A060XXW6;A0A087XI82;A0A096LYK3;B5X1S6;C1BJZ6;H2M998;W5KSN1;W5NF56	1.56134	2.10958	FLMANGQLVR	[3] Oxidation (M)	75.86	582.811	1163.61	2	-4.30897	51.6857	3	1	2	3
	B5DG32;A0A1A8N4L6;A0A060VYY9;A0A060XGL3;A0A060XXW6;B5X1S6;C1BJZ6	1.02983	4.18984	QLICDPSYIMDR	[N-term] Gln->pyro-Glu (N-term Q)|[4] Methylthio (C)|[10] Oxidation (M)	75.34	749.822	1497.63	2	0.0673171	99.1513	2	2	2	2
	B5DG32;A0A1A8N4L6;A0A060VYY9;A0A060XF42;A0A060XGL3;A0A060XXW6;B5X1S6;C1BJZ6	1.2699	1.76102	QLICDPSYIMDR	[N-term] Gln->pyro-Glu (N-term Q)|[4] Methylthio (C)	72.72	741.829	1481.64	2	6.07103	117.551	0	1	1	2
	B5DG32;A0A060VYY9;A0A060XF42	1.0276	0.796834	DSQIFISR		70.39	483.254	964.493	2	-5.62299	44.6091	4	4	5	4
	B5DG32;A0A1A8N4L6;A0A060VYY9;A0A060XF42;A0A060XGL3;A0A060XXW6;A0A087XI82;A0A096LYK3;B5X1S6;C1BJZ6;H2M998;W5KSN1;W5NF56	1.14064	1.4906	MLLITQVTR	[1] Oxidation (M)	66.52	545.815	1089.62	2	-5.66843	60.8004	15	9	11	12
	B5DG32;A0A1A8N4L6;A0A060VYY9;A0A060WXA9;A0A060XF42;A0A060XGL3;A0A060XXW6;A0A087XI82;A0A096LYK3;B5X1S6;C1BJZ6;H2M998;W5KSN1;W5NEJ2;W5NF56	1.30923	0.1226	LYSESLAR		61.81	469.747	937.479	2	-8.84173	31.9618	2	2	2	2
	B5DG32;A0A1A8N4L6;A0A060VYY9;A0A060XF42;A0A060XGL3;A0A060XXW6;A0A087XI82;A0A096LYK3;B5X1S6;C1BJZ6;H2M998;W5KSN1;W5NF56	2.29255	0.810457	MLLITQVTR		60.01	537.818	1073.62	2	-4.85631	68.7073	2	6	4	2
	B5DG32;A0A060VYY9;A0A060XF42;A0A060XGL3;A0A060XXW6;B5X1S6;C1BJZ6;G3Q6S8	0.704915	0.095851	TYDATTHFETTCDDIK	[12] Methylthio (C)	55.88	636.267	1905.78	3	1.10714	63.6775	1	3	1	1
	B5DG32;A0A060XF42;A0A060XGL3;A0A060XXW6;B5X1S6;C1BJZ6;G3Q6S8;W5KSN1	0.863586	0.775081	VIEGSFVYK		54.61	521.279	1040.54	2	-10.7602	49.9755	2	1	1	1
	B5DG32;A0A060VYY9;A0A060XF42	21.0557	0.0437542	VPVTETEALASSLMGIFEK		53.36	674.68	2021.02	3	-9.61423	123.882	0	1	1	0
	B5DG32;A0A0F8ATZ1;A0A1A8N4L6;A0A060VYY9;A0A060XF42;H2M998;I3K1Q8;W5KSN1	0.556841	0.190258	ELKPALDLLEPIEQK		49.95	579.325	1734.95	3	-13.8679	89.6362	1	3	1	0
	B5DG32;A0A060VYY9;A0A060XF42	0.56629	0.71706	DWSVDLIPK		49.31	536.784	1071.55	2	-5.40758	85.1065	2	1	1	0
B5X1W2	24	1.18383	0.982402	24								37	48	34	42
	B5X1W2;A0A060XSZ2;C0H9N2;G3PRF7;G3PRF8	0.818768	0.0953266	TFSQLVLDPIFK		96.69	704.397	1406.78	2	-0.511993	104.403	7	7	6	5
	B5X1W2;A0A060XSZ2;C0H9N2;G3PRF7;G3PRF8	2.43193	2.60808	EGIPALDNYLDKL		87.87	730.887	1459.76	2	2.91217	102.138	4	1	3	6
	B5X1W2;A0A060XSZ2;C0H9N2;G3PRF7;G3PRF8	1.25639	0.167378	EGIPALDNYLDK		87.1	674.342	1346.67	2	-1.70559	78.1525	1	3	2	1
	B5X1W2;A0A060XSZ2;C0H9N2;G3PRF7;G3PRF8	0.850299	1.43812	VLYACQLTAQPR	[5] Methylthio (C)	86.27	704.857	1407.7	2	-0.973014	73.1202	2	2	2	1
	B5X1W2;A0A060XSZ2;C0H9N2;G3PRF7;G3PRF8	1.80579	0.731371	AYLPVNESFGFTADLR		83.66	900.454	1798.89	2	2.6304	95.13	1	2	0	1
	B5X1W2	1.02404	0.702688	ISQIVADTR		79.95	501.779	1001.54	2	-8.417	31.3353	1	3	1	2
	B5X1W2;A0A060XSZ2;C0H9N2;G3PRF7;G3PRF8	2.96986	1.32911	TGTITTFEQAHNMR	[13] Oxidation (M)	78.67	811.884	1621.75	2	1.49502	34.8152	1	1	1	1
	B5X1W2;C0H9N2	1.1256	7.77792	VNFTVDQIR		77.96	546.294	1090.57	2	-3.58491	56.4298	2	1	3	3
	B5X1W2;A0A060XSZ2;C0H9N2;G3PRF7;G3PRF8	1.37061	1.34527	IMGPNFTPGK	[2] Oxidation (M)	70.31	539.271	1076.53	2	-4.01333	45.3973	1	1	1	2
	B5X1W2	1.2452	2.96384	VFSGCVSSGQK	[5] Methylthio (C)	67.31	572.761	1143.51	2	2.70327	39.8937	1	1	0	1
	B5X1W2;A0A060XSZ2;C0H9N2;G3PRF7;G3PRF8	1.19955	2.21984	CELLYEGPGDDEAAMGIK	[1] Methylthio (C)|[15] Oxidation (M)	67.11	986.926	1971.84	2	6.14138	76.4884	1	1	0	1
	B5X1W2;A0A060XSZ2;C0H9N2	1.41691	1.06372	VFDAIMNFK	[6] Oxidation (M)	63.51	550.774	1099.53	2	-2.86036	62.5799	2	1	1	1
	B5X1W2;A0A060XSZ2;C0H9N2	2.20165	0.894291	VFDAIMNFK		61.99	542.777	1083.54	2	-3.21906	78.2359	2	2	2	3
	B5X1W2;A0A060XSZ2;C0H9N2;G3PRF7;G3PRF8	1.06184	0.796906	STLTDSLVSK		60.18	525.784	1049.55	2	-5.72799	44.5379	2	2	3	3
	B5X1W2;A0A060XSZ2;C0H9N2;G3PRF7;G3PRF8	1.1672	0.537973	FSVSPVVR		58.83	445.755	889.495	2	-7.73534	51.272	1	3	1	1
	B5X1W2	0.132707	0.0817094	ARPFPDGLAEDIEK		58.78	519.931	1556.77	3	-8.38349	64.3889	1	5	0	1
	B5X1W2;A0A060XSZ2;C0H9N2	0.474796	0.993853	FFDPATGK		57.73	441.718	881.422	2	-6.89157	40.623	1	1	2	2
	B5X1W2	1.38375	0.970952	QFAEMYVMK	[5] Oxidation (M)|[8] Oxidation (M)	55.54	589.763	1177.51	2	-2.43285	36.3843	0	1	1	1
	B5X1W2;A0A060XSZ2;C0H9N2	0.537257	0.370306	DSVVAGFQWAVK		55.52	653.847	1305.68	2	5.93719	81.7596	0	2	0	1
	B5X1W2;A0A060XSZ2;C0H9N2;G3PRF7;G3PRF8	2.25606	0.347862	IMGPNFTPGK		53.09	531.274	1060.53	2	-3.7931	48.811	0	1	1	1
	B5X1W2;A0A060XSZ2;C0H9N2;G3PRF7;G3PRF8	1.16812	1.11956	GVQYLNEIK		53.04	532.286	1062.56	2	-11.8568	51.7766	2	2	2	2
	B5X1W2;A0A060XSZ2;A0A060YIG9;C0H9N2;G3PRF7;G3PRF8	1.3376	1.09931	GGGQIIPTAR		51.2	485.274	968.533	2	-7.34544	35.884	1	1	1	1
	B5X1W2;A0A060XSZ2;C0H9N2	1.04189	0.0437438	SDPVVSYR		45.53	461.732	921.45	2	-6.84985	28.5061	0	3	0	1
	B5X1W2;A0A060XSZ2;C0H9N2	0.351345	2.44511	NMSVIAHVDHGK	[2] Oxidation (M)	41.25	441.884	1322.63	3	-8.12133	18.7595	3	1	1	0
G9G0W7	24	0.793027	0.857933	24								63	99	56	62
	G9G0W7;A0A0A8J382;A0A0C5BIF3;A0A0E4G1U1;A0A0F8AEW0;A0A0F8B474;A0A0K0XHM1;A0A0K1U318;A0A0M3M1F3;A0A0N9HR78;A0A0P7TS99;A0A0P7U8Q6;A0A0P7Y8R9;A0A0R4IMF8;A0A0R4IVB0;A0A0S1RWB6;A0A0S2VI41;A0A0S7LNH9;A0A0U2IKZ9;A0A1A7WK59;A0A1A7ZX41;A0A1A8FLK9;A0A1A8G6R2;A0A1A8GCG9;A0A1A8JDR4;A0A1A8PRT9;A0A1B2G2Q0;A0A1I9LXI3;A0A060WES3;A0A060X0G4;A0A060YDC0;A0A060YDJ4;A0A060Z858;A0A087XR58;A0A087XUX0;A0A096VJY6;A0A125R…	1.01434	0.833664	IINEPTAAAIAYGLDK		111.05	830.452	1658.89	2	0.833366	78.4424	2	8	2	2
	G9G0W7;A0A0C5BIF3;A0A0F8AEW0;A0A0K0XHM1;A0A0R4IMF8;A0A0R4IVB0;A0A1A8G6R2;A0A1B2G2Q0;A0A060YDJ4;A0A060Z858;A0A087XUX0;A0A096VJY6;A0A146NVI8;A0A147AMV7;A5H1H8;B2MVI6;B5X3U6;B6F134;E9PKE3;F6K6F4;G1EHI2;G3P8K6;H2SJP2;H2SJP3;I6TPU5;K9MR68;M4VMY6;P08108;P11142;P79984;Q4SL93;Q6NYR4;Q6TDU0;Q76N60;Q804B6;R9WRQ7;S4T781;T2AZ78;W5KA74;W5KAX2;W8GMB0;W8GMR6	0.574374	0.199792	SINPDEAVAYGAAVQAAILSGDK		99.26	754.053	2259.14	3	-0.612102	106.981	3	3	1	2
	G9G0W7;A0A0C5BIF3;A0A0F8AEW0;A0A0K0XHM1;A0A0M3M1F3;A0A0R4IMF8;A0A0R4IVB0;A0A1B2G2Q0;A0A060X0G4;A0A060YDC0;A0A060YDJ4;A0A060Z858;A0A087XUX0;A0A096VJY6;A5H1H8;B2MVI6;B4E3Z9;B5DG30;B5X3U6;D3TJN8;E9PKE3;F6K6F4;G1EHI2;G3NXI7;G3NXJ7;H2SJP2;H2SJP3;K9MR68;P11142;Q4SL93;Q6NYR4;Q76N60;Q804B6;R9WP64;T2AZ78;W8GMR6	1.17894	0.263541	NQVAMNPTNTVFDAK		96.56	825.402	1648.79	2	1.47019	59.9507	1	2	1	2
	G9G0W7;A0A0C5BIF3;A0A0E4G1U1;A0A0F8AEW0;A0A0K0XHM1;A0A0M3M1F3;A0A0N9HR78;A0A0R4IMF8;A0A0R4IVB0;A0A0S2VI41;A0A0U2IKZ9;A0A1B2G2Q0;A0A060X0G4;A0A060YDJ4;A0A060Z858;A0A087XUX0;A0A096VJY6;A0A125RLA5;A0A142DA87;A0A146NKP1;A0A146NVI8;A0A146PRT5;A0A146RDK2;A0A146RZ72;A0A146UXG4;A0A147AMV7;A5H1H8;B2MVI6;B5DG30;B5X3U6;B6E4Y9;B6E947;B6F134;B6F135;B6VAH2;D2YZT1;D3TJN8;E9PKE3;F1DSD3;F6K6F4;G1EHI2;G3P8K6;G9FLS…	0.830547	2.7051	STAGDTHLGGEDFDNR		91.95	846.368	1690.72	2	2.06148	30.8376	1	2	1	0
	G9G0W7;A0A0A8J382;A0A0C5BIF3;A0A0E4G1U1;A0A0F8AEW0;A0A0F8B474;A0A0G2JIW1;A0A0K0XHM1;A0A0K1U318;A0A0M3M1F3;A0A0N9HR78;A0A0R4IMF8;A0A0R4IVB0;A0A0S7LNH9;A0A0U2IKZ9;A0A1A7WK59;A0A1A8FLK9;A0A1A8G6R2;A0A1A8GCG9;A0A1A8JDR4;A0A1A8PRT9;A0A1B2G2Q0;A0A1I9LXI3;A0A060WES3;A0A060X0G4;A0A060XIH9;A0A060YDC0;A0A060YDJ4;A0A060Z858;A0A087XR58;A0A087XUX0;A0A096VJY6;A0A125RLA5;A0A142DA87;A0A146ML21;A0A146NKP1;A0A146N…	0.752816	1.2202	VEIIANDQGNR		87.2	614.816	1227.62	2	-3.6146	30.1964	4	4	4	4
	G9G0W7;A0A0E4G1U1;A0A0F8AEW0;A0A0K0XHM1;A0A0M3M1F3;A0A0P7TS99;A0A0P7U8Q6;A0A0R4IMF8;A0A0R4IVB0;A0A1A8G6R2;A0A1A8GCG9;A0A1A8PRT9;A0A1B2G2Q0;A0A060YDJ4;A0A060Z858;A0A087XR58;A0A087XUX0;A0A096VJY6;A0A146NKP1;A0A146UXG4;A0A146XV60;A0A147APF5;A5H1H8;B2MVI6;B5X3U6;B6F134;C9WE63;D2YZT1;D3TJN8;G3P8K6;G9FLS8;H2LKZ3;H2SJP2;H2SJP3;I7GGT6;K9MR68;L0R6A4;M3ZHN8;M4A807;M4VMY6;P08108;P47773;Q4SL93;Q6NYR4;Q8UWM8;…	0.966413	0.240615	DAGTISGLNVLR		85.28	608.337	1214.66	2	-2.4705	70.2873	3	2	3	3
	G9G0W7;A0A0M3M1F3;A0A0R4IMF8;A0A0R4IVB0;A0A087XUX0;A0A146NKP1;A0A146UXG4;B2MVI6;G9FLS8;K9MR68;P08108;Q4SL93;Q6NYR4;Q804B6;T2AZ78;W5KA74	0.764274	0.456852	FDDGVVQSDMK		80.28	620.778	1239.54	2	-2.46836	42.6511	2	4	1	2
	G9G0W7;A0A0M3M1F3;A0A0R4IMF8;A0A0R4IVB0;A0A087XUX0;A0A146NKP1;A0A146UXG4;B2MVI6;G9FLS8;K9MR68;P08108;Q4SL93;Q6NYR4;Q804B6;T2AZ78;W5KA74	0.731738	1.54488	RFDDGVVQSDMK		79.44	698.829	1395.64	2	-1.44692	38.2072	0	2	0	1
	G9G0W7;A0A0C5BIF3;A0A0F8AEW0;A0A0K0XHM1;A0A0M3M1F3;A0A0R4IMF8;A0A0R4IVB0;A0A1B2G2Q0;A0A060X0G4;A0A060YDC0;A0A060YDJ4;A0A060Z858;A0A087XUX0;A0A096VJY6;A5H1H8;B2MVI6;B4E3Z9;B5DG30;B5X3U6;D3TJN8;E9PKE3;F6K6F4;G1EHI2;G3NXI7;G3NXJ7;H2SJP2;H2SJP3;K9MR68;P11142;Q4SL93;Q6NYR4;Q76N60;Q804B6;R9WP64;T2AZ78;W8GMR6	0.92719	0.0931363	NQVAMNPTNTVFDAK	[5] Oxidation (M)	78.08	833.397	1664.78	2	-2.35274	48.6579	1	2	1	0
	G9G0W7;A0A0C5BIF3;A0A0E4G1U1;A0A0F8AEW0;A0A0F8B474;A0A0K0XHM1;A0A0K1U318;A0A0M3M1F3;A0A0N9HR78;A0A0P7TS99;A0A0R4IMF8;A0A0R4IVB0;A0A1A8G6R2;A0A060X0G4;A0A060YDC0;A0A087XR58;A0A087XUX0;A0A096VJY6;A0A125RLA5;A0A142DA87;A0A146NKP1;A0A146SV22;A0A146UXG4;A0A146XV60;A0A147A010;A0A147AMV7;A0A147APF5;A0A172LPZ7;A0A185L2K7;A5H1H8;A5HL62;A5HL63;A8WFS0;B0S610;B0UXR9;B0UXS6;B2MVI6;B5B0I3;B5DG30;B6E4Y9;B6E947;…	0.781414	0.97812	FELTGIPPAPR		74.82	599.338	1196.66	2	6.13942	73.5258	7	12	6	8
	G9G0W7;A0A0M3M1F3;A0A0R4IMF8;A0A0R4IVB0;A0A087XUX0;A0A146NKP1;A0A146UXG4;B2MVI6;G9FLS8;K9MR68;P08108;Q4SL93;Q6NYR4;Q804B6;T2AZ78;W5KA74	0.850851	0.882202	FDDGVVQSDMK	[10] Oxidation (M)	68.42	628.777	1255.54	2	0.437884	37.6305	4	1	2	4
	G9G0W7;A0A0K0XHM1;A0A0R4IMF8;A0A0R4IVB0;P08108;P79984;Q6NYR4	0.763566	1.60487	CNEVIGWLDK	[1] Methylthio (C)	68.28	611.782	1221.55	2	-2.01753	80.7511	7	10	5	6
	G9G0W7;A0A0C5BIF3;A0A0E4G1U1;A0A0F8AEW0;A0A0K0XHM1;A0A0M3M1F3;A0A0P7TS99;A0A0P7U8Q6;A0A0R4IMF8;A0A0R4IVB0;A0A1B2G2Q0;A0A060YDJ4;A0A060Z858;A0A087XR58;A0A087XUX0;A0A096VJY6;A0A146NKP1;A0A146UXG4;A0A147AMV7;A5H1H8;B2MVI6;B4E3Z9;B5X3U6;B6F134;C9WE63;D3TJN8;E9PKE3;F6K6F4;G1EHI2;G3P8K6;G9FLS8;H2LKZ3;H2SJP2;H2SJP3;H3DM99;I6TPU5;I7GGT6;K9MR68;L0R6A4;M3ZHN8;M4VMY6;P08108;P11142;P47773;P79984;Q4RHR7;Q4SL9…	0.718312	0.103835	EIAEAYLGK		66.86	497.26	992.506	2	-11.9931	43.7856	4	9	3	6
	G9G0W7;A0A0A6ZD97;A0A0C5BIF3;A0A0E4G1U1;A0A0F8AEW0;A0A0K0XHM1;A0A0M3M1F3;A0A0P7TS99;A0A0P7U8Q6;A0A0R4IMF8;A0A0R4IVB0;A0A1A8G6R2;A0A1A8JDR4;A0A1B2G2Q0;A0A060X0G4;A0A060YDJ4;A0A060Z858;A0A087XR58;A0A087XUX0;A0A096VJY6;A0A146NKP1;A0A146UXG4;A0A146XV60;A0A147APF5;A5H1H8;A5HL63;B2MVI6;B5DG30;B5X3U6;B6F134;C9WE63;D2YZT1;E9PKE3;F6K6F4;G1EHI2;G3P8K6;G9FLS8;H2LKZ3;H2SJP2;H2SJP3;H2UP56;H3DM99;I6TPU5;K9MR68…	0.7504	0.0103218	FEELNADLFR		65.43	627.308	1252.6	2	-5.6295	79.3848	2	15	3	2
	G9G0W7;A0A0A6ZD97;A0A0A8J382;A0A0C5BIF3;A0A0F8AEW0;A0A0K0XHM1;A0A0P7U8Q6;A0A0P7Y8R9;A0A0R4IMF8;A0A0R4IVB0;A0A060YDC0;A0A060YDJ4;A0A060Z858;A0A087XUX0;A0A096VJY6;A0A125RLA5;A5H1H8;A8WFS0;B0S610;B0UXR9;B0UXS6;B2MVI6;B5X3U6;B6F135;B7ZV46;C9WE63;E9PKE3;F6K6F4;G1EHI2;G9FLS8;H2LKZ3;H2S0M6;H2S0M7;H2SJP2;H2SJP3;H2UP56;H3DM99;H6SFW8;I6TPU5;I7GGT6;K9MR68;M4VMY6;O42359;O42360;P08108;P11142;P47773;P79984;Q4R…	0.863529	1.31025	GTLDPVEK		55.15	429.729	857.443	2	-6.71638	25.573	2	3	2	3
	G9G0W7;A0A0M3M1F3;A0A0R4IMF8;A0A0R4IVB0;A0A087XUX0;A0A146NKP1;A0A146UXG4;B2MVI6;G9FLS8;K9MR68;P08108;Q4SL93;Q6NYR4;Q804B6;T2AZ78;W5KA74	0.694254	3.67516	RFDDGVVQSDMK	[11] Oxidation (M)	55.11	471.552	1411.63	3	-5.0211	25.5015	2	1	2	0
	G9G0W7;A0A0C5BIF3;A0A0E4G1U1;A0A0F8AEW0;A0A0K0XHM1;A0A0M3M1F3;A0A0N9HR78;A0A0R4IMF8;A0A0R4IVB0;A0A0S2VI41;A0A0U2IKZ9;A0A1B2G2Q0;A0A060X0G4;A0A060YDJ4;A0A060Z858;A0A087XUX0;A0A096VJY6;A0A125RLA5;A0A142DA87;A0A146NKP1;A0A146NVI8;A0A146PRT5;A0A146RDK2;A0A146RZ72;A0A146UXG4;A0A147AMV7;A5H1H8;B2MVI6;B5DG30;B5X3U6;B6E4Y9;B6E947;B6F134;B6F135;B6VAH2;D2YZT1;D3TJN8;E9PKE3;F1DSD3;F6K6F4;G1EHI2;G3P8K6;G9FLS…	0.80464	2.29996	STAGDTHLGGEDFDNR		54.97	564.578	1690.71	3	-3.59914	30.8376	5	3	5	5
	G9G0W7;A0A0A8J382;A0A0C5BIF3;A0A0E4G1U1;A0A0F8AEW0;A0A0F8B474;A0A0G2JIW1;A0A0K0XHM1;A0A0K1U318;A0A0M3M1F3;A0A0N9HR78;A0A0P7TS99;A0A0P7Y8R9;A0A0R4IMF8;A0A0R4IVB0;A0A0S1RWB6;A0A0U2IKZ9;A0A1A7ZX41;A0A1A8G6R2;A0A1A8GCG9;A0A1A8PRT9;A0A1B2G2Q0;A0A1I9LXI3;A0A060X0G4;A0A060YDC0;A0A060YDJ4;A0A060Z858;A0A087XR58;A0A087XUX0;A0A096VJY6;A0A125RLA5;A0A142DA87;A0A146NKP1;A0A146NVI8;A0A146SV22;A0A146UXG4;A0A146X…	0.918769	9.09367	ITITNDK		53.67	402.72	803.425	2	-16.8895	18.3951	2	1	2	1
	G9G0W7;A0A0C5BIF3;A0A0E4G1U1;A0A0F8AEW0;A0A0K0XHM1;A0A0P7U8Q6;A0A1A8G6R2;A0A1A8JDR4;A0A1B2G2Q0;A0A1I9LXI3;A0A060YDJ4;A0A060Z858;A0A087XR58;A0A087XUX0;A0A096VJY6;A0A146NKP1;A0A146UXG4;A5H1H8;B5X3U6;B6F134;C9WE63;D3TZA6;E9PKE3;F6K6F4;G1EHI2;G4W8Y8;H2LKZ3;I3KYD6;I6TPU5;M3ZHN8;M4VMY6;O42359;P08108;P11142;P17066;P47773;P54652;Q6TDU0;Q8UWM8;Q76N60;R9WRQ7;W5KA74;W8GMB0;W8GMR6	0.943793	0.332343	LLQDFFNGK		52.03	541.281	1080.55	2	-11.2656	71.7952	3	5	2	2
	G9G0W7;A0A0A8J382;A0A0C5BIF3;A0A0E4G1U1;A0A0F8AEW0;A0A0F8B474;A0A0K0XHM1;A0A0K1U318;A0A0M3M1F3;A0A0N9HR78;A0A0P7TS99;A0A0P7Y8R9;A0A0R4IMF8;A0A0R4IVB0;A0A0S1RWB6;A0A0S7LNH9;A0A0U2IKZ9;A0A1A7ZX41;A0A1A8G6R2;A0A1A8GCG9;A0A1A8PRT9;A0A1I9LXI3;A0A060X0G4;A0A060YDC0;A0A060YDJ4;A0A060Z858;A0A087XR58;A0A087XUX0;A0A096VJY6;A0A125RLA5;A0A142DA87;A0A146NKP1;A0A146NVI8;A0A146SV22;A0A146UXG4;A0A146XV60;A0A147A…	1.04426	5.63497	DNNLLGK		49.99	387.207	772.4	2	-9.99442	22.9331	5	3	5	7
	G9G0W7;A0A1B2G2Q0;A0A087XUX0;A0A142DA87;A5H1H8;H2SJP2;H2SJP3;M4QML9;Q4SL93;Q6TDU0;Q76N60;W8GMR6	0.771065	0.456022	GQIHDIVLVGGSTR		48.87	726.401	1450.79	2	-0.650068	48.0836	2	1	1	0
	G9G0W7;A0A1B2G2Q0;A0A087XUX0;A0A142DA87;A5H1H8;H2SJP2;H2SJP3;M4QML9;Q4SL93;Q6TDU0;Q76N60;W8GMR6	0.712857	0.584345	GQIHDIVLVGGSTR		47.79	484.601	1450.78	3	-4.97394	48.0836	0	3	1	2
	G9G0W7;A0A0A8J382;A0A0C5BIF3;A0A0K0XHM1;A0A0K1U318;A0A0M3M1F3;A0A0P7TS99;A0A0R4IMF8;A0A0R4IVB0;A0A0S1RWB6;A0A060YDJ4;A0A087XUX0;A0A096VJY6;A0A172LPZ7;A5H1H8;B2MVI6;B5B0I3;B5X3U6;D3TZA6;E9PKE3;F6K6F4;G1EHI2;G9FLS8;H2SJP2;H2SJP3;H2UP56;H3DM99;I6TPU5;I7GGT6;K9MR68;M4VMY6;P08108;P11142;P47773;P79984;Q4RHR7;Q4SL93;Q6NYR4;Q6PGX4;Q6TDU0;Q7SZM8;Q7T275;Q7T276;Q76N60;Q801X9;Q804B6;T2AZ78;V5L1N3;W5KA74;W5KA…	0.564613	0.17546	VCNPIITK	[2] Methylthio (C)	40.93	467.246	932.477	2	-5.46046	50.0963	1	2	2	0
	G9G0W7;A0A0A8J382;A0A0C5BIF3;A0A0E4G1U1;A0A0F8AEW0;A0A0F8B474;A0A0K0XHM1;A0A0K1U318;A0A0M3M1F3;A0A0N9HR78;A0A0P7TS99;A0A0P7U8Q6;A0A0P7Y8R9;A0A0R4IMF8;A0A0R4IVB0;A0A0S1RWB6;A0A0S2VI41;A0A0S7LNH9;A0A0U2IKZ9;A0A1A7WK59;A0A1A7ZX41;A0A1A8FLK9;A0A1A8G6R2;A0A1A8GCG9;A0A1A8JDR4;A0A1A8PRT9;A0A1B2G2Q0;A0A1I9LXI3;A0A060WES3;A0A060X0G4;A0A060YDC0;A0A060YDJ4;A0A060Z858;A0A087XR58;A0A087XUX0;A0A096VJY6;A0A125R…	1.05157	1.21199	IINEPTAAAIAYGLDK		36.11	553.968	1658.88	3	-2.96026	78.4424	0	1	1	0
P04259	24	0.510807	0.878852	24								73	51	52	38
	P04259;P02538	0.100357	0.768208	QCANLQAAIADAEQR	[2] Methylthio (C)	131.81	824.385	1646.76	2	3.0376	74.464	3	1	0	0
	P04259;P02538	0.218456	3.49236	ADTLTDEINFLR		102.21	704.359	1406.7	2	-0.0916452	88.0551	5	1	3	3
	P04259;P48668	1.81913	0.98371	SGFSSISVSR		99.67	513.762	1025.51	2	-3.78243	43.8695	4	2	3	2
	P04259;P02538;P12035;P48668	0.277107	1.68152	TAAENEFVTLK		94.13	611.816	1221.62	2	-4.86729	53.4563	3	3	2	1
	P04259;P04264	1.49883	0.290386	YEELQITAGR		87.63	590.302	1178.59	2	-2.37659	47.5204	2	4	3	2
	P04259;P02538;P13647;P35908;P48668	1.24246	0.484188	NLDLDSIIAEVK		81.24	665.367	1328.72	2	0.0531548	99.4937	9	10	8	8
	P04259;P02538;P13647;P48668	0.618893	2.0805	WTLLQEQGTK		78.26	602.318	1202.62	2	-7.07409	58.3611	4	2	4	4
	P04259;P02538	0.495648	0.377314	SLYGLGGSK		75.99	441.235	880.456	2	-10.5295	38.8548	3	1	2	0
	P04259;P48668	0.525967	1.05143	NMQDLVEDLK		71.78	602.802	1203.59	2	6.36027	71.7952	2	1	1	1
	P04259;P02538;P35908;P48668	0.588475	12.5006	AQYEEIAQR		68.15	554.272	1106.53	2	-5.42752	25.7871	4	2	3	3
	P04259;P02538;P48668	0.45062	0.412925	LEGLEDALQK		67.79	558.297	1114.58	2	-6.34336	56.0521	3	1	1	1
	P04259;P02538;P13647;P35908;P48668;Q8N1N4	0.362569	0.909078	LLEGEECR	[7] Methylthio (C)	65.74	497.722	993.43	2	3.59335	39.5779	3	2	2	1
	P04259;P02538;P13647	0.0920805	0.734567	QNLEPLFEQYINNLR	[N-term] Gln->pyro-Glu (N-term Q)	64.8	937.476	1872.94	2	0.719338	123.541	1	1	1	0
	P04259;P02538;P48668	0.278552	1.33618	QEIAEINR		62.66	486.755	971.495	2	-9.15672	26.4239	5	2	3	1
	P04259;P48668	0.573941	1.83692	NMQDLVEDLK	[2] Oxidation (M)	58.31	610.8	1219.59	2	8.78553	50.6003	2	2	0	0
	P04259;P02538;P13647	0.10731	0.632913	QNLEPLFEQYINNLR		57.27	630.994	1889.96	3	-2.01168	109.296	2	1	1	1
	P04259;A0A0P7V3N2;E6ZFH1;M3ZFN0;P02538;P04264;P13647;P48668	0.751722	4.68733	NKYEDEINKR		54.42	436.887	1307.64	3	-6.379	16.1912	5	2	4	3
	P04259;P02538;P13647;P48668	0.454385	3.79716	DVDAAYMNK	[7] Oxidation (M)	54.4	521.732	1041.45	2	5.84081	16.0475	3	1	2	2
	P04259;P02538;P48668	0.357604	0.566215	QEIAEINR	[N-term] Gln->pyro-Glu (N-term Q)	51.81	478.249	954.484	2	7.51715	46.2959	2	1	2	1
	P04259;A0A0P7V3N2;A0A0P7VR80;P02538;P18520	0.259665	0.772835	EYQELMNVK	[6] Oxidation (M)	50.08	585.277	1168.54	2	-3.08642	32.117	3	2	2	0
	P04259;A0A0P7V3N2;E6ZFH1;P02538;P12035;P13647;P35908;P48668;Q5XKE5;Q7SYF7;Q7Z794;W5KLZ2	0.60738	0.826848	FASFIDK		49.6	414.216	826.418	2	-6.60158	48.8728	3	6	3	3
	P04259;A0A0P7V3N2;P02538;P48668;Q7SYF7	0.539101	0.848625	EYQELMNVK		46.92	577.281	1152.55	2	0.107671	47.3672	1	1	1	0
	P04259;A0A0P7V3N2;E6ZFH1;M3ZFN0;P02538;P04264;P13647;P48668;Q5XKE5	1.13074	0.925999	NKYEDEINK		44.82	384.853	1151.54	3	-8.29642	16.1912	0	1	1	1
	P04259;P04264	1.52231	0.69599	YEELQITAGR		38.31	393.868	1178.58	3	-8.0289	48.1055	1	1	0	0
A0A060W7L7	23	1.42282	0.765767	23								77	78	83	75
	A0A060W7L7;A0A1B1LTY2;A0A060X7X5;A0A060X782;B5X3J6;B9VJF7;C0HAV1;G3NGX5;G3NGX9;I3K4Z4;L7US09;W5UBC0	0.801991	7.89535	FSTVAGESGSADTVR		124.58	742.354	1482.69	2	-1.18056	35.7785	9	2	8	8
	A0A060W7L7	0.871862	1.33679	YNSADDDDVTQVR		113.77	749.327	1496.64	2	0.436474	28.1289	6	5	5	6
	A0A060W7L7;A0A060X782;B5X3J6;C0HAV1	1.11533	0.703664	TFFTEVLNEEER		113.34	757.363	1512.71	2	1.61715	83.9563	14	12	14	15
	A0A060W7L7;C0HAV1	8.77151	0.374231	GPLLVQDTPFIDEMAHFDR	[14] Oxidation (M)	98.97	739.694	2216.06	3	1.20312	86.7639	1	1	4	1
	A0A060W7L7	1.48483	0.906334	LVNADSQPVYCK	[11] Methylthio (C)	97.34	691.826	1381.64	2	0.855709	49.9602	3	3	3	3
	A0A060W7L7	0.199871	0.34784	RPDNLTTGAGHPIGDK		88.87	550.282	1647.82	3	-5.38176	25.0381	2	1	1	1
	A0A060W7L7;C0HAV1;W5UBC0	0.884287	5.29692	LASTDPDYAIR		87.69	611.307	1220.6	2	-3.14726	41.5159	7	5	7	6
	A0A060W7L7;C0HAV1	20.9989	0.487042	GPLLVQDTPFIDEMAHFDR		85.15	734.361	2200.06	3	-0.863007	105.378	1	3	4	1
	A0A060W7L7;A0A1B1LTY2;A0A1K0ISV8;A0A060X7X5;A0A060X782;B5X3J6;C0HAV1;G3NGX5;G3NGX9;Q5XW25	0.778937	4.20406	LCQNMAGALK	[2] Methylthio (C)|[5] Oxidation (M)	84.23	555.757	1109.5	2	-2.67441	36.2393	1	1	1	2
	A0A060W7L7;A0A0R4ICK7;A0A0R4IGK9;A0A0R4II89;A0A060X782;A0A146Z193;A0A146Z370;A0A147B2E6;B5X3J6;B5XG21;B9VJF7;C0HAV1;D9J005;G0WM50;L7US09;M1H5A1;Q7ZTT1;W5UBC0	14.8145	1.36339	FYTDEGNWDLTGNNTPIFFIR		80.26	840.735	2519.18	3	3.23483	114.551	1	1	3	1
	A0A060W7L7;A0A060X782;B5X3J6;C0HAV1	1.15774	1.13431	TFFTEVLNEEER		78.31	505.243	1512.71	3	-2.14065	84.0278	1	3	0	0
	A0A060W7L7;A0A060X782;C0HAV1	6.02809	0.467899	LGTNYLQLPVNCPFR	[12] Methylthio (C)	75.55	890.951	1779.89	2	4.74465	110.813	2	3	3	3
	A0A060W7L7;A0A060X7X5;A0A060X782;B5XG21;C0HAV1	3.39776	0.765767	FQWNPFDLTK		73.01	648.324	1294.63	2	-0.611322	95.9873	10	10	10	9
	A0A060W7L7;B9VJF7;C0HAV1	1.5432	0.198948	LNIITAGPR		71.92	477.787	953.56	2	-6.14895	50.9666	4	7	3	5
	A0A060W7L7;A0A1K0ISV8;A0A060X7X5;A0A060X782;B5X3J6;B5XG21;C0HAV1	13.8345	0.532984	GGGAFGYFEVTHDISR		59.67	571.605	1711.79	3	-1.13564	72.5468	0	2	3	0
	A0A060W7L7;A0A060X7X5;A0A060X782;B5X3J6;C0HAV1	1.42282	1.1503	GAQVFIQK		59.18	445.755	889.496	2	-6.75188	33.812	4	5	5	6
	A0A060W7L7;A0A0F7G9I1;A0A0P7TY51;A0A0R4ICK7;A0A0R4IGK9;A0A0R4II89;A0A1B1LTY2;A0A1K0ISV8;A0A060CTL3;A0A060X7X5;A0A060X782;A0A087Y7K3;A0A141J8S8;A0A146Z193;A0A146Z370;A0A147B2E6;B5X3J6;B9VJF7;C0HAV1;D2D551;D9J005;E6Y355;G0WM50;G3NGX5;G3NGX9;H2L8K1;I3K4Z4;L7US09;M1H5A1;M4AXK7;M9P0A8;Q7ZTT1;W5L1I7;W5UBC0	2.33666	0.804867	LFSYPDTHR		54.67	568.278	1134.54	2	-3.30903	38.6014	1	1	0	0
	A0A060W7L7	1.39303	0.106657	TTPVAIR		53.6	379.228	756.441	2	-11.2309	27.0664	2	1	1	1
	A0A060W7L7;A0A060CTL3;A0A060X7X5;B5X3J6;B5XG21	0.747367	0.219784	DAMLFPSFIHSQK	[3] Oxidation (M)	51.49	512.92	1535.74	3	-4.5738	78.0797	1	3	1	0
	A0A060W7L7;A0A0R4ICK7;A0A0R4IGK9;A0A0R4II89;A0A1B1LTY2;A0A060X7X5;A0A060X782;B5X3J6;B9VJF7;C0HAV1;G3NGX5;G3NGX9;I3K4Z4;L7US09;Q7ZTT1;W5UBC0	1.14145	0.298143	LFSYPDTHR		48.04	379.186	1134.54	3	-8.2524	37.9189	3	5	2	3
	A0A060W7L7;A0A060X782;B5X3J6;B5XG21;C0HAV1;D2D551	1.49998	14.0095	EYPLIPVGR		47.08	522.296	1042.58	2	-3.81627	64.2247	3	2	4	3
	A0A060W7L7;A0A1K0ISV8;A0A060CTL3;A0A060X7X5;A0A060X782;A0A141J8S8;B5X3J6;B5XG21;C0HAV1;E6Y355;G3NGX5;G3NGX9;L7US09;M9P0A8;W5L1I7	1.50363	0.160046	GLPDGFR		44.63	381.197	760.379	2	-11.0148	41.467	1	1	1	0
	A0A060W7L7	0.849342	2.37952	YNSADDDDVTQVR		40.41	499.884	1496.63	3	-5.15702	28.1289	0	1	0	1
A0A060YDT1	23	1.2059	0.796316	23								89	57	98	85
	A0A060YDT1;A0A060YM71;W5JYM5	3.79957	2.09628	QGGLGPMNIPLVADLTQSISR	[7] Oxidation (M)	103.92	728.389	2182.14	3	0.842268	118.007	23	5	29	22
	A0A060YDT1;A0A060YM71	0.481948	0.692541	PGSDTIVPDIQK		101.79	635.332	1268.65	2	-8.60773	51.6737	3	2	2	2
	A0A060YDT1;A0A060YM71;W5JYM5	0.466179	0.66305	QGGLGPMNIPLVADLTQSISR		101.36	1084.09	2166.16	2	8.13674	121.851	0	1	0	1
	A0A060YDT1;A0A0E9WWE0;A0A0P7UJG6;A0A0P7WJH6;A0A060YM71;A0A060Z6M5;A9QKS0;B5X8H5;B5XAN1;B5XCW3;B5XEA6;C1BWR2;C3KHS4;F8U8U2;H7C3T4;H9TKY7;Q9I886;Q13162;W5JYM5;W5MMI9	0.783704	0.161182	QITINDLPVGR	[N-term] Gln->pyro-Glu (N-term Q)	86.09	604.834	1207.65	2	-2.37848	87.6212	2	3	2	2
	A0A060YDT1;A0A060YM71;W5JYM5	3.15028	0.0299808	QGGLGPMNIPLVADLTQSISR	[N-term] Gln->pyro-Glu (N-term Q)|[7] Oxidation (M)	83.4	722.711	2165.11	3	-1.68241	127.304	0	1	1	0
	A0A060YDT1;A0A060YM71;A0A060Z6M5;B5X8H5;B5XAN1;B5XCW3;B5XEA6;C1BLS9;C1BWR2;F8U8U2;H7C3T4;H9TKY7;Q9I886;Q13162;W5JYM5;W5LIA0;W5LIA3;W5MFV2	1.17993	1.48068	QITINDLPVGR		78.82	613.348	1224.68	2	-1.82605	66.569	10	8	13	12
	A0A060YDT1;A0A060YM71;W5JYM5	1.86357	0.217177	QGGLGPMNIPLVADLTQSISR	[N-term] Gln->pyro-Glu (N-term Q)	72.06	717.377	2149.11	3	-5.1181	127.377	0	1	2	0
	A0A060YDT1;A0A060YM71	1.12268	7.31328	DYGVLKEDQGIAYR		71.77	542.94	1625.8	3	-3.8838	55.0383	1	1	1	0
	A0A060YDT1;A0A060YM71;W5JYM5	1.44884	0.758348	QGGLGPMNIPLVADLTQSISR		70.25	723.059	2166.16	3	4.11089	121.851	1	1	0	0
	A0A060YDT1;A0A060YM71;C3KHS4	1.36834	4.38904	ATAVVDGQFK		69.74	518.275	1034.54	2	-4.43367	34.8869	3	4	4	5
	A0A060YDT1;A0A060YM71	7.74552	0.796316	IGCEVIGASTDSHFSHLAWINTPR	[3] Methylthio (C)	69.27	665.069	2656.25	4	-2.81595	93.1162	1	1	2	1
	A0A060YDT1;A0A060YM71	0.903508	255.299	EDQGIAYR		65.7	476.227	950.439	2	-6.87298	19.2449	9	2	10	9
	A0A060YDT1;A0A060YM71;H9TKY7	1.67753	1.48712	LVQAFQHTDK		65.67	396.208	1185.6	3	-9.11712	25.9328	9	4	9	6
	A0A060YDT1;A0A060YM71	0.792108	0.433434	EIQLSDYMGK	[8] Oxidation (M)	64.01	600.284	1198.55	2	-0.249256	53.7217	9	5	8	8
	A0A060YDT1;A0A060YM71	2.07874	0.55662	EIQLSDYMGK		62.15	592.287	1182.56	2	-0.221462	59.9382	2	2	1	1
	A0A060YDT1;A0A0A0MRQ5;A0A0A0MSI0;A0A060WSG7;A0A060YDC5;A0A060YM71;A0A060Z6M5;B5X8H5;B5X9L4;B5XAN1;B5XCW3;B5XEA6;C1BLS9;C1BWR2;C1BXR5;C1BZH4;F8U8U2;H7C3T4;H9TKY7;Q4S7T1;Q9I886;Q06830;Q13162;W5JYM5;W5MFV2;W5S0C3;W5S0K3;W5S1F1;W5S1L5;W5S4B0;W5S4H0	1.4331	0.0740188	SVDETLR		61.23	410.21	818.406	2	-8.10287	19.5749	2	1	2	2
	A0A060YDT1;A0A060YM71	3.21948	1.08293	YGEVCPAGWKPGSDTIVPDIQK	[5] Methylthio (C)	58.25	802.723	2405.15	3	3.20345	85.3199	1	2	3	3
	A0A060YDT1	0.226679	0.382281	IGHPAPQFK		56.75	497.773	993.531	2	-8.93249	25.9644	1	1	0	0
	A0A060YDT1;A0A0E9WWE0;A0A0P7UJG6;A0A0P7WJH6;A0A060YM71;A9QKS0;C3KHS4;W5JYM5;W5MMI9	0.939171	1.84617	GLFVIDDK		56.16	453.748	905.481	2	-5.69241	64.2478	9	4	9	9
	A0A060YDT1;A0A060YM71;A0A060Z6M5;B5X8H5;B5XAN1;B5XCW3;B5XEA6;C1BLS9;C1BWR2;F8U8U2;H7C3T4;H9TKY7;Q9I886;Q13162;W5JYM5;W5LIA0;W5LIA3;W5MFV2	1.2059	2.04675	QITINDLPVGR		49.18	409.231	1224.67	3	-8.72494	66.569	1	1	0	0
	A0A060YDT1;A0A060YM71;Q4S7T1	0.00864753	0.00424775	YGEVCPAGWK	[5] Methylthio (C)	40.7	578.251	1154.49	2	-1.07789	61.5079	1	2	0	1
	A0A060YDT1;A0A060YM71;W5JYM5	5.34725	1.6392	QGGLGPMNIPLVADLTQSISR	[7] Oxidation (M)	35.66	1092.09	2182.16	2	6.21611	117.648	0	2	0	1
	A0A060YDT1;A0A060YM71	0.946914	1.95854	EDQGIAYR	[N-term] Glu->pyro-Glu (N-term E)	35.1	467.223	932.431	2	-4.61837	19.2449	1	3	0	0
A0A060YM71	23	1.36834	0.796316	23								90	60	102	91
	A0A060YM71;A0A060YDT1;W5JYM5	3.79957	2.09628	QGGLGPMNIPLVADLTQSISR	[7] Oxidation (M)	103.92	728.389	2182.14	3	0.842268	118.007	23	5	29	22
	A0A060YM71;A0A060YDT1	0.481948	0.692541	PGSDTIVPDIQK		101.79	635.332	1268.65	2	-8.60773	51.6737	3	2	2	2
	A0A060YM71;A0A060YDT1;W5JYM5	0.466179	0.66305	QGGLGPMNIPLVADLTQSISR		101.36	1084.09	2166.16	2	8.13674	121.851	0	1	0	1
	A0A060YM71;A0A0E9WWE0;A0A0P7UJG6;A0A0P7WJH6;A0A060YDT1;A0A060Z6M5;A9QKS0;B5X8H5;B5XAN1;B5XCW3;B5XEA6;C1BWR2;C3KHS4;F8U8U2;H7C3T4;H9TKY7;Q9I886;Q13162;W5JYM5;W5MMI9	0.783704	0.161182	QITINDLPVGR	[N-term] Gln->pyro-Glu (N-term Q)	86.09	604.834	1207.65	2	-2.37848	87.6212	2	3	2	2
	A0A060YM71;A0A060YDT1;W5JYM5	3.15028	0.0299808	QGGLGPMNIPLVADLTQSISR	[N-term] Gln->pyro-Glu (N-term Q)|[7] Oxidation (M)	83.4	722.711	2165.11	3	-1.68241	127.304	0	1	1	0
	A0A060YM71;A0A060YDT1;A0A060Z6M5;B5X8H5;B5XAN1;B5XCW3;B5XEA6;C1BLS9;C1BWR2;F8U8U2;H7C3T4;H9TKY7;Q9I886;Q13162;W5JYM5;W5LIA0;W5LIA3;W5MFV2	1.17993	1.48068	QITINDLPVGR		78.82	613.348	1224.68	2	-1.82605	66.569	10	8	13	12
	A0A060YM71;A0A060YDT1;W5JYM5	1.86357	0.217177	QGGLGPMNIPLVADLTQSISR	[N-term] Gln->pyro-Glu (N-term Q)	72.06	717.377	2149.11	3	-5.1181	127.377	0	1	2	0
	A0A060YM71;A0A060YDT1	1.12268	7.31328	DYGVLKEDQGIAYR		71.77	542.94	1625.8	3	-3.8838	55.0383	1	1	1	0
	A0A060YM71;A0A060YDT1;W5JYM5	1.44884	0.758348	QGGLGPMNIPLVADLTQSISR		70.25	723.059	2166.16	3	4.11089	121.851	1	1	0	0
	A0A060YM71;A0A060YDT1;C3KHS4	1.36834	4.38904	ATAVVDGQFK		69.74	518.275	1034.54	2	-4.43367	34.8869	3	4	4	5
	A0A060YM71;A0A060YDT1	7.74552	0.796316	IGCEVIGASTDSHFSHLAWINTPR	[3] Methylthio (C)	69.27	665.069	2656.25	4	-2.81595	93.1162	1	1	2	1
	A0A060YM71;A0A060YDT1	0.903508	255.299	EDQGIAYR		65.7	476.227	950.439	2	-6.87298	19.2449	9	2	10	9
	A0A060YM71;A0A060YDT1;H9TKY7	1.67753	1.48712	LVQAFQHTDK		65.67	396.208	1185.6	3	-9.11712	25.9328	9	4	9	6
	A0A060YM71;A0A060YDT1	0.792108	0.433434	EIQLSDYMGK	[8] Oxidation (M)	64.01	600.284	1198.55	2	-0.249256	53.7217	9	5	8	8
	A0A060YM71;W5JYM5	1.67827	0.647443	IGQPAPQFK		63.59	493.274	984.534	2	-5.40627	35.4596	2	4	4	6
	A0A060YM71;A0A060YDT1	2.07874	0.55662	EIQLSDYMGK		62.15	592.287	1182.56	2	-0.221462	59.9382	2	2	1	1
	A0A060YM71;A0A0A0MRQ5;A0A0A0MSI0;A0A060WSG7;A0A060YDC5;A0A060YDT1;A0A060Z6M5;B5X8H5;B5X9L4;B5XAN1;B5XCW3;B5XEA6;C1BLS9;C1BWR2;C1BXR5;C1BZH4;F8U8U2;H7C3T4;H9TKY7;Q4S7T1;Q9I886;Q06830;Q13162;W5JYM5;W5MFV2;W5S0C3;W5S0K3;W5S1F1;W5S1L5;W5S4B0;W5S4H0	1.4331	0.0740188	SVDETLR		61.23	410.21	818.406	2	-8.10287	19.5749	2	1	2	2
	A0A060YM71;A0A060YDT1	3.21948	1.08293	YGEVCPAGWKPGSDTIVPDIQK	[5] Methylthio (C)	58.25	802.723	2405.15	3	3.20345	85.3199	1	2	3	3
	A0A060YM71;A0A0E9WWE0;A0A0P7UJG6;A0A0P7WJH6;A0A060YDT1;A9QKS0;C3KHS4;W5JYM5;W5MMI9	0.939171	1.84617	GLFVIDDK		56.16	453.748	905.481	2	-5.69241	64.2478	9	4	9	9
	A0A060YM71;A0A060YDT1;A0A060Z6M5;B5X8H5;B5XAN1;B5XCW3;B5XEA6;C1BLS9;C1BWR2;F8U8U2;H7C3T4;H9TKY7;Q9I886;Q13162;W5JYM5;W5LIA0;W5LIA3;W5MFV2	1.2059	2.04675	QITINDLPVGR		49.18	409.231	1224.67	3	-8.72494	66.569	1	1	0	0
	A0A060YM71;A0A060YDT1;Q4S7T1	0.00864753	0.00424775	YGEVCPAGWK	[5] Methylthio (C)	40.7	578.251	1154.49	2	-1.07789	61.5079	1	2	0	1
	A0A060YM71;A0A060YDT1;W5JYM5	5.34725	1.6392	QGGLGPMNIPLVADLTQSISR	[7] Oxidation (M)	35.66	1092.09	2182.16	2	6.21611	117.648	0	2	0	1
	A0A060YM71;A0A060YDT1	0.946914	1.95854	EDQGIAYR	[N-term] Glu->pyro-Glu (N-term E)	35.1	467.223	932.431	2	-4.61837	19.2449	1	3	0	0
A0A0M3M1F3	23	1.0418	0.97812	23								75	83	70	72
	A0A0M3M1F3;A0A0E4G1U1;A0A0F8B474;A0A0K1U318;A0A0P7TS99;A0A0S1RWB6;A0A1A8BF62;A0A1A8GCG9;A0A1A8IXY8;A0A1A8P475;A0A1B2G2Q0;A0A1I9LXI3;A0A060VU47;A0A060WES3;A0A060X0G4;A0A060YDC0;A0A060YDJ4;A0A087XUX0;A0A096VJY6;A0A142DA87;A0A146NKP1;A0A146PRT5;A0A146RDK2;A0A146RZ72;A0A146SV22;A0A146UXG4;A0A146VSR1;A0A146ZCZ4;A0A146ZVP9;A0A147A010;A0A147APF5;A0A172LPZ7;A3RGT9;A5H1H8;A5HL62;A8CEI1;B5B0I3;B5DG30;B5X3U…	1.04644	0.936178	IINEPTAAAIAYGLDK		125.6	830.455	1658.89	2	3.98222	77.5928	10	8	8	4
	A0A0M3M1F3;A0A1A8BF62;A0A1A8IXY8;A0A1A8P475;A0A1B2G2Q0;A0A060X0G4;A0A060YDC0;A0A060YDJ4;A0A087XUX0;A0A096VJY6;A3RGT9;A5H1H8;B5DG30;B5X3U6;B6F133;D3TJN8;D9ZNB3;E9PKE3;F6M7U0;G3NXI7;G3NXJ7;G9G0W7;H2SJP2;H2SJP3;K9MR68;P11142;Q4SL93;Q6QIS4;Q76N60;W8GMR6	1.30646	0.910096	NQVAMNPTNTVFDAK	[5] Oxidation (M)	120.42	833.401	1664.79	2	2.60036	48.1678	3	2	3	3
	A0A0M3M1F3;A0A0C5BIF3;A0A0F8AEW0;A0A0K0XHM1;A0A0R4IMF8;A0A0R4IVB0;A0A1B2G2Q0;A0A060X0G4;A0A060YDC0;A0A060YDJ4;A0A060Z858;A0A087XUX0;A0A096VJY6;A5H1H8;B2MVI6;B4E3Z9;B5DG30;B5X3U6;D3TJN8;E9PKE3;F6K6F4;G1EHI2;G3NXI7;G3NXJ7;G9G0W7;H2SJP2;H2SJP3;K9MR68;P11142;Q4SL93;Q6NYR4;Q76N60;Q804B6;R9WP64;T2AZ78;W8GMR6	1.17894	0.263541	NQVAMNPTNTVFDAK		96.56	825.402	1648.79	2	1.47019	59.9507	1	2	1	2
	A0A0M3M1F3;A0A0E4G1U1;A0A0P7TS99;A0A1A8BF62;A0A1A8IXY8;A0A1A8P475;A0A1B2G2Q0;A0A060VU47;A0A060X0G4;A0A060YDJ4;A0A087XUX0;A0A096VJY6;A0A146NKP1;A0A146UXG4;A0A147APF5;A3RGT9;A5H1H8;B5DG30;B5X3U6;B6F133;C0HAK5;D9ZNB3;E9PKE3;F6M7U0;G9G0W7;H2SJP2;H2SJP3;H3DM99;K9MR68;P08108;P11142;P47773;Q4RHR7;Q4SL93;Q6PGX4;Q6QIS4;Q7SZM8;Q7T276;Q76N60;R9WNY5;S4T781;W5KA74;W5M938;W8GMB0;W8GMR6;X2CG11	1.65613	0.445653	FEELNADLFR		93.24	627.311	1252.61	2	-1.85284	78.5195	13	15	12	13
	A0A0M3M1F3;A0A0C5BIF3;A0A0E4G1U1;A0A0F8AEW0;A0A0K0XHM1;A0A0N9HR78;A0A0R4IMF8;A0A0R4IVB0;A0A0S2VI41;A0A0U2IKZ9;A0A1B2G2Q0;A0A060X0G4;A0A060YDJ4;A0A060Z858;A0A087XUX0;A0A096VJY6;A0A125RLA5;A0A142DA87;A0A146NKP1;A0A146NVI8;A0A146PRT5;A0A146RDK2;A0A146RZ72;A0A146UXG4;A0A147AMV7;A5H1H8;B2MVI6;B5DG30;B5X3U6;B6E4Y9;B6E947;B6F134;B6F135;B6VAH2;D2YZT1;D3TJN8;E9PKE3;F1DSD3;F6K6F4;G1EHI2;G3P8K6;G9FLS8;G9G0W…	0.830547	2.7051	STAGDTHLGGEDFDNR		91.95	846.368	1690.72	2	2.06148	30.8376	1	2	1	0
	A0A0M3M1F3;A0A0E4G1U1;A0A0P7TS99;A0A1A8BF62;A0A1A8GCG9;A0A1A8IXY8;A0A1A8P475;A0A1B2G2Q0;A0A060VU47;A0A060YDJ4;A0A087XUX0;A0A096VJY6;A0A146NKP1;A0A146UXG4;A0A147APF5;A3RGT9;A5H1H8;B5X3U6;B6F133;C0HAK5;D3TJN8;D9ZNB3;F6M7U0;G9G0W7;H2SJP2;H2SJP3;I7GGT6;K9MR68;P08108;P47773;Q4SL93;Q6QIS4;Q76N60;R9WNY5;S4T781;W5KA74;W8GMB0;W8GMR6;X2CG11	1.13062	1.0906	DAGTISGLNVLR		89.29	608.337	1214.66	2	-2.74639	68.7073	4	2	3	2
	A0A0M3M1F3;A0A0A8J382;A0A0C5BIF3;A0A0E4G1U1;A0A0F8AEW0;A0A0F8B474;A0A0G2JIW1;A0A0K0XHM1;A0A0K1U318;A0A0N9HR78;A0A0R4IMF8;A0A0R4IVB0;A0A0S7LNH9;A0A0U2IKZ9;A0A1A7WK59;A0A1A8FLK9;A0A1A8G6R2;A0A1A8GCG9;A0A1A8JDR4;A0A1A8PRT9;A0A1B2G2Q0;A0A1I9LXI3;A0A060WES3;A0A060X0G4;A0A060XIH9;A0A060YDC0;A0A060YDJ4;A0A060Z858;A0A087XR58;A0A087XUX0;A0A096VJY6;A0A125RLA5;A0A142DA87;A0A146ML21;A0A146NKP1;A0A146NVI8;A0A…	0.752816	1.2202	VEIIANDQGNR		87.2	614.816	1227.62	2	-3.6146	30.1964	4	4	4	4
	A0A0M3M1F3;A0A0E4G1U1;A0A1A8BF62;A0A1A8IXY8;A0A1A8P475;A0A1B2G2Q0;A0A060YDJ4;A0A087XUX0;A0A146NKP1;A0A146UXG4;A3RGT9;A5H1H8;B5X3U6;B6F133;D3TJN8;D9ZNB3;E9PKE3;F6M7U0;G9G0W7;H2SJP2;H2SJP3;I7GGT6;K9MR68;P08108;P11142;P47773;Q4SL93;Q6QIS4;Q76N60;W5KA74;W8GMB0;W8GMR6;X2CG11	22.7307	0.631079	GPAVGIDLGTTYSCVGVFQHGK	[14] Methylthio (C)	87.19	751.366	2251.08	3	0.192203	96.9746	0	1	5	1
	A0A0M3M1F3;A0A0E4G1U1;A0A0F8B474;A0A0K1U318;A0A0S1RWB6;A0A1A8GCG9;A0A1I9LXI3;A0A060X0G4;A0A060YDC0;A0A060YDJ4;A0A087XUX0;A0A096VJY6;A0A142DA87;A0A146NKP1;A0A146SV22;A0A146UXG4;A0A147A010;A0A147APF5;A3RGT9;A8CEI1;B5B0I3;B5DG30;B5X3U6;B5X4Z3;B6E4Y9;B6E947;B6VAH2;D3TZA6;E0XJL3;E3VXC7;E9PKE3;F4YAX3;F6M7U0;G3NXI7;G3NXJ7;G4W8Y7;G9G0W7;H3CF85;H3DM99;I3KYD6;O73922;P11142;P17066;Q0QWE3;Q4RHR7;Q4T4Q8;Q5KT3…	2.04912	0.0945156	TTPSYVAFTDTER		80.84	744.358	1486.7	2	5.1007	54.9868	1	4	2	1
	A0A0M3M1F3;A0A0R4IMF8;A0A0R4IVB0;A0A087XUX0;A0A146NKP1;A0A146UXG4;B2MVI6;G9FLS8;G9G0W7;K9MR68;P08108;Q4SL93;Q6NYR4;Q804B6;T2AZ78;W5KA74	0.764274	0.456852	FDDGVVQSDMK		80.28	620.778	1239.54	2	-2.46836	42.6511	2	4	1	2
	A0A0M3M1F3;A0A0R4IMF8;A0A0R4IVB0;A0A087XUX0;A0A146NKP1;A0A146UXG4;B2MVI6;G9FLS8;G9G0W7;K9MR68;P08108;Q4SL93;Q6NYR4;Q804B6;T2AZ78;W5KA74	0.731738	1.54488	RFDDGVVQSDMK		79.44	698.829	1395.64	2	-1.44692	38.2072	0	2	0	1
	A0A0M3M1F3;A0A0A7DLL1;A0A0K1U318;A0A0P7TS99;A0A1A8BF62;A0A1A8IXY8;A0A1A8P475;A0A1B2G2Q0;A0A1I9LXI3;A0A060VU47;A0A060YDJ4;A0A087XUX0;A0A096VJY6;A0A147APF5;A0A172LPZ7;A3RGT9;A5H1H8;B5B0I3;B5X3U6;B6E4Y9;B6E947;B6F133;B6VAH2;C0HAK5;D3TJN8;D3TZA6;D9ZNB3;E9PKE3;F4YAX3;F6M7U0;G3NXI7;G3NXJ7;G9G0W7;H2SJP2;H2SJP3;K9MR68;O73922;P08108;P11142;P47773;Q1HP65;Q4SL93;Q6PGX4;Q6QIS4;Q7SZM8;Q7T276;Q76N60;R9WNY5;V5L…	2.1388	3.4772	QTQTFTTYSDNQPGVLIQVYEGER		77.33	925.451	2773.33	3	3.49052	87.0517	2	2	2	3
	A0A0M3M1F3;A0A0C5BIF3;A0A0E4G1U1;A0A0F8AEW0;A0A0F8B474;A0A0K0XHM1;A0A0K1U318;A0A0N9HR78;A0A0P7TS99;A0A0R4IMF8;A0A0R4IVB0;A0A1A8G6R2;A0A060X0G4;A0A060YDC0;A0A087XR58;A0A087XUX0;A0A096VJY6;A0A125RLA5;A0A142DA87;A0A146NKP1;A0A146SV22;A0A146UXG4;A0A146XV60;A0A147A010;A0A147AMV7;A0A147APF5;A0A172LPZ7;A0A185L2K7;A5H1H8;A5HL62;A5HL63;A8WFS0;B0S610;B0UXR9;B0UXS6;B2MVI6;B5B0I3;B5DG30;B6E4Y9;B6E947;B6F134;…	0.781414	0.97812	FELTGIPPAPR		74.82	599.338	1196.66	2	6.13942	73.5258	7	12	6	8
	A0A0M3M1F3;A0A0R4IMF8;A0A0R4IVB0;A0A087XUX0;A0A146NKP1;A0A146UXG4;B2MVI6;G9FLS8;G9G0W7;K9MR68;P08108;Q4SL93;Q6NYR4;Q804B6;T2AZ78;W5KA74	0.850851	0.882202	FDDGVVQSDMK	[10] Oxidation (M)	68.42	628.777	1255.54	2	0.437884	37.6305	4	1	2	4
	A0A0M3M1F3;A0A0C5BIF3;A0A0E4G1U1;A0A0F8AEW0;A0A0K0XHM1;A0A0P7TS99;A0A0P7U8Q6;A0A0R4IMF8;A0A0R4IVB0;A0A1B2G2Q0;A0A060YDJ4;A0A060Z858;A0A087XR58;A0A087XUX0;A0A096VJY6;A0A146NKP1;A0A146UXG4;A0A147AMV7;A5H1H8;B2MVI6;B4E3Z9;B5X3U6;B6F134;C9WE63;D3TJN8;E9PKE3;F6K6F4;G1EHI2;G3P8K6;G9FLS8;G9G0W7;H2LKZ3;H2SJP2;H2SJP3;H3DM99;I6TPU5;I7GGT6;K9MR68;L0R6A4;M3ZHN8;M4VMY6;P08108;P11142;P47773;P79984;Q4RHR7;Q4SL9…	0.718312	0.103835	EIAEAYLGK		66.86	497.26	992.506	2	-11.9931	43.7856	4	9	3	6
	A0A0M3M1F3	0.807698	0.458668	NVSNAVITVPAYFNDSQR		57.46	665.668	1993.98	3	-1.40707	73.4785	2	1	1	2
	A0A0M3M1F3;A0A0R4IMF8;A0A0R4IVB0;A0A087XUX0;A0A146NKP1;A0A146UXG4;B2MVI6;G9FLS8;G9G0W7;K9MR68;P08108;Q4SL93;Q6NYR4;Q804B6;T2AZ78;W5KA74	0.694254	3.67516	RFDDGVVQSDMK	[11] Oxidation (M)	55.11	471.552	1411.63	3	-5.0211	25.5015	2	1	2	0
	A0A0M3M1F3;A0A0C5BIF3;A0A0E4G1U1;A0A0F8AEW0;A0A0K0XHM1;A0A0N9HR78;A0A0R4IMF8;A0A0R4IVB0;A0A0S2VI41;A0A0U2IKZ9;A0A1B2G2Q0;A0A060X0G4;A0A060YDJ4;A0A060Z858;A0A087XUX0;A0A096VJY6;A0A125RLA5;A0A142DA87;A0A146NKP1;A0A146NVI8;A0A146PRT5;A0A146RDK2;A0A146RZ72;A0A146UXG4;A0A147AMV7;A5H1H8;B2MVI6;B5DG30;B5X3U6;B6E4Y9;B6E947;B6F134;B6F135;B6VAH2;D2YZT1;D3TJN8;E9PKE3;F1DSD3;F6K6F4;G1EHI2;G3P8K6;G9FLS8;G9G0W…	0.80464	2.29996	STAGDTHLGGEDFDNR		54.97	564.578	1690.71	3	-3.59914	30.8376	5	3	5	5
	A0A0M3M1F3;A0A0A8J382;A0A0C5BIF3;A0A0E4G1U1;A0A0F8AEW0;A0A0F8B474;A0A0G2JIW1;A0A0K0XHM1;A0A0K1U318;A0A0N9HR78;A0A0P7TS99;A0A0P7Y8R9;A0A0R4IMF8;A0A0R4IVB0;A0A0S1RWB6;A0A0U2IKZ9;A0A1A7ZX41;A0A1A8G6R2;A0A1A8GCG9;A0A1A8PRT9;A0A1B2G2Q0;A0A1I9LXI3;A0A060X0G4;A0A060YDC0;A0A060YDJ4;A0A060Z858;A0A087XR58;A0A087XUX0;A0A096VJY6;A0A125RLA5;A0A142DA87;A0A146NKP1;A0A146NVI8;A0A146SV22;A0A146UXG4;A0A146XV60;A0A…	0.918769	9.09367	ITITNDK		53.67	402.72	803.425	2	-16.8895	18.3951	2	1	2	1
	A0A0M3M1F3;A0A0K1U318;A0A0P7TS99;A0A0S1RWB6;A0A1A8BF62;A0A1A8IXY8;A0A1A8P475;A0A060VU47;A0A060YDJ4;A0A087XUX0;A0A096VJY6;A0A172LPZ7;A3RGT9;A5H1H8;B5B0I3;B5X3U6;B6F133;C0HAK5;D3TZA6;D9ZNB3;E9PKE3;F4YAX3;F6M7U0;G9G0W7;H2SJP2;H2SJP3;H3DM99;I7GGT6;K9MR68;P08108;P11142;P47773;Q4RHR7;Q4SL93;Q6PGX4;Q6QIS4;Q7SZM8;Q7T275;Q7T276;Q76N60;V5L1N3;W5KA74;W5KAX2;W8GMR6;X2CG11	1.37753	0.641377	VCNPIITK	[2] Methylthio (C)	50.19	467.246	932.477	2	-5.45525	50.0318	3	2	1	2
	A0A0M3M1F3;A0A0A8J382;A0A0C5BIF3;A0A0E4G1U1;A0A0F8AEW0;A0A0F8B474;A0A0K0XHM1;A0A0K1U318;A0A0N9HR78;A0A0P7TS99;A0A0P7Y8R9;A0A0R4IMF8;A0A0R4IVB0;A0A0S1RWB6;A0A0S7LNH9;A0A0U2IKZ9;A0A1A7ZX41;A0A1A8G6R2;A0A1A8GCG9;A0A1A8PRT9;A0A1I9LXI3;A0A060X0G4;A0A060YDC0;A0A060YDJ4;A0A060Z858;A0A087XR58;A0A087XUX0;A0A096VJY6;A0A125RLA5;A0A142DA87;A0A146NKP1;A0A146NVI8;A0A146SV22;A0A146UXG4;A0A146XV60;A0A147A010;A0A…	1.04426	5.63497	DNNLLGK		49.99	387.207	772.4	2	-9.99442	22.9331	5	3	5	7
	A0A0M3M1F3;A0A0A8J382;A0A0C5BIF3;A0A0E4G1U1;A0A0F8AEW0;A0A0F8B474;A0A0K0XHM1;A0A0K1U318;A0A0N9HR78;A0A0P7TS99;A0A0P7U8Q6;A0A0P7Y8R9;A0A0R4IMF8;A0A0R4IVB0;A0A0S1RWB6;A0A0S2VI41;A0A0S7LNH9;A0A0U2IKZ9;A0A1A7WK59;A0A1A7ZX41;A0A1A8FLK9;A0A1A8G6R2;A0A1A8GCG9;A0A1A8JDR4;A0A1A8PRT9;A0A1B2G2Q0;A0A1I9LXI3;A0A060WES3;A0A060X0G4;A0A060YDC0;A0A060YDJ4;A0A060Z858;A0A087XR58;A0A087XUX0;A0A096VJY6;A0A125RLA5;A0A…	1.05157	1.21199	IINEPTAAAIAYGLDK		36.11	553.968	1658.88	3	-2.96026	78.4424	0	1	1	0
	A0A0M3M1F3;A0A0C5I1M5;A0A0E4G1U1;A0A0F8B474;A0A0K1U318;A0A0N9HR78;A0A0P7TS99;A0A0S1RWB6;A0A0S7LNH9;A0A0U2IKZ9;A0A1A7ZX41;A0A1A8G6R2;A0A1A8GCG9;A0A1A8JDR4;A0A1A8PRT9;A0A1I9LXI3;A0A060X0G4;A0A087XR58;A0A146NKP1;A0A146SV22;A0A146UXG4;A0A146XV60;A0A147A010;A0A147APF5;A0A185L2K7;A5H1H7;A5HL62;A5HL63;B5B0I3;B5DG30;B5X4Z3;B6E4Y9;B6E947;B6F134;B6VAH2;D2YZT1;E0XJL3;E3VXC7;F1DSD3;F8SLH3;G3NXI7;G3NXJ7;G3P8K…	1.0418	1.52243	GTLEPVEK		35.4	436.736	871.457	2	-9.39271	21.873	0	1	0	1
A0A1B2G2Q0	23	1.04644	0.936178	23								67	71	69	61
	A0A1B2G2Q0;A0A0E4G1U1;A0A0F8B474;A0A0K1U318;A0A0M3M1F3;A0A0P7TS99;A0A0S1RWB6;A0A1A8BF62;A0A1A8GCG9;A0A1A8IXY8;A0A1A8P475;A0A1I9LXI3;A0A060VU47;A0A060WES3;A0A060X0G4;A0A060YDC0;A0A060YDJ4;A0A087XUX0;A0A096VJY6;A0A142DA87;A0A146NKP1;A0A146PRT5;A0A146RDK2;A0A146RZ72;A0A146SV22;A0A146UXG4;A0A146VSR1;A0A146ZCZ4;A0A146ZVP9;A0A147A010;A0A147APF5;A0A172LPZ7;A3RGT9;A5H1H8;A5HL62;A8CEI1;B5B0I3;B5DG30;B5X3U…	1.04644	0.936178	IINEPTAAAIAYGLDK		125.6	830.455	1658.89	2	3.98222	77.5928	10	8	8	4
	A0A1B2G2Q0;A0A0M3M1F3;A0A1A8BF62;A0A1A8IXY8;A0A1A8P475;A0A060X0G4;A0A060YDC0;A0A060YDJ4;A0A087XUX0;A0A096VJY6;A3RGT9;A5H1H8;B5DG30;B5X3U6;B6F133;D3TJN8;D9ZNB3;E9PKE3;F6M7U0;G3NXI7;G3NXJ7;G9G0W7;H2SJP2;H2SJP3;K9MR68;P11142;Q4SL93;Q6QIS4;Q76N60;W8GMR6	1.30646	0.910096	NQVAMNPTNTVFDAK	[5] Oxidation (M)	120.42	833.401	1664.79	2	2.60036	48.1678	3	2	3	3
	A0A1B2G2Q0;A0A0C5BIF3;A0A0F8AEW0;A0A0K0XHM1;A0A0R4IMF8;A0A0R4IVB0;A0A1A8G6R2;A0A060YDJ4;A0A060Z858;A0A087XUX0;A0A096VJY6;A0A146NVI8;A0A147AMV7;A5H1H8;B2MVI6;B5X3U6;B6F134;E9PKE3;F6K6F4;G1EHI2;G3P8K6;G9G0W7;H2SJP2;H2SJP3;I6TPU5;K9MR68;M4VMY6;P08108;P11142;P79984;Q4SL93;Q6NYR4;Q6TDU0;Q76N60;Q804B6;R9WRQ7;S4T781;T2AZ78;W5KA74;W5KAX2;W8GMB0;W8GMR6	0.574374	0.199792	SINPDEAVAYGAAVQAAILSGDK		99.26	754.053	2259.14	3	-0.612102	106.981	3	3	1	2
	A0A1B2G2Q0;A0A0C5BIF3;A0A0F8AEW0;A0A0K0XHM1;A0A0M3M1F3;A0A0R4IMF8;A0A0R4IVB0;A0A060X0G4;A0A060YDC0;A0A060YDJ4;A0A060Z858;A0A087XUX0;A0A096VJY6;A5H1H8;B2MVI6;B4E3Z9;B5DG30;B5X3U6;D3TJN8;E9PKE3;F6K6F4;G1EHI2;G3NXI7;G3NXJ7;G9G0W7;H2SJP2;H2SJP3;K9MR68;P11142;Q4SL93;Q6NYR4;Q76N60;Q804B6;R9WP64;T2AZ78;W8GMR6	1.17894	0.263541	NQVAMNPTNTVFDAK		96.56	825.402	1648.79	2	1.47019	59.9507	1	2	1	2
	A0A1B2G2Q0;A0A1A8BF62;A0A1A8IXY8;A0A1A8P475;A0A060VU47;A0A146PRT5;A0A146RDK2;A0A146RZ72;A5H1H8;B6F133;C0HAK5;D9ZNB3;H2SJP2;H2SJP3;I7GGT6;K9MR68;P08108;P47773;Q4SL93;Q6QIS4;Q76N60;W8GMR6;W8GV68;W8H072;X2CG11	1.04452	2.70368	TTPSYVAFTDSER		93.27	737.349	1472.68	2	3.29331	53.1845	2	1	2	2
	A0A1B2G2Q0;A0A0E4G1U1;A0A0M3M1F3;A0A0P7TS99;A0A1A8BF62;A0A1A8IXY8;A0A1A8P475;A0A060VU47;A0A060X0G4;A0A060YDJ4;A0A087XUX0;A0A096VJY6;A0A146NKP1;A0A146UXG4;A0A147APF5;A3RGT9;A5H1H8;B5DG30;B5X3U6;B6F133;C0HAK5;D9ZNB3;E9PKE3;F6M7U0;G9G0W7;H2SJP2;H2SJP3;H3DM99;K9MR68;P08108;P11142;P47773;Q4RHR7;Q4SL93;Q6PGX4;Q6QIS4;Q7SZM8;Q7T276;Q76N60;R9WNY5;S4T781;W5KA74;W5M938;W8GMB0;W8GMR6;X2CG11	1.65613	0.445653	FEELNADLFR		93.24	627.311	1252.61	2	-1.85284	78.5195	13	15	12	13
	A0A1B2G2Q0;A0A0C5BIF3;A0A0E4G1U1;A0A0F8AEW0;A0A0K0XHM1;A0A0M3M1F3;A0A0N9HR78;A0A0R4IMF8;A0A0R4IVB0;A0A0S2VI41;A0A0U2IKZ9;A0A060X0G4;A0A060YDJ4;A0A060Z858;A0A087XUX0;A0A096VJY6;A0A125RLA5;A0A142DA87;A0A146NKP1;A0A146NVI8;A0A146PRT5;A0A146RDK2;A0A146RZ72;A0A146UXG4;A0A147AMV7;A5H1H8;B2MVI6;B5DG30;B5X3U6;B6E4Y9;B6E947;B6F134;B6F135;B6VAH2;D2YZT1;D3TJN8;E9PKE3;F1DSD3;F6K6F4;G1EHI2;G3P8K6;G9FLS8;G9G0W…	0.830547	2.7051	STAGDTHLGGEDFDNR		91.95	846.368	1690.72	2	2.06148	30.8376	1	2	1	0
	A0A1B2G2Q0;A0A0E4G1U1;A0A0M3M1F3;A0A0P7TS99;A0A1A8BF62;A0A1A8GCG9;A0A1A8IXY8;A0A1A8P475;A0A060VU47;A0A060YDJ4;A0A087XUX0;A0A096VJY6;A0A146NKP1;A0A146UXG4;A0A147APF5;A3RGT9;A5H1H8;B5X3U6;B6F133;C0HAK5;D3TJN8;D9ZNB3;F6M7U0;G9G0W7;H2SJP2;H2SJP3;I7GGT6;K9MR68;P08108;P47773;Q4SL93;Q6QIS4;Q76N60;R9WNY5;S4T781;W5KA74;W8GMB0;W8GMR6;X2CG11	1.13062	1.0906	DAGTISGLNVLR		89.29	608.337	1214.66	2	-2.74639	68.7073	4	2	3	2
	A0A1B2G2Q0;A0A0A8J382;A0A0C5BIF3;A0A0E4G1U1;A0A0F8AEW0;A0A0F8B474;A0A0G2JIW1;A0A0K0XHM1;A0A0K1U318;A0A0M3M1F3;A0A0N9HR78;A0A0R4IMF8;A0A0R4IVB0;A0A0S7LNH9;A0A0U2IKZ9;A0A1A7WK59;A0A1A8FLK9;A0A1A8G6R2;A0A1A8GCG9;A0A1A8JDR4;A0A1A8PRT9;A0A1I9LXI3;A0A060WES3;A0A060X0G4;A0A060XIH9;A0A060YDC0;A0A060YDJ4;A0A060Z858;A0A087XR58;A0A087XUX0;A0A096VJY6;A0A125RLA5;A0A142DA87;A0A146ML21;A0A146NKP1;A0A146NVI8;A0A…	0.752816	1.2202	VEIIANDQGNR		87.2	614.816	1227.62	2	-3.6146	30.1964	4	4	4	4
	A0A1B2G2Q0;A0A0E4G1U1;A0A0M3M1F3;A0A1A8BF62;A0A1A8IXY8;A0A1A8P475;A0A060YDJ4;A0A087XUX0;A0A146NKP1;A0A146UXG4;A3RGT9;A5H1H8;B5X3U6;B6F133;D3TJN8;D9ZNB3;E9PKE3;F6M7U0;G9G0W7;H2SJP2;H2SJP3;I7GGT6;K9MR68;P08108;P11142;P47773;Q4SL93;Q6QIS4;Q76N60;W5KA74;W8GMB0;W8GMR6;X2CG11	22.7307	0.631079	GPAVGIDLGTTYSCVGVFQHGK	[14] Methylthio (C)	87.19	751.366	2251.08	3	0.192203	96.9746	0	1	5	1
	A0A1B2G2Q0;A5H1H8;P08108;Q76N60;S4T781	0.807698	1.67819	TVNNAVVTVPAYFNDSQR		84.67	665.668	1993.98	3	-1.40707	73.4785	2	2	3	2
	A0A1B2G2Q0;A0A0S1RWB6;A0A1A8BF62;A0A1A8IXY8;A0A1A8P475;A0A060YDJ4;A0A087XUX0;A0A146NKP1;A0A146UXG4;A0A172LPZ7;A3RGT9;B5X3U6;B6F133;D3TZA6;D9ZNB3;F6M7U0;G9G0W7;I7GGT6;K9MR68;P47773;Q4SL93;Q6QIS4;W8GMR6	1.9761	4.47522	NGLESYAFNMK	[10] Oxidation (M)	79.28	645.298	1288.58	2	4.63013	50.9666	2	1	2	2
	A0A1B2G2Q0;A0A0A7DLL1;A0A0K1U318;A0A0M3M1F3;A0A0P7TS99;A0A1A8BF62;A0A1A8IXY8;A0A1A8P475;A0A1I9LXI3;A0A060VU47;A0A060YDJ4;A0A087XUX0;A0A096VJY6;A0A147APF5;A0A172LPZ7;A3RGT9;A5H1H8;B5B0I3;B5X3U6;B6E4Y9;B6E947;B6F133;B6VAH2;C0HAK5;D3TJN8;D3TZA6;D9ZNB3;E9PKE3;F4YAX3;F6M7U0;G3NXI7;G3NXJ7;G9G0W7;H2SJP2;H2SJP3;K9MR68;O73922;P08108;P11142;P47773;Q1HP65;Q4SL93;Q6PGX4;Q6QIS4;Q7SZM8;Q7T276;Q76N60;R9WNY5;V5L…	2.1388	3.4772	QTQTFTTYSDNQPGVLIQVYEGER		77.33	925.451	2773.33	3	3.49052	87.0517	2	2	2	3
	A0A1B2G2Q0;A5H1H8;G9FLS8;L0R6A4;P08108;Q76N60;S4T781	1.43006	2.82564	TVNNAVVTVPAYFNDSQR		76.07	998.004	1993.99	2	3.3144	74.0317	1	1	2	2
	A0A1B2G2Q0;A0A0E4G1U1;A0A1A8BF62;A0A1A8IXY8;A0A1A8P475;A0A1I9LXI3;A0A060VU47;A0A060YDJ4;A0A087XUX0;A0A096VJY6;A0A146NKP1;A0A146UXG4;A3RGT9;A5H1H8;B5X3U6;B6F133;C0HAK5;D3TZA6;D9ZNB3;E9PKE3;F6M7U0;G9G0W7;I3KYD6;P08108;P11142;P17066;P47773;Q6QIS4;Q76N60;W5KA74;W8GMB0;W8GMR6	1.45486	0.766027	LLQDFFNGK		67.49	541.285	1080.56	2	-3.67288	70.6877	4	5	5	4
	A0A1B2G2Q0;A0A0C5BIF3;A0A0E4G1U1;A0A0F8AEW0;A0A0K0XHM1;A0A0M3M1F3;A0A0P7TS99;A0A0P7U8Q6;A0A0R4IMF8;A0A0R4IVB0;A0A060YDJ4;A0A060Z858;A0A087XR58;A0A087XUX0;A0A096VJY6;A0A146NKP1;A0A146UXG4;A0A147AMV7;A5H1H8;B2MVI6;B4E3Z9;B5X3U6;B6F134;C9WE63;D3TJN8;E9PKE3;F6K6F4;G1EHI2;G3P8K6;G9FLS8;G9G0W7;H2LKZ3;H2SJP2;H2SJP3;H3DM99;I6TPU5;I7GGT6;K9MR68;L0R6A4;M3ZHN8;M4VMY6;P08108;P11142;P47773;P79984;Q4RHR7;Q4SL9…	0.718312	0.103835	EIAEAYLGK		66.86	497.26	992.506	2	-11.9931	43.7856	4	9	3	6
	A0A1B2G2Q0;A0A0F8AEW0;A0A0S1RWB6;A0A060YDJ4;A0A087XR58;A0A087XUX0;A0A096VJY6;A0A172LPZ7;A5H1H8;B2MVI6;B5X3U6;B6F134;C9WE63;D3TZA6;G9FLS8;H2SJP2;H2SJP3;I7GGT6;M3ZHN8;M4VMY6;P47773;Q4SL93;Q6PGX4;Q6TDU0;Q8UWM8;Q76N60;Q804B6;T2AZ78;W5KA74;W8GMR6	0.627809	0.797647	CNEVISWLDK	[1] Methylthio (C)	65.66	626.795	1251.58	2	9.66961	82.6972	2	1	1	1
	A0A1B2G2Q0;A0A0C5BIF3;A0A0E4G1U1;A0A0F8AEW0;A0A0K0XHM1;A0A0M3M1F3;A0A0N9HR78;A0A0R4IMF8;A0A0R4IVB0;A0A0S2VI41;A0A0U2IKZ9;A0A060X0G4;A0A060YDJ4;A0A060Z858;A0A087XUX0;A0A096VJY6;A0A125RLA5;A0A142DA87;A0A146NKP1;A0A146NVI8;A0A146PRT5;A0A146RDK2;A0A146RZ72;A0A146UXG4;A0A147AMV7;A5H1H8;B2MVI6;B5DG30;B5X3U6;B6E4Y9;B6E947;B6F134;B6F135;B6VAH2;D2YZT1;D3TJN8;E9PKE3;F1DSD3;F6K6F4;G1EHI2;G3P8K6;G9FLS8;G9G0W…	0.80464	2.29996	STAGDTHLGGEDFDNR		54.97	564.578	1690.71	3	-3.59914	30.8376	5	3	5	5
	A0A1B2G2Q0;A0A0A8J382;A0A0C5BIF3;A0A0E4G1U1;A0A0F8AEW0;A0A0F8B474;A0A0G2JIW1;A0A0K0XHM1;A0A0K1U318;A0A0M3M1F3;A0A0N9HR78;A0A0P7TS99;A0A0P7Y8R9;A0A0R4IMF8;A0A0R4IVB0;A0A0S1RWB6;A0A0U2IKZ9;A0A1A7ZX41;A0A1A8G6R2;A0A1A8GCG9;A0A1A8PRT9;A0A1I9LXI3;A0A060X0G4;A0A060YDC0;A0A060YDJ4;A0A060Z858;A0A087XR58;A0A087XUX0;A0A096VJY6;A0A125RLA5;A0A142DA87;A0A146NKP1;A0A146NVI8;A0A146SV22;A0A146UXG4;A0A146XV60;A0A…	0.918769	9.09367	ITITNDK		53.67	402.72	803.425	2	-16.8895	18.3951	2	1	2	1
	A0A1B2G2Q0;A0A087XUX0;A0A142DA87;A5H1H8;G9G0W7;H2SJP2;H2SJP3;M4QML9;Q4SL93;Q6TDU0;Q76N60;W8GMR6	0.771065	0.456022	GQIHDIVLVGGSTR		48.87	726.401	1450.79	2	-0.650068	48.0836	2	1	1	0
	A0A1B2G2Q0;A0A087XUX0;A0A142DA87;A5H1H8;G9G0W7;H2SJP2;H2SJP3;M4QML9;Q4SL93;Q6TDU0;Q76N60;W8GMR6	0.712857	0.584345	GQIHDIVLVGGSTR		47.79	484.601	1450.78	3	-4.97394	48.0836	0	3	1	2
	A0A1B2G2Q0;A0A0A8J382;A0A0C5BIF3;A0A0E4G1U1;A0A0F8AEW0;A0A0F8B474;A0A0K0XHM1;A0A0K1U318;A0A0M3M1F3;A0A0N9HR78;A0A0P7TS99;A0A0P7U8Q6;A0A0P7Y8R9;A0A0R4IMF8;A0A0R4IVB0;A0A0S1RWB6;A0A0S2VI41;A0A0S7LNH9;A0A0U2IKZ9;A0A1A7WK59;A0A1A7ZX41;A0A1A8FLK9;A0A1A8G6R2;A0A1A8GCG9;A0A1A8JDR4;A0A1A8PRT9;A0A1I9LXI3;A0A060WES3;A0A060X0G4;A0A060YDC0;A0A060YDJ4;A0A060Z858;A0A087XR58;A0A087XUX0;A0A096VJY6;A0A125RLA5;A0A…	1.05157	1.21199	IINEPTAAAIAYGLDK		36.11	553.968	1658.88	3	-2.96026	78.4424	0	1	1	0
	A0A1B2G2Q0;A0A1A8BF62;A0A1A8IXY8;A0A1A8P475;A0A060VU47;A0A060YDJ4;A0A087XUX0;A0A096VJY6;A3RGT9;A5H1H8;B5X3U6;B6F133;C0HAK5;D9ZNB3;E9PKE3;F6M7U0;G9G0W7;H2SJP2;H2SJP3;K9MR68;P08108;P11142;Q1HP65;Q4SL93;Q6QIS4;Q76N60;S4T781;W5KA74;W5KAX2;W8GMB0;W8GMR6	2.75749	0.114895	SINPDEAVAYGAAVQAAILSGDK		36.08	1130.58	2259.15	2	6.29458	105.74	0	1	1	0
C1BEM6	23	0.931144	0.567056	23								133	184	160	139
	C1BEM6;A0A060XSW0;A9YVA2;C1BEX3;C1BG67;P02141	4.17074	0.394919	HFSTFGNLSTPAAIMGNPAVAK		110.41	744.378	2230.11	3	-4.16988	85.1036	8	22	24	18
	C1BEM6;C1BY71	1.3714	0.721178	LGPAVFNADTQEAFQK		104.56	868.439	1734.86	2	2.88111	70.8996	6	6	5	5
	C1BEM6;A0A060XSW0;A9YVA2;C1BEX3;C1BF45;C1BG67;P02141	5.39489	0.370582	LLADCITVCVAAK	[5] Methylthio (C)|[9] Methylthio (C)	103.84	706.345	1410.68	2	1.64807	109.727	3	7	6	5
	C1BEM6;A0A060XSW0;A9YVA2;C1BEX3;C1BG67;P02141	4.24331	0.431063	HFSTFGNLSTPAAIMGNPAVAK	[15] Oxidation (M)	102.74	749.712	2246.12	3	0.00554824	72.6906	4	5	10	4
	C1BEM6;A0A0S7IJG6;A0A1A7Y6Y0;A0A1A8GK70;A0A1A8II21;A0A1A8N0S6;A0A060XSW0;A0A087XVT9;A9YVA2;B2BP38;C1BEX3;C1BF45;C1BG67;C1BY22;I3IYZ1;I3IZ27;P02141;P56251;Q5I122	3.14086	0.699767	FLAVVVSALGR		96.32	566.346	1130.68	2	-2.52338	88.782	25	31	27	26
	C1BEM6;A0A060XSW0;A9YVA2;C1BEX3;C1BG67;P02141	1.42561	0.856239	ISVDEIGPQALAR		90.56	684.877	1367.74	2	-0.639384	68.9938	18	21	18	17
	C1BEM6;A0A060XSW0;C1BG67;P02141	0.508307	0.0172698	NTYTALSVMHSEK	[9] Oxidation (M)	89.49	748.855	1495.7	2	-1.85366	32.6118	0	1	2	0
	C1BEM6	1.00321	0.645131	LGPAVFNADTQEAFQK		85.01	579.293	1734.86	3	-0.991663	71.5799	1	2	0	2
	C1BEM6;A0A060XSW0;A9YVA2;C1BEX3;C1BG67;P02141	1.44	1.15869	ISVDEIGPQALAR		84.07	456.918	1367.73	3	-5.91206	69.2061	1	2	0	1
	C1BEM6;A0A060XSW0;C1BG67;P02141	0.931144	0.861892	NTYTALSVMHSEK		77.71	740.854	1479.69	2	-6.36113	46.2246	1	1	2	1
	C1BEM6;A0A060XSW0;A9YVA2;C1BEX3;C1BG67;P02141	1.7565	0.72542	LLIVSPWTQR		74.52	606.858	1211.7	2	-1.57749	81.9723	22	25	22	22
	C1BEM6;A0A060XSW0;C1BG67;P02141	0.200421	2.32638	AVQNLDDIKNTYTALSVMHSEK		73.34	620.063	2476.22	4	-1.9293	75.3315	1	1	1	1
	C1BEM6;A0A060XSW0;A9YVA2;C1BEX3;C1BG67;P02141	0.92864	0.195674	SAIVGLWGK		69.46	465.771	929.527	2	-6.09762	67.0223	4	5	6	5
	C1BEM6;A0A060XSW0;C1BEX3;C1BFL6;C1BG64;C1BG67;P02141	0.882574	70.3963	AVQNLDDIK		68.02	508.272	1014.53	2	-5.36879	33.0296	7	3	9	6
	C1BEM6;A0A060XSW0;A9YVA2;C1BEX3;C1BG67;P02141	14.0126	0.263014	HFSTFGNLSTPAAIMGNPAVAK		66.01	558.535	2230.11	4	-3.9302	85.1036	1	2	1	2
	C1BEM6;A0A060XSW0;B5X810;C1BEX3;C1BFL6;C1BG64;C1BG67;Q5I122;Q7LZL9	0.81133	0.995932	VDWTDAER		60.58	496.228	990.441	2	-0.404717	39.217	6	3	5	5
	C1BEM6;A0A060XSW0;A9YVA2;C1BEX3;C1BF45;C1BG67;P02141	0.824056	0.567056	TVMHGLDR	[3] Oxidation (M)	57.82	472.731	943.448	2	-7.00941	13.7288	14	28	12	13
	C1BEM6;A0A060XSW0;B5X810;C1BEX3;C1BFL6;C1BG64;C1BG67;Q5I122;Q7LZL9	0.87063	1.20129	VDWTDAER	[N-term] Acetyl (Protein N-term)	55.76	517.235	1032.46	2	4.58134	60.4524	2	1	1	2
	C1BEM6;A0A060XSW0;B5X810;C1BEX3;C1BFL6;C1BG64;C1BG67;P02141;Q5I122	0.450802	0.123289	LHVDPDNFR		55.23	556.775	1111.54	2	-4.88439	40.9472	1	5	1	1
	C1BEM6;A0A060XSW0;C1BG67;P02141	0.381845	0.103939	NTYTALSVMHSEK		51.07	494.242	1479.7	3	0.75318	46.3201	2	3	1	1
	C1BEM6;A0A060XSW0;C1BG67;P02141	0.691721	0.0314166	NTYTALSVMHSEK	[9] Oxidation (M)	44.88	499.571	1495.69	3	-4.37693	37.6495	2	4	1	1
	C1BEM6;A0A060XSW0;A9YVA2;C1BEX3;C1BF45;C1BG67;D0VWS2;P02141;P56251;Q5I122;W5LAP6;W5LAQ9;W5LAR6;W5LAT8	0.718518	0.252488	LHVDPDNFR		42.94	371.518	1111.53	3	-6.86872	40.9085	3	4	5	1
	C1BEM6;A0A060XSW0;B5X810;C1BEX3;C1BFL6;C1BG64;C1BG67;P02141	1.54129	0.342931	TVMHGLDR		42.24	464.734	927.454	2	-6.64515	19.5275	1	2	1	0
P48668	23	0.573941	0.98371	23								66	50	49	41
	P48668;P02538	0.750706	1.77016	AIGGGLSSVGGGSSTIK		123.55	724.39	1446.77	2	-1.49939	49.1696	2	1	2	2
	P48668;P04259	1.81913	0.98371	SGFSSISVSR		99.67	513.762	1025.51	2	-3.78243	43.8695	4	2	3	2
	P48668;P02538;P04259;P12035	0.277107	1.68152	TAAENEFVTLK		94.13	611.816	1221.62	2	-4.86729	53.4563	3	3	2	1
	P48668;P02538;P04259	0.509298	0.348454	ADTLTDEINFLR		81.69	704.354	1406.69	2	-8.06992	86.908	2	1	1	1
	P48668;P02538;P04259;P13647;P35908	1.24246	0.484188	NLDLDSIIAEVK		81.24	665.367	1328.72	2	0.0531548	99.4937	9	10	8	8
	P48668;P02538;P04259;P13647	0.618893	2.0805	WTLLQEQGTK		78.26	602.318	1202.62	2	-7.07409	58.3611	4	2	4	4
	P48668;P02538	0.510338	2.00095	YEELQVTAGR		77.65	583.292	1164.57	2	-7.18847	39.5779	4	3	3	3
	P48668;P04259	0.525967	1.05143	NMQDLVEDLK		71.78	602.802	1203.59	2	6.36027	71.7952	2	1	1	1
	P48668;P02538;P04259;P35908	0.588475	12.5006	AQYEEIAQR		68.15	554.272	1106.53	2	-5.42752	25.7871	4	2	3	3
	P48668;P02538;P04259	0.45062	0.412925	LEGLEDALQK		67.79	558.297	1114.58	2	-6.34336	56.0521	3	1	1	1
	P48668;P02538;P04259;P13647;P35908;Q8N1N4	0.362569	0.909078	LLEGEECR	[7] Methylthio (C)	65.74	497.722	993.43	2	3.59335	39.5779	3	2	2	1
	P48668;P02538;P04259	0.784468	0.911989	SLYGLGGSK		62.92	441.236	880.457	2	-8.62135	39.1014	0	1	1	1
	P48668;P02538;P04259	0.278552	1.33618	QEIAEINR		62.66	486.755	971.495	2	-9.15672	26.4239	5	2	3	1
	P48668;P02538;P13647	0.589575	9.78805	QLDSIVGER	[N-term] Gln->pyro-Glu (N-term Q)	62.06	500.259	998.503	2	0.298777	65.472	3	1	0	1
	P48668;P02538;P13647	0.921441	0.116188	QLDSIVGER		61.55	508.767	1015.52	2	-10.0821	40.6045	1	3	2	1
	P48668;P04259	0.573941	1.83692	NMQDLVEDLK	[2] Oxidation (M)	58.31	610.8	1219.59	2	8.78553	50.6003	2	2	0	0
	P48668;A0A0P7V3N2;E6ZFH1;M3ZFN0;P02538;P04259;P04264;P13647	0.751722	4.68733	NKYEDEINKR		54.42	436.887	1307.64	3	-6.379	16.1912	5	2	4	3
	P48668;P02538;P04259;P13647	0.454385	3.79716	DVDAAYMNK	[7] Oxidation (M)	54.4	521.732	1041.45	2	5.84081	16.0475	3	1	2	2
	P48668;P02538;P04259	0.357604	0.566215	QEIAEINR	[N-term] Gln->pyro-Glu (N-term Q)	51.81	478.249	954.484	2	7.51715	46.2959	2	1	2	1
	P48668;A0A0P7V3N2;E6ZFH1;P02538;P04259;P12035;P13647;P35908;Q5XKE5;Q7SYF7;Q7Z794;W5KLZ2	0.60738	0.826848	FASFIDK		49.6	414.216	826.418	2	-6.60158	48.8728	3	6	3	3
	P48668;A0A0P7V3N2;P02538;P04259;Q7SYF7	0.539101	0.848625	EYQELMNVK		46.92	577.281	1152.55	2	0.107671	47.3672	1	1	1	0
	P48668;A0A0P7V3N2;E6ZFH1;M3ZFN0;P02538;P04259;P04264;P13647;Q5XKE5	1.13074	0.925999	NKYEDEINK		44.82	384.853	1151.54	3	-8.29642	16.1912	0	1	1	1
	P48668;P02538;P04259;P13647	0.228238	0.0643524	QNLEPLFEQYINNLR		42.01	630.991	1889.95	3	-6.05176	109.156	1	1	0	0
W8W0Y8	23	1.20113	0.777374	23								80	87	90	90
	W8W0Y8	2.72961	1.22218	LLTGELFNFSSLQGK		117.78	827.453	1652.89	2	8.92889	102.424	15	2	17	18
	W8W0Y8	2.17012	1.21957	LLTGELFNFSSLQGK		102.75	551.965	1652.87	3	-2.62508	101.574	2	2	3	4
	W8W0Y8	1.03014	20.7768	FLIGPAGEPFK		95.68	588.325	1174.64	2	-2.62033	79.7827	19	4	19	17
	W8W0Y8	1.16562	1.12593	FLTSNIEGDIK		92.77	618.824	1235.63	2	-4.57362	62.8792	3	6	4	5
	W8W0Y8;M1H6G2;W8E8S0	0.964636	1.79286	DYTQMNELHER	[5] Oxidation (M)	79.67	726.317	1450.62	2	2.84481	29.1296	5	1	5	7
	W8W0Y8	2.66191	0.764979	DKLPFPSDEPMALMNDPK	[11] Oxidation (M)	78.11	687.659	2059.96	3	-1.48151	74.1251	2	2	3	1
	W8W0Y8	4.39395	0.828725	DKLPFPSDEPMALMNDPK		77.64	682.329	2043.96	3	-0.520632	84.6698	2	3	3	4
	W8W0Y8	1.79448	0.777374	DKLPFPSDEPMALMNDPK	[11] Oxidation (M)|[14] Oxidation (M)	76.11	692.992	2075.95	3	0.331843	62.6519	3	3	3	3
	W8W0Y8	2.5417	0.713436	DKLPFPSDEPMALMNDPK	[14] Oxidation (M)	75.16	687.66	2059.96	3	-0.197291	71.9004	0	2	2	2
	W8W0Y8	1.20113	0.691018	LPFPSDEPMALMNDPK	[9] Oxidation (M)|[12] Oxidation (M)	69.23	917.427	1832.84	2	3.5577	66.0038	0	1	1	0
	W8W0Y8	1.17892	0.382724	TDIAWNFEK		66.49	562.284	1122.55	2	16.507	64.3257	1	7	1	0
	W8W0Y8	1.00745	0.464609	NEEILMSLK	[6] Oxidation (M)	65.37	546.785	1091.56	2	1.84389	58.8969	3	9	4	3
	W8W0Y8	0.856472	0.386853	LPFPSDEPMALMNDPK	[12] Oxidation (M)	61.97	909.436	1816.86	2	11.1322	76.636	0	1	0	2
	W8W0Y8	0.963135	3.30114	MFYDLTAK	[1] Oxidation (M)	61.82	502.741	1003.47	2	-0.357161	47.7277	2	2	2	2
	W8W0Y8	0.742203	0.09382	NEEILMSLK		61.2	538.785	1075.55	2	-3.07967	65.2394	2	14	2	3
	W8W0Y8;M1H6G2;W8E8S0	1.01646	1.47449	DYTQMNELHER		61.17	718.317	1434.62	2	-0.700545	34.9331	2	2	0	0
	W8W0Y8	1.7555	1.10049	LPFPSDEPMALMNDPK	[9] Oxidation (M)	58.97	909.43	1816.84	2	3.69231	77.3061	2	2	2	3
	W8W0Y8;Q9DFF2;W8W0V5	0.771527	0.299664	DAHPLFVYLK		56.38	601.831	1201.65	2	-2.22218	72.8052	4	9	4	2
	W8W0Y8	1.53453	0.286115	MFYDLTAK		50.75	494.741	987.468	2	-5.75084	57.2885	6	7	5	3
	W8W0Y8	14.6769	0.645692	CIIWSPVCR	[1] Methylthio (C)|[8] Methylthio (C)	49.6	584.758	1167.5	2	-3.60494	95.5631	0	3	1	1
	W8W0Y8;M1H6G2;W8E8S0	1.02463	33.8687	DYTQMNELHER		47.42	479.211	1434.61	3	-5.52316	35.0741	6	1	8	8
	W8W0Y8;A0A060CZ14;M1H6G2;M4SQE4	1.24026	1.52378	DYTQMNELHER	[5] Oxidation (M)	43.45	484.543	1450.61	3	-6.0418	23.4773	0	2	0	1
	W8W0Y8	1.35582	0.353116	LPFPSDEPMALMNDPK		43.13	901.43	1800.84	2	1.10128	90.3231	1	2	1	1
A0A060WA58	22	1.46167	1.33107	22								38	33	38	52
	A0A060WA58;A0A0S7GZ12;A0A060Y107;A0A087Y3B1;E7EQG2;F1R166;G3PUA5;H2LY80;H2M4J3;M4A176;Q14240;W5LIN9;W5LXU4;W5U9P4	2.34705	0.789822	GYDVIAQAQSGTGK		104.33	697.848	1393.68	2	-1.51871	42.53	2	2	2	2
	A0A060WA58;A0A060W9V3;A0A060Y107;H2RXZ8;H2RXZ9;H2RY00;H2RY01;H2RY02;H2RY03	0.796307	1.45072	MFVLDEADEMLSR	[1] Oxidation (M)	103.47	786.361	1570.71	2	4.12963	86.474	3	4	3	6
	A0A060WA58;A0A060W9V3;A0A060Y107;H2RXZ8;H2RXZ9;H2RY00;H2RY01;H2RY02;H2RY03	0.808798	5.27468	MFVLDEADEMLSR	[10] Oxidation (M)	101.31	786.365	1570.71	2	8.58695	77.2823	2	1	2	3
	A0A060WA58;A0A060W9V3;A0A060Y107	0.906126	39.8546	KEELTLEGIR		91.79	594.33	1186.65	2	-8.54986	49.8083	2	1	1	3
	A0A060WA58;A0A0S7GZ12;A0A060W9V3;A0A060Y107;A0A087Y3B1;E7EQG2;F1R166;G3PUA5;H2LY80;H2M4J3;H2RXZ8;H2RXZ9;H2RY00;H2RY01;H2RY02;H2RY03;M4A176;Q14240;W5LIN9;W5LXU4;W5U9P4	3.93469	0.668691	MFVLDEADEMLSR	[1] Oxidation (M)|[10] Oxidation (M)	91.6	794.359	1586.7	2	5.18381	66.2865	2	2	2	4
	A0A060WA58;A0A060W9V3;A0A060Y107;A0A146ULS5;A0A147B620;H2RXZ8;H2RXZ9;H2RY00;H2RY01;H2RY02;H2RY03	1.55362	1.35313	VLITTDLLAR		90.29	557.843	1113.67	2	-3.25334	80.5645	7	1	8	8
	A0A060WA58;A0A060W9V3;A0A060Y107	1.20911	2.64459	DFTVSALHGDMDQK	[11] Oxidation (M)	88.69	790.357	1578.7	2	0.903489	46.7494	1	1	1	1
	A0A060WA58;A0A060Y107	1.14931	1.31729	LQAEAPHIVVGTPGR		88.61	515.619	1543.83	3	-8.02053	53.8897	0	2	0	2
	A0A060WA58;A0A060W9V3;A0A060Y107;H2RXZ8;H2RXZ9;H2RY00;H2RY01;H2RY02;H2RY03	1.03922	0.932868	MFVLDEADEMLSR		86.71	778.366	1554.72	2	7.02992	96.8168	1	2	0	3
	A0A060WA58;A0A060Y107	1.50781	1.6895	GTQALVLAPTR		85.82	563.83	1125.65	2	-5.18085	50.4618	3	1	3	2
	A0A060WA58;A0A060Y107	0.606999	0.395832	LPTSTQVVLLSATMPQDVLEVTK	[14] Oxidation (M)	85.35	829.453	2485.34	3	0.805478	104.966	2	2	2	2
	A0A060WA58;A0A060W9V3;A0A060Y107	0.63674	0.580478	DFTVSALHGDMDQK		78.88	782.361	1562.71	2	2.28548	56.8126	0	1	0	1
	A0A060WA58;A0A060Y107	4.35635	1.34484	LPTSTQVVLLSATMPQDVLEVTK		78.79	824.123	2469.35	3	2.56646	113.9	2	1	3	2
	A0A060WA58;A0A060W9V3;A0A060Y107	1.41553	2.72227	EELTLEGIR		78.58	530.282	1058.55	2	-10.483	60.023	1	2	1	1
	A0A060WA58;A0A0S7HRQ1;A0A060Y107;A0A087XD19;A0A146NQF2;A0A146X5V4;A0A146X753;M3ZQQ7	1.20132	2.15523	ELAQQIQK		70.62	479.268	956.521	2	-8.12347	21.2319	2	3	3	4
	A0A060WA58;A0A060W9V3;A0A060Y107;E7EQG2;F1R166;G3PUA5;H2LY80;Q14240;W5LIN9;W5LXU4;W5U9P4	1.91871	6.56927	VFDMLNR	[4] Oxidation (M)	59.95	455.723	909.432	2	-6.60353	35.3887	2	1	1	2
	A0A060WA58;A0A0F8APA0;A0A0R4IKW3;A0A0S7GZ12;A0A0S7H3Y1;A0A1A8F3K7;A0A1A8P1W5;A0A060VRX3;A0A060W9V3;A0A060Y107;A0A087XUN9;A0A087Y3B1;B5DG42;C1BZ96;E3TD56;E3TEY2;E7EQG2;F1R166;G3PUA5;H2LY80;H2M4J3;H2MW23;H2RXZ8;H2RXZ9;H2RY00;H2RY01;H2RY02;H2RY03;H2TWV1;H3CB69;I3KV15;M4A176;M4AI55;P38919;Q4TAL3;Q7ZVA6;Q14240;W5LIN9;W5LNU7;W5LXU4;W5NFP2;W5U9P4	17.0526	0.0921633	KVDWLTEK		55.91	509.777	1017.54	2	-9.26861	40.0354	0	1	1	0
	A0A060WA58;A0A060W9V3;A0A060Y107	1.1675	0.264285	QFYINVEK		53.34	520.771	1039.53	2	-5.85599	54.9472	1	1	1	1
	A0A060WA58;A0A060W9V3;A0A060Y107	1.83606	0.884609	DQIYEIFQK		51.78	592.302	1182.59	2	-2.61957	71.0313	2	1	2	1
	A0A060WA58;A0A060W9V3;A0A060Y107	1.68002	0.460284	VFDMLNR		51.32	447.726	893.438	2	-6.11516	55.2356	1	1	1	2
	A0A060WA58;A0A0F8APA0;A0A0R4IKW3;A0A0S7GZ12;A0A0S7H3Y1;A0A1A8F3K7;A0A1A8P1W5;A0A060VRX3;A0A060Y107;A0A087XUN9;A0A087Y3B1;B5DG42;C1BZ96;E3TD56;E3TEY2;E7EQG2;F1R166;G3PUA5;H2LY80;H2M4J3;H2MW23;H2RXZ8;H2RXZ9;H2RY00;H2RY01;H2RY02;H2RY03;H2TWV1;H3CB69;I3KV15;M4A176;M4AI55;P38919;Q4TAL3;Q7ZVA6;Q14240;W5LIN9;W5LNU7;W5LXU4;W5NFP2;W5U9P4	1.56253	2.87583	GIYAYGFEK		42.4	524.262	1046.51	2	2.81368	53.327	1	1	0	1
	A0A060WA58;A0A0S7GZ12;A0A060W9V3;A0A060Y107;A0A087Y3B1;H2M4J3;M4A176	1.6419	0.885715	QFYINVEK	[N-term] Gln->pyro-Glu (N-term Q)	41.81	512.259	1022.5	2	-2.74465	75.3554	1	1	1	1
A0A060XF42	22	1.21514	0.805801	22								50	52	47	44
	A0A060XF42;A0A060VYY9;A0A060XGL3;A0A060XXW6;B5DG32;B5X1S6;C1BJZ6;H2M998	1.27546	0.653306	NSYYGAESASITPLEDLYK		115.11	1061.01	2120.01	2	5.9617	86.908	2	3	2	2
	A0A060XF42;A0A060VYY9	1.16038	0.2298	YIAIASSVVETNDPEK		111.28	868.442	1734.87	2	0.430669	62.4358	1	2	0	1
	A0A060XF42	3.98347	0.714227	FVSVSDQYAPTDMGK		101.8	822.884	1643.75	2	1.79476	57.9957	1	1	1	1
	A0A060XF42;A0A060VYY9;B5DG32	1.28023	0.853432	NTGDVNSCQIIIPQIQVNR	[8] Methylthio (C)	99.19	720.031	2157.07	3	1.60183	95.9873	1	2	1	1
	A0A060XF42;A0A1A8N4L6;A0A060VYY9;A0A060XGL3;A0A060XXW6;A0A087XI82;A0A096LYK3;B5DG32;B5X1S6;C1BJZ6;H2M998;W5KSN1;W5NF56	2.35742	2.20152	FLMANGQLVR		86.93	574.813	1147.61	2	-5.46333	62.6519	1	2	1	1
	A0A060XF42;A0A060VYY9;B5DG32	0.287891	1.02427	VPVTETEALASSLMGIFEK	[14] Oxidation (M)	81.99	680.019	2037.03	3	0.283433	112.922	2	2	1	2
	A0A060XF42;A0A1A8N4L6;A0A060VYY9;A0A060WXA9;A0A060XGL3;A0A060XXW6;A0A087XI82;A0A096LYK3;B5DG32;B5X1S6;C1BJZ6;H2M998;W5KSN1;W5NEJ2;W5NF56	6.47188	2.25653	SPYLYPLYGLGELPQGFAR		81.47	714.374	2140.1	3	0.833406	113.395	3	1	6	3
	A0A060XF42;A0A1A8N4L6;A0A060VYY9;A0A060XGL3;A0A060XXW6;B5DG32;B5X1S6;C1BJZ6	0.9611	1.38896	QLICDPSYIMDR	[4] Methylthio (C)|[10] Oxidation (M)	80.04	758.338	1514.66	2	3.54925	82.0799	2	3	1	2
	A0A060XF42	2.0879	0.801146	FVSVSDQYAPTDMGK	[13] Oxidation (M)	78.21	830.881	1659.75	2	1.90304	48.3117	2	1	1	1
	A0A060XF42;B5DG32	1.13891	1.87872	TDDYLDQPCINTINR	[9] Methylthio (C)	76.63	913.91	1825.81	2	4.61897	77.7895	1	1	1	1
	A0A060XF42;A0A1A8N4L6;A0A060VYY9;A0A060XGL3;A0A060XXW6;A0A087XI82;A0A096LYK3;B5DG32;B5X1S6;C1BJZ6;H2M998;W5KSN1;W5NF56	1.56134	2.10958	FLMANGQLVR	[3] Oxidation (M)	75.86	582.811	1163.61	2	-4.30897	51.6857	3	1	2	3
	A0A060XF42;A0A1A8N4L6;A0A060VYY9;A0A060XGL3;A0A060XXW6;B5DG32;B5X1S6;C1BJZ6	1.2699	1.76102	QLICDPSYIMDR	[N-term] Gln->pyro-Glu (N-term Q)|[4] Methylthio (C)	72.72	741.829	1481.64	2	6.07103	117.551	0	1	1	2
	A0A060XF42;A0A060VYY9;B5DG32	1.0276	0.796834	DSQIFISR		70.39	483.254	964.493	2	-5.62299	44.6091	4	4	5	4
	A0A060XF42;A0A1A8N4L6;A0A060VYY9;A0A060XGL3;A0A060XXW6;B5DG32;B5X1S6;C1BJZ6	0.937696	3.90007	QLICDPSYIMDR	[N-term] Gln->pyro-Glu (N-term Q)|[4] Methylthio (C)|[10] Oxidation (M)	70.09	749.824	1497.63	2	2.15072	103.052	2	2	2	2
	A0A060XF42;A0A1A8N4L6;A0A060VYY9;A0A060XGL3;A0A060XXW6;A0A087XI82;A0A096LYK3;B5DG32;B5X1S6;C1BJZ6;H2M998;W5KSN1;W5NF56	1.14064	1.4906	MLLITQVTR	[1] Oxidation (M)	66.52	545.815	1089.62	2	-5.66843	60.8004	15	9	11	12
	A0A060XF42;A0A1A8N4L6;A0A060VYY9;A0A060WXA9;A0A060XGL3;A0A060XXW6;A0A087XI82;A0A096LYK3;B5DG32;B5X1S6;C1BJZ6;H2M998;W5KSN1;W5NEJ2;W5NF56	1.30923	0.1226	LYSESLAR		61.81	469.747	937.479	2	-8.84173	31.9618	2	2	2	2
	A0A060XF42;A0A1A8N4L6;A0A060VYY9;A0A060XGL3;A0A060XXW6;A0A087XI82;A0A096LYK3;B5DG32;B5X1S6;C1BJZ6;H2M998;W5KSN1;W5NF56	2.29255	0.810457	MLLITQVTR		60.01	537.818	1073.62	2	-4.85631	68.7073	2	6	4	2
	A0A060XF42;A0A060VYY9;A0A060XGL3;A0A060XXW6;B5DG32;B5X1S6;C1BJZ6;G3Q6S8	0.704915	0.095851	TYDATTHFETTCDDIK	[12] Methylthio (C)	55.88	636.267	1905.78	3	1.10714	63.6775	1	3	1	1
	A0A060XF42;A0A060XGL3;A0A060XXW6;B5DG32;B5X1S6;C1BJZ6;G3Q6S8;W5KSN1	0.863586	0.775081	VIEGSFVYK		54.61	521.279	1040.54	2	-10.7602	49.9755	2	1	1	1
	A0A060XF42;A0A060VYY9;B5DG32	21.0557	0.0437542	VPVTETEALASSLMGIFEK		53.36	674.68	2021.02	3	-9.61423	123.882	0	1	1	0
	A0A060XF42;A0A0F8ATZ1;A0A1A8N4L6;A0A060VYY9;B5DG32;H2M998;I3K1Q8;W5KSN1	0.556841	0.190258	ELKPALDLLEPIEQK		49.95	579.325	1734.95	3	-13.8679	89.6362	1	3	1	0
	A0A060XF42;A0A060VYY9;B5DG32	0.56629	0.71706	DWSVDLIPK		49.31	536.784	1071.55	2	-5.40758	85.1065	2	1	1	0
A0A060XSW0	22	0.929892	0.49906	22								128	178	158	134
	A0A060XSW0;A9YVA2;C1BEM6;C1BEX3;C1BG67;P02141	4.17074	0.394919	HFSTFGNLSTPAAIMGNPAVAK		110.41	744.378	2230.11	3	-4.16988	85.1036	8	22	24	18
	A0A060XSW0;A9YVA2;C1BEM6;C1BEX3;C1BF45;C1BG67;P02141	5.39489	0.370582	LLADCITVCVAAK	[5] Methylthio (C)|[9] Methylthio (C)	103.84	706.345	1410.68	2	1.64807	109.727	3	7	6	5
	A0A060XSW0;A9YVA2;C1BEM6;C1BEX3;C1BG67;P02141	4.24331	0.431063	HFSTFGNLSTPAAIMGNPAVAK	[15] Oxidation (M)	102.74	749.712	2246.12	3	0.00554824	72.6906	4	5	10	4
	A0A060XSW0;A0A0S7IJG6;A0A1A7Y6Y0;A0A1A8GK70;A0A1A8II21;A0A1A8N0S6;A0A087XVT9;A9YVA2;B2BP38;C1BEM6;C1BEX3;C1BF45;C1BG67;C1BY22;I3IYZ1;I3IZ27;P02141;P56251;Q5I122	3.14086	0.699767	FLAVVVSALGR		96.32	566.346	1130.68	2	-2.52338	88.782	25	31	27	26
	A0A060XSW0;A9YVA2;C1BEM6;C1BEX3;C1BG67;P02141	1.42561	0.856239	ISVDEIGPQALAR		90.56	684.877	1367.74	2	-0.639384	68.9938	18	21	18	17
	A0A060XSW0;C1BEM6;C1BG67;P02141	0.508307	0.0172698	NTYTALSVMHSEK	[9] Oxidation (M)	89.49	748.855	1495.7	2	-1.85366	32.6118	0	1	2	0
	A0A060XSW0	4.26498	1.71584	LGPVVFSADIQEAFQK		88.83	874.969	1747.92	2	4.91454	98.0486	2	2	3	2
	A0A060XSW0;A9YVA2;C1BEM6;C1BEX3;C1BG67;P02141	1.44	1.15869	ISVDEIGPQALAR		84.07	456.918	1367.73	3	-5.91206	69.2061	1	2	0	1
	A0A060XSW0;C1BEM6;C1BG67;P02141	0.931144	0.861892	NTYTALSVMHSEK		77.71	740.854	1479.69	2	-6.36113	46.2246	1	1	2	1
	A0A060XSW0;A9YVA2;C1BEM6;C1BEX3;C1BG67;P02141	1.7565	0.72542	LLIVSPWTQR		74.52	606.858	1211.7	2	-1.57749	81.9723	22	25	22	22
	A0A060XSW0;C1BEM6;C1BG67;P02141	0.200421	2.32638	AVQNLDDIKNTYTALSVMHSEK		73.34	620.063	2476.22	4	-1.9293	75.3315	1	1	1	1
	A0A060XSW0;A9YVA2;C1BEM6;C1BEX3;C1BG67;P02141	0.92864	0.195674	SAIVGLWGK		69.46	465.771	929.527	2	-6.09762	67.0223	4	5	6	5
	A0A060XSW0;C1BEM6;C1BEX3;C1BFL6;C1BG64;C1BG67;P02141	0.882574	70.3963	AVQNLDDIK		68.02	508.272	1014.53	2	-5.36879	33.0296	7	3	9	6
	A0A060XSW0;A9YVA2;C1BEM6;C1BEX3;C1BG67;P02141	14.0126	0.263014	HFSTFGNLSTPAAIMGNPAVAK		66.01	558.535	2230.11	4	-3.9302	85.1036	1	2	1	2
	A0A060XSW0;B5X810;C1BEM6;C1BEX3;C1BFL6;C1BG64;C1BG67;Q5I122;Q7LZL9	0.81133	0.995932	VDWTDAER		60.58	496.228	990.441	2	-0.404717	39.217	6	3	5	5
	A0A060XSW0;A9YVA2;C1BEM6;C1BEX3;C1BF45;C1BG67;P02141	0.824056	0.567056	TVMHGLDR	[3] Oxidation (M)	57.82	472.731	943.448	2	-7.00941	13.7288	14	28	12	13
	A0A060XSW0;B5X810;C1BEM6;C1BEX3;C1BFL6;C1BG64;C1BG67;Q5I122;Q7LZL9	0.87063	1.20129	VDWTDAER	[N-term] Acetyl (Protein N-term)	55.76	517.235	1032.46	2	4.58134	60.4524	2	1	1	2
	A0A060XSW0;B5X810;C1BEM6;C1BEX3;C1BFL6;C1BG64;C1BG67;P02141;Q5I122	0.450802	0.123289	LHVDPDNFR		55.23	556.775	1111.54	2	-4.88439	40.9472	1	5	1	1
	A0A060XSW0;C1BEM6;C1BG67;P02141	0.381845	0.103939	NTYTALSVMHSEK		51.07	494.242	1479.7	3	0.75318	46.3201	2	3	1	1
	A0A060XSW0;C1BEM6;C1BG67;P02141	0.691721	0.0314166	NTYTALSVMHSEK	[9] Oxidation (M)	44.88	499.571	1495.69	3	-4.37693	37.6495	2	4	1	1
	A0A060XSW0;A9YVA2;C1BEM6;C1BEX3;C1BF45;C1BG67;D0VWS2;P02141;P56251;Q5I122;W5LAP6;W5LAQ9;W5LAR6;W5LAT8	0.718518	0.252488	LHVDPDNFR		42.94	371.518	1111.53	3	-6.86872	40.9085	3	4	5	1
	A0A060XSW0;B5X810;C1BEM6;C1BEX3;C1BFL6;C1BG64;C1BG67;P02141	1.54129	0.342931	TVMHGLDR		42.24	464.734	927.454	2	-6.64515	19.5275	1	2	1	0
A0A060XSZ2	22	1.18383	1.10944	22								38	42	35	41
	A0A060XSZ2;B5X1W2;C0H9N2;G3PRF7;G3PRF8	0.818768	0.0953266	TFSQLVLDPIFK		96.69	704.397	1406.78	2	-0.511993	104.403	7	7	6	5
	A0A060XSZ2;B5X1W2;C0H9N2;G3PRF7;G3PRF8	2.43193	2.60808	EGIPALDNYLDKL		87.87	730.887	1459.76	2	2.91217	102.138	4	1	3	6
	A0A060XSZ2;B5X1W2;C0H9N2;G3PRF7;G3PRF8	1.25639	0.167378	EGIPALDNYLDK		87.1	674.342	1346.67	2	-1.70559	78.1525	1	3	2	1
	A0A060XSZ2;B5X1W2;C0H9N2;G3PRF7;G3PRF8	0.850299	1.43812	VLYACQLTAQPR	[5] Methylthio (C)	86.27	704.857	1407.7	2	-0.973014	73.1202	2	2	2	1
	A0A060XSZ2;B5X1W2;C0H9N2;G3PRF7;G3PRF8	1.80579	0.731371	AYLPVNESFGFTADLR		83.66	900.454	1798.89	2	2.6304	95.13	1	2	0	1
	A0A060XSZ2;A0A0P7V3K2;A0A0S7M3Q4;A0A1A8GI20;A0A1A8Q9P6;A0A060VWY9;A0A087XBC4;C0HAQ6;M4ADW8;W5LFG6	1.04534	1.63551	EGVLCEENMR	[5] Methylthio (C)	82.32	613.253	1224.49	2	-1.55835	53.8897	1	2	1	1
	A0A060XSZ2;A0A0S7M3Q4;A0A060VWY9;A0A087XBC4;C0HAQ6;M4ADW8	1.02866	1.83756	ETVSEESEVMCLSK	[11] Methylthio (C)	79.52	808.848	1615.68	2	2.34219	66.2617	1	2	1	1
	A0A060XSZ2;B5X1W2;C0H9N2;G3PRF7;G3PRF8	2.96986	1.32911	TGTITTFEQAHNMR	[13] Oxidation (M)	78.67	811.884	1621.75	2	1.49502	34.8152	1	1	1	1
	A0A060XSZ2;B5X1W2;C0H9N2;G3PRF7;G3PRF8	1.37061	1.34527	IMGPNFTPGK	[2] Oxidation (M)	70.31	539.271	1076.53	2	-4.01333	45.3973	1	1	1	2
	A0A060XSZ2;B5X1W2;C0H9N2;G3PRF7;G3PRF8	1.19955	2.21984	CELLYEGPGDDEAAMGIK	[1] Methylthio (C)|[15] Oxidation (M)	67.11	986.926	1971.84	2	6.14138	76.4884	1	1	0	1
	A0A060XSZ2;B5X1W2;C0H9N2	1.41691	1.06372	VFDAIMNFK	[6] Oxidation (M)	63.51	550.774	1099.53	2	-2.86036	62.5799	2	1	1	1
	A0A060XSZ2;B5X1W2;C0H9N2	2.20165	0.894291	VFDAIMNFK		61.99	542.777	1083.54	2	-3.21906	78.2359	2	2	2	3
	A0A060XSZ2;B5X1W2;C0H9N2;G3PRF7;G3PRF8	1.06184	0.796906	STLTDSLVSK		60.18	525.784	1049.55	2	-5.72799	44.5379	2	2	3	3
	A0A060XSZ2;B5X1W2;C0H9N2;G3PRF7;G3PRF8	1.1672	0.537973	FSVSPVVR		58.83	445.755	889.495	2	-7.73534	51.272	1	3	1	1
	A0A060XSZ2;B5X1W2;C0H9N2	0.474796	0.993853	FFDPATGK		57.73	441.718	881.422	2	-6.89157	40.623	1	1	2	2
	A0A060XSZ2;B5X1W2;C0H9N2	0.537257	0.370306	DSVVAGFQWAVK		55.52	653.847	1305.68	2	5.93719	81.7596	0	2	0	1
	A0A060XSZ2;A0A0N8K078;A0A0P7V3K2;A0A0S7M3Q4;A0A1A8GI20;A0A1A8Q9P6;A0A060VWY9;A0A060WYM7;A0A060XSW2;A0A087XBC4;A0A146MT03;A0A146P4J1;B5X1W2;C0HAQ6;C0HBD9;M4ADW8;P13639;W5LFG6	0.922262	1.99416	SDPVVSYR		53.94	461.732	921.449	2	-7.23252	27.2041	2	3	2	2
	A0A060XSZ2;B5X1W2;C0H9N2;G3PRF7;G3PRF8	2.25606	0.347862	IMGPNFTPGK		53.09	531.274	1060.53	2	-3.7931	48.811	0	1	1	1
	A0A060XSZ2;B5X1W2;C0H9N2;G3PRF7;G3PRF8	1.16812	1.11956	GVQYLNEIK		53.04	532.286	1062.56	2	-11.8568	51.7766	2	2	2	2
	A0A060XSZ2;A0A060YIG9;B5X1W2;C0H9N2;G3PRF7;G3PRF8	1.3376	1.09931	GGGQIIPTAR		51.2	485.274	968.533	2	-7.34544	35.884	1	1	1	1
	A0A060XSZ2;A0A0N8K078;A0A0P7V3K2;A0A0S7M3Q4;A0A1A8GI20;A0A1A8Q9P6;A0A060VWY9;A0A060WYM7;A0A060XSW2;A0A087XBC4;A0A146MT03;A0A146P4J1;B5X1W2;C0HAQ6;C0HBD9;G3NCP0_REVERSED;G3PRF7;G3PRF8;M4ADW8;P13639;W5LFG6	1.31039	9.51501	NPADLPK		46.67	377.705	753.394	2	-10.0038	19.3161	2	1	2	4
	A0A060XSZ2;B5X1W2;C0H9N2	0.351345	2.44511	NMSVIAHVDHGK	[2] Oxidation (M)	41.25	441.884	1322.63	3	-8.12133	18.7595	3	1	1	0
A0A0E4G1U1	22	0.979933	1.2049	22								81	82	80	71
	A0A0E4G1U1;A0A0F8B474;A0A0K1U318;A0A0M3M1F3;A0A0P7TS99;A0A0S1RWB6;A0A1A8BF62;A0A1A8GCG9;A0A1A8IXY8;A0A1A8P475;A0A1B2G2Q0;A0A1I9LXI3;A0A060VU47;A0A060WES3;A0A060X0G4;A0A060YDC0;A0A060YDJ4;A0A087XUX0;A0A096VJY6;A0A142DA87;A0A146NKP1;A0A146PRT5;A0A146RDK2;A0A146RZ72;A0A146SV22;A0A146UXG4;A0A146VSR1;A0A146ZCZ4;A0A146ZVP9;A0A147A010;A0A147APF5;A0A172LPZ7;A3RGT9;A5H1H8;A5HL62;A8CEI1;B5B0I3;B5DG30;B5X3U…	1.04644	0.936178	IINEPTAAAIAYGLDK		125.6	830.455	1658.89	2	3.98222	77.5928	10	8	8	4
	A0A0E4G1U1;A0A0M3M1F3;A0A0P7TS99;A0A1A8BF62;A0A1A8IXY8;A0A1A8P475;A0A1B2G2Q0;A0A060VU47;A0A060X0G4;A0A060YDJ4;A0A087XUX0;A0A096VJY6;A0A146NKP1;A0A146UXG4;A0A147APF5;A3RGT9;A5H1H8;B5DG30;B5X3U6;B6F133;C0HAK5;D9ZNB3;E9PKE3;F6M7U0;G9G0W7;H2SJP2;H2SJP3;H3DM99;K9MR68;P08108;P11142;P47773;Q4RHR7;Q4SL93;Q6PGX4;Q6QIS4;Q7SZM8;Q7T276;Q76N60;R9WNY5;S4T781;W5KA74;W5M938;W8GMB0;W8GMR6;X2CG11	1.65613	0.445653	FEELNADLFR		93.24	627.311	1252.61	2	-1.85284	78.5195	13	15	12	13
	A0A0E4G1U1;A0A0C5BIF3;A0A0F8AEW0;A0A0K0XHM1;A0A0M3M1F3;A0A0N9HR78;A0A0R4IMF8;A0A0R4IVB0;A0A0S2VI41;A0A0U2IKZ9;A0A1B2G2Q0;A0A060X0G4;A0A060YDJ4;A0A060Z858;A0A087XUX0;A0A096VJY6;A0A125RLA5;A0A142DA87;A0A146NKP1;A0A146NVI8;A0A146PRT5;A0A146RDK2;A0A146RZ72;A0A146UXG4;A0A147AMV7;A5H1H8;B2MVI6;B5DG30;B5X3U6;B6E4Y9;B6E947;B6F134;B6F135;B6VAH2;D2YZT1;D3TJN8;E9PKE3;F1DSD3;F6K6F4;G1EHI2;G3P8K6;G9FLS8;G9G0W…	0.830547	2.7051	STAGDTHLGGEDFDNR		91.95	846.368	1690.72	2	2.06148	30.8376	1	2	1	0
	A0A0E4G1U1;A0A0M3M1F3;A0A0P7TS99;A0A1A8BF62;A0A1A8GCG9;A0A1A8IXY8;A0A1A8P475;A0A1B2G2Q0;A0A060VU47;A0A060YDJ4;A0A087XUX0;A0A096VJY6;A0A146NKP1;A0A146UXG4;A0A147APF5;A3RGT9;A5H1H8;B5X3U6;B6F133;C0HAK5;D3TJN8;D9ZNB3;F6M7U0;G9G0W7;H2SJP2;H2SJP3;I7GGT6;K9MR68;P08108;P47773;Q4SL93;Q6QIS4;Q76N60;R9WNY5;S4T781;W5KA74;W8GMB0;W8GMR6;X2CG11	1.13062	1.0906	DAGTISGLNVLR		89.29	608.337	1214.66	2	-2.74639	68.7073	4	2	3	2
	A0A0E4G1U1;A0A0F8B474;A0A0K1U318;A0A1A8GCG9;A0A096VJY6;B5B0I3;B5X4Z3;B6E4Y9;B6E947;B6VAH2;D3TJN8;E0XJL3;E3VXC7;E9PKE3;F4YAX3;G4W8Y7;H2S0K0;H2SJP2;H2SJP3;H3CF85;O73922;P08108;P11142;Q4T4Q8;Q5KT34;Q5KT35;Q7T275;Q8UWM6;Q91233;W5KA74	1.17625	2.53165	NSLESYAFNMK	[10] Oxidation (M)	88.7	660.301	1318.59	2	1.23958	50.8944	3	2	3	4
	A0A0E4G1U1;A0A0A8J382;A0A0C5BIF3;A0A0F8AEW0;A0A0F8B474;A0A0G2JIW1;A0A0K0XHM1;A0A0K1U318;A0A0M3M1F3;A0A0N9HR78;A0A0R4IMF8;A0A0R4IVB0;A0A0S7LNH9;A0A0U2IKZ9;A0A1A7WK59;A0A1A8FLK9;A0A1A8G6R2;A0A1A8GCG9;A0A1A8JDR4;A0A1A8PRT9;A0A1B2G2Q0;A0A1I9LXI3;A0A060WES3;A0A060X0G4;A0A060XIH9;A0A060YDC0;A0A060YDJ4;A0A060Z858;A0A087XR58;A0A087XUX0;A0A096VJY6;A0A125RLA5;A0A142DA87;A0A146ML21;A0A146NKP1;A0A146NVI8;A0A…	0.752816	1.2202	VEIIANDQGNR		87.2	614.816	1227.62	2	-3.6146	30.1964	4	4	4	4
	A0A0E4G1U1;A0A0M3M1F3;A0A1A8BF62;A0A1A8IXY8;A0A1A8P475;A0A1B2G2Q0;A0A060YDJ4;A0A087XUX0;A0A146NKP1;A0A146UXG4;A3RGT9;A5H1H8;B5X3U6;B6F133;D3TJN8;D9ZNB3;E9PKE3;F6M7U0;G9G0W7;H2SJP2;H2SJP3;I7GGT6;K9MR68;P08108;P11142;P47773;Q4SL93;Q6QIS4;Q76N60;W5KA74;W8GMB0;W8GMR6;X2CG11	22.7307	0.631079	GPAVGIDLGTTYSCVGVFQHGK	[14] Methylthio (C)	87.19	751.366	2251.08	3	0.192203	96.9746	0	1	5	1
	A0A0E4G1U1;A0A0U2MAU9;A0A060X0G4;A0A147APF5;B5DG30;C9WE63;D2YZT1;G3NXI7;G3NXJ7;H3DM99;I3JYT8;Q4RHR7;Q7SZM8;Q7T276;R9WNY5;W5K679	0.674493	0.253766	SINPDEAVAYGAAVQAAILAGDK		86.93	748.724	2243.15	3	2.69833	107.85	1	2	0	0
	A0A0E4G1U1;A0A0M3M1F3;A0A0S1RWB6;A0A0S2VI41;A0A0U2MAU9;A0A1A8G6R2;A0A1A8JDR4;A0A060X0G4;A0A060YDC0;A0A060YDJ4;A0A087XUX0;A0A096VJY6;A0A142DA87;A0A146NKP1;A0A146SV22;A0A146UXG4;A0A147A010;A0A147APF5;A3RGT9;A8CEI1;B3GFZ5;B5DG30;B5X3U6;B5X4Z3;B6E4Y9;B6E947;B6F134;B6VAH2;C9WE63;D2YZT1;D3TZA6;E9PK54;F8SLH3;G3NXI7;G3NXJ7;G4W8Y7;G4W8Y8;G9G0W7;H3CF85;H3DM99;I3JYT8;I3KYD6;M4B0J3;O73922;P17066;Q0QWE3;Q4RHR…	1.0411	1.02009	TTPSYVAFTDTER		84.89	744.357	1486.7	2	3.16921	55.5228	5	4	5	4
	A0A0E4G1U1;A0A0C5BIF3;A0A0F8AEW0;A0A0F8B474;A0A0K0XHM1;A0A0K1U318;A0A0M3M1F3;A0A0N9HR78;A0A0P7TS99;A0A0R4IMF8;A0A0R4IVB0;A0A1A8G6R2;A0A060X0G4;A0A060YDC0;A0A087XR58;A0A087XUX0;A0A096VJY6;A0A125RLA5;A0A142DA87;A0A146NKP1;A0A146SV22;A0A146UXG4;A0A146XV60;A0A147A010;A0A147AMV7;A0A147APF5;A0A172LPZ7;A0A185L2K7;A5H1H8;A5HL62;A5HL63;A8WFS0;B0S610;B0UXR9;B0UXS6;B2MVI6;B5B0I3;B5DG30;B6E4Y9;B6E947;B6F134;…	0.781414	0.97812	FELTGIPPAPR		74.82	599.338	1196.66	2	6.13942	73.5258	7	12	6	8
	A0A0E4G1U1;A0A0U2MAU9;A0A1A8BF62;A0A1A8G6R2;A0A1A8IXY8;A0A1A8JDR4;A0A1A8P475;A0A1B2G2Q0;A0A060VU47;A0A060YDJ4;A0A087XUX0;A0A096VJY6;A0A146NKP1;A0A146UXG4;A3RGT9;A5H1H8;B5X3U6;B6F133;B6F134;C0HAK5;C9WE63;D3TZA6;G4W8Y8;G9G0W7;I3JYT8;I3KYD6;I7FW61;M4VMY6;P08108;P17066;P47773;Q6QIS4;Q6TDU0;Q76N60;R9WN36;R9WRQ7;W5K679;W5KA74;W8GMB0;W8GMR6	1.18175	2.55848	LLQDFFNGK		69.78	541.285	1080.56	2	-3.96387	72.166	10	5	10	9
	A0A0E4G1U1;A0A0C5BIF3;A0A0F8AEW0;A0A0K0XHM1;A0A0M3M1F3;A0A0P7TS99;A0A0P7U8Q6;A0A0R4IMF8;A0A0R4IVB0;A0A1B2G2Q0;A0A060YDJ4;A0A060Z858;A0A087XR58;A0A087XUX0;A0A096VJY6;A0A146NKP1;A0A146UXG4;A0A147AMV7;A5H1H8;B2MVI6;B4E3Z9;B5X3U6;B6F134;C9WE63;D3TJN8;E9PKE3;F6K6F4;G1EHI2;G3P8K6;G9FLS8;G9G0W7;H2LKZ3;H2SJP2;H2SJP3;H3DM99;I6TPU5;I7GGT6;K9MR68;L0R6A4;M3ZHN8;M4VMY6;P08108;P11142;P47773;P79984;Q4RHR7;Q4SL9…	0.718312	0.103835	EIAEAYLGK		66.86	497.26	992.506	2	-11.9931	43.7856	4	9	3	6
	A0A0E4G1U1;A0A060YDJ4;A0A060Z858;A0A146NKP1;A0A146UXG4;B5X3U6;P08108;P47773;W8GMB0	0.771065	0.456022	AQVHDIVLVGGSTR		63.89	726.401	1450.79	2	-0.650068	48.0836	2	1	1	0
	A0A0E4G1U1;A0A060YDJ4;A3RGT9;B5X3U6;Q6QIS4	0.828999	1.1978	TITNAVVTVPAYFNDSQR		63.33	666	1994.98	3	-13.8855	82.5859	1	1	2	1
	A0A0E4G1U1;A0A0C5BIF3;A0A0F8AEW0;A0A0K0XHM1;A0A0M3M1F3;A0A0N9HR78;A0A0R4IMF8;A0A0R4IVB0;A0A0S2VI41;A0A0U2IKZ9;A0A1B2G2Q0;A0A060X0G4;A0A060YDJ4;A0A060Z858;A0A087XUX0;A0A096VJY6;A0A125RLA5;A0A142DA87;A0A146NKP1;A0A146NVI8;A0A146PRT5;A0A146RDK2;A0A146RZ72;A0A146UXG4;A0A147AMV7;A5H1H8;B2MVI6;B5DG30;B5X3U6;B6E4Y9;B6E947;B6F134;B6F135;B6VAH2;D2YZT1;D3TJN8;E9PKE3;F1DSD3;F6K6F4;G1EHI2;G3P8K6;G9FLS8;G9G0W…	0.80464	2.29996	STAGDTHLGGEDFDNR		54.97	564.578	1690.71	3	-3.59914	30.8376	5	3	5	5
	A0A0E4G1U1;A0A0A8J382;A0A0C5BIF3;A0A0F8AEW0;A0A0F8B474;A0A0G2JIW1;A0A0K0XHM1;A0A0K1U318;A0A0M3M1F3;A0A0N9HR78;A0A0P7TS99;A0A0P7Y8R9;A0A0R4IMF8;A0A0R4IVB0;A0A0S1RWB6;A0A0U2IKZ9;A0A1A7ZX41;A0A1A8G6R2;A0A1A8GCG9;A0A1A8PRT9;A0A1B2G2Q0;A0A1I9LXI3;A0A060X0G4;A0A060YDC0;A0A060YDJ4;A0A060Z858;A0A087XR58;A0A087XUX0;A0A096VJY6;A0A125RLA5;A0A142DA87;A0A146NKP1;A0A146NVI8;A0A146SV22;A0A146UXG4;A0A146XV60;A0A…	0.918769	9.09367	ITITNDK		53.67	402.72	803.425	2	-16.8895	18.3951	2	1	2	1
	A0A0E4G1U1;A0A060VU47;A0A060YDJ4;A0A146NKP1;A0A146UXG4;B5X3U6;C0HAK5;P08108;P47773;W8GMB0	2.10859	1.01768	AQVHDIVLVGGSTR		53.51	484.601	1450.78	3	-4.92895	48.0242	2	3	3	1
	A0A0E4G1U1;A0A1A8G6R2;A0A060X0G4;A0A146NKP1;A0A146UXG4;B5DG30;H2LKZ3;Q9I9Q5;R9WRQ7;W8GMB0	0.724745	3.3294	CNEVISWLDR	[1] Methylthio (C)	52.83	640.793	1279.57	2	2.17473	84.8581	1	1	1	0
	A0A0E4G1U1;A0A0A8J382;A0A0C5BIF3;A0A0F8AEW0;A0A0F8B474;A0A0K0XHM1;A0A0K1U318;A0A0M3M1F3;A0A0N9HR78;A0A0P7TS99;A0A0P7Y8R9;A0A0R4IMF8;A0A0R4IVB0;A0A0S1RWB6;A0A0S7LNH9;A0A0U2IKZ9;A0A1A7ZX41;A0A1A8G6R2;A0A1A8GCG9;A0A1A8PRT9;A0A1I9LXI3;A0A060X0G4;A0A060YDC0;A0A060YDJ4;A0A060Z858;A0A087XR58;A0A087XUX0;A0A096VJY6;A0A125RLA5;A0A142DA87;A0A146NKP1;A0A146NVI8;A0A146SV22;A0A146UXG4;A0A146XV60;A0A147A010;A0A…	1.04426	5.63497	DNNLLGK		49.99	387.207	772.4	2	-9.99442	22.9331	5	3	5	7
	A0A0E4G1U1;A0A1A8G6R2;A0A1A8JDR4;A0A060YDJ4;A0A146NKP1;A0A146UXG4;B5X3U6;B6F134;I3JYT8;Q6QIS4;R9WRQ7;W5K679;W8GMB0	0.556388	1.36011	MVNHFISEFK	[1] Oxidation (M)	40.24	423.206	1266.6	3	-8.25615	50.4085	1	1	0	0
	A0A0E4G1U1;A0A0A8J382;A0A0C5BIF3;A0A0F8AEW0;A0A0F8B474;A0A0K0XHM1;A0A0K1U318;A0A0M3M1F3;A0A0N9HR78;A0A0P7TS99;A0A0P7U8Q6;A0A0P7Y8R9;A0A0R4IMF8;A0A0R4IVB0;A0A0S1RWB6;A0A0S2VI41;A0A0S7LNH9;A0A0U2IKZ9;A0A1A7WK59;A0A1A7ZX41;A0A1A8FLK9;A0A1A8G6R2;A0A1A8GCG9;A0A1A8JDR4;A0A1A8PRT9;A0A1B2G2Q0;A0A1I9LXI3;A0A060WES3;A0A060X0G4;A0A060YDC0;A0A060YDJ4;A0A060Z858;A0A087XR58;A0A087XUX0;A0A096VJY6;A0A125RLA5;A0A…	1.05157	1.21199	IINEPTAAAIAYGLDK		36.11	553.968	1658.88	3	-2.96026	78.4424	0	1	1	0
	A0A0E4G1U1;A0A0C5I1M5;A0A0F8B474;A0A0K1U318;A0A0M3M1F3;A0A0N9HR78;A0A0P7TS99;A0A0S1RWB6;A0A0S7LNH9;A0A0U2IKZ9;A0A1A7ZX41;A0A1A8G6R2;A0A1A8GCG9;A0A1A8JDR4;A0A1A8PRT9;A0A1I9LXI3;A0A060X0G4;A0A087XR58;A0A146NKP1;A0A146SV22;A0A146UXG4;A0A146XV60;A0A147A010;A0A147APF5;A0A185L2K7;A5H1H7;A5HL62;A5HL63;B5B0I3;B5DG30;B5X4Z3;B6E4Y9;B6E947;B6F134;B6VAH2;D2YZT1;E0XJL3;E3VXC7;F1DSD3;F8SLH3;G3NXI7;G3NXJ7;G3P8K…	1.0418	1.52243	GTLEPVEK		35.4	436.736	871.457	2	-9.39271	21.873	0	1	0	1
A0A0R4IMF8	22	0.817594	1.0065	22								58	92	53	60
	A0A0R4IMF8;A0A0A8J382;A0A0C5BIF3;A0A0E4G1U1;A0A0F8AEW0;A0A0F8B474;A0A0K0XHM1;A0A0K1U318;A0A0M3M1F3;A0A0N9HR78;A0A0P7TS99;A0A0P7U8Q6;A0A0P7Y8R9;A0A0R4IVB0;A0A0S1RWB6;A0A0S2VI41;A0A0S7LNH9;A0A0U2IKZ9;A0A1A7WK59;A0A1A7ZX41;A0A1A8FLK9;A0A1A8G6R2;A0A1A8GCG9;A0A1A8JDR4;A0A1A8PRT9;A0A1B2G2Q0;A0A1I9LXI3;A0A060WES3;A0A060X0G4;A0A060YDC0;A0A060YDJ4;A0A060Z858;A0A087XR58;A0A087XUX0;A0A096VJY6;A0A125RLA5;A0A…	1.01434	0.833664	IINEPTAAAIAYGLDK		111.05	830.452	1658.89	2	0.833366	78.4424	2	8	2	2
	A0A0R4IMF8;A0A0C5BIF3;A0A0F8AEW0;A0A0K0XHM1;A0A0R4IVB0;A0A1A8G6R2;A0A1B2G2Q0;A0A060YDJ4;A0A060Z858;A0A087XUX0;A0A096VJY6;A0A146NVI8;A0A147AMV7;A5H1H8;B2MVI6;B5X3U6;B6F134;E9PKE3;F6K6F4;G1EHI2;G3P8K6;G9G0W7;H2SJP2;H2SJP3;I6TPU5;K9MR68;M4VMY6;P08108;P11142;P79984;Q4SL93;Q6NYR4;Q6TDU0;Q76N60;Q804B6;R9WRQ7;S4T781;T2AZ78;W5KA74;W5KAX2;W8GMB0;W8GMR6	0.574374	0.199792	SINPDEAVAYGAAVQAAILSGDK		99.26	754.053	2259.14	3	-0.612102	106.981	3	3	1	2
	A0A0R4IMF8;A0A0C5BIF3;A0A0F8AEW0;A0A0K0XHM1;A0A0M3M1F3;A0A0R4IVB0;A0A1B2G2Q0;A0A060X0G4;A0A060YDC0;A0A060YDJ4;A0A060Z858;A0A087XUX0;A0A096VJY6;A5H1H8;B2MVI6;B4E3Z9;B5DG30;B5X3U6;D3TJN8;E9PKE3;F6K6F4;G1EHI2;G3NXI7;G3NXJ7;G9G0W7;H2SJP2;H2SJP3;K9MR68;P11142;Q4SL93;Q6NYR4;Q76N60;Q804B6;R9WP64;T2AZ78;W8GMR6	1.17894	0.263541	NQVAMNPTNTVFDAK		96.56	825.402	1648.79	2	1.47019	59.9507	1	2	1	2
	A0A0R4IMF8;A0A0C5BIF3;A0A0E4G1U1;A0A0F8AEW0;A0A0K0XHM1;A0A0M3M1F3;A0A0N9HR78;A0A0R4IVB0;A0A0S2VI41;A0A0U2IKZ9;A0A1B2G2Q0;A0A060X0G4;A0A060YDJ4;A0A060Z858;A0A087XUX0;A0A096VJY6;A0A125RLA5;A0A142DA87;A0A146NKP1;A0A146NVI8;A0A146PRT5;A0A146RDK2;A0A146RZ72;A0A146UXG4;A0A147AMV7;A5H1H8;B2MVI6;B5DG30;B5X3U6;B6E4Y9;B6E947;B6F134;B6F135;B6VAH2;D2YZT1;D3TJN8;E9PKE3;F1DSD3;F6K6F4;G1EHI2;G3P8K6;G9FLS8;G9G0W…	0.830547	2.7051	STAGDTHLGGEDFDNR		91.95	846.368	1690.72	2	2.06148	30.8376	1	2	1	0
	A0A0R4IMF8;A0A0A8J382;A0A0C5BIF3;A0A0E4G1U1;A0A0F8AEW0;A0A0F8B474;A0A0G2JIW1;A0A0K0XHM1;A0A0K1U318;A0A0M3M1F3;A0A0N9HR78;A0A0R4IVB0;A0A0S7LNH9;A0A0U2IKZ9;A0A1A7WK59;A0A1A8FLK9;A0A1A8G6R2;A0A1A8GCG9;A0A1A8JDR4;A0A1A8PRT9;A0A1B2G2Q0;A0A1I9LXI3;A0A060WES3;A0A060X0G4;A0A060XIH9;A0A060YDC0;A0A060YDJ4;A0A060Z858;A0A087XR58;A0A087XUX0;A0A096VJY6;A0A125RLA5;A0A142DA87;A0A146ML21;A0A146NKP1;A0A146NVI8;A0A…	0.752816	1.2202	VEIIANDQGNR		87.2	614.816	1227.62	2	-3.6146	30.1964	4	4	4	4
	A0A0R4IMF8;A0A0E4G1U1;A0A0F8AEW0;A0A0K0XHM1;A0A0M3M1F3;A0A0P7TS99;A0A0P7U8Q6;A0A0R4IVB0;A0A1A8G6R2;A0A1A8GCG9;A0A1A8PRT9;A0A1B2G2Q0;A0A060YDJ4;A0A060Z858;A0A087XR58;A0A087XUX0;A0A096VJY6;A0A146NKP1;A0A146UXG4;A0A146XV60;A0A147APF5;A5H1H8;B2MVI6;B5X3U6;B6F134;C9WE63;D2YZT1;D3TJN8;G3P8K6;G9FLS8;G9G0W7;H2LKZ3;H2SJP2;H2SJP3;I7GGT6;K9MR68;L0R6A4;M3ZHN8;M4A807;M4VMY6;P08108;P47773;Q4SL93;Q6NYR4;Q8UWM8;…	0.966413	0.240615	DAGTISGLNVLR		85.28	608.337	1214.66	2	-2.4705	70.2873	3	2	3	3
	A0A0R4IMF8;A0A0M3M1F3;A0A0R4IVB0;A0A087XUX0;A0A146NKP1;A0A146UXG4;B2MVI6;G9FLS8;G9G0W7;K9MR68;P08108;Q4SL93;Q6NYR4;Q804B6;T2AZ78;W5KA74	0.764274	0.456852	FDDGVVQSDMK		80.28	620.778	1239.54	2	-2.46836	42.6511	2	4	1	2
	A0A0R4IMF8;A0A0M3M1F3;A0A0R4IVB0;A0A087XUX0;A0A146NKP1;A0A146UXG4;B2MVI6;G9FLS8;G9G0W7;K9MR68;P08108;Q4SL93;Q6NYR4;Q804B6;T2AZ78;W5KA74	0.731738	1.54488	RFDDGVVQSDMK		79.44	698.829	1395.64	2	-1.44692	38.2072	0	2	0	1
	A0A0R4IMF8;A0A0C5BIF3;A0A0F8AEW0;A0A0K0XHM1;A0A0M3M1F3;A0A0R4IVB0;A0A1B2G2Q0;A0A060X0G4;A0A060YDC0;A0A060YDJ4;A0A060Z858;A0A087XUX0;A0A096VJY6;A5H1H8;B2MVI6;B4E3Z9;B5DG30;B5X3U6;D3TJN8;E9PKE3;F6K6F4;G1EHI2;G3NXI7;G3NXJ7;G9G0W7;H2SJP2;H2SJP3;K9MR68;P11142;Q4SL93;Q6NYR4;Q76N60;Q804B6;R9WP64;T2AZ78;W8GMR6	0.92719	0.0931363	NQVAMNPTNTVFDAK	[5] Oxidation (M)	78.08	833.397	1664.78	2	-2.35274	48.6579	1	2	1	0
	A0A0R4IMF8;A0A0C5BIF3;A0A0E4G1U1;A0A0F8AEW0;A0A0F8B474;A0A0K0XHM1;A0A0K1U318;A0A0M3M1F3;A0A0N9HR78;A0A0P7TS99;A0A0R4IVB0;A0A1A8G6R2;A0A060X0G4;A0A060YDC0;A0A087XR58;A0A087XUX0;A0A096VJY6;A0A125RLA5;A0A142DA87;A0A146NKP1;A0A146SV22;A0A146UXG4;A0A146XV60;A0A147A010;A0A147AMV7;A0A147APF5;A0A172LPZ7;A0A185L2K7;A5H1H8;A5HL62;A5HL63;A8WFS0;B0S610;B0UXR9;B0UXS6;B2MVI6;B5B0I3;B5DG30;B6E4Y9;B6E947;B6F134;…	0.781414	0.97812	FELTGIPPAPR		74.82	599.338	1196.66	2	6.13942	73.5258	7	12	6	8
	A0A0R4IMF8;A0A0M3M1F3;A0A0R4IVB0;A0A087XUX0;A0A146NKP1;A0A146UXG4;B2MVI6;G9FLS8;G9G0W7;K9MR68;P08108;Q4SL93;Q6NYR4;Q804B6;T2AZ78;W5KA74	0.850851	0.882202	FDDGVVQSDMK	[10] Oxidation (M)	68.42	628.777	1255.54	2	0.437884	37.6305	4	1	2	4
	A0A0R4IMF8;A0A0K0XHM1;A0A0R4IVB0;G9G0W7;P08108;P79984;Q6NYR4	0.763566	1.60487	CNEVIGWLDK	[1] Methylthio (C)	68.28	611.782	1221.55	2	-2.01753	80.7511	7	10	5	6
	A0A0R4IMF8;A0A0C5BIF3;A0A0E4G1U1;A0A0F8AEW0;A0A0K0XHM1;A0A0M3M1F3;A0A0P7TS99;A0A0P7U8Q6;A0A0R4IVB0;A0A1B2G2Q0;A0A060YDJ4;A0A060Z858;A0A087XR58;A0A087XUX0;A0A096VJY6;A0A146NKP1;A0A146UXG4;A0A147AMV7;A5H1H8;B2MVI6;B4E3Z9;B5X3U6;B6F134;C9WE63;D3TJN8;E9PKE3;F6K6F4;G1EHI2;G3P8K6;G9FLS8;G9G0W7;H2LKZ3;H2SJP2;H2SJP3;H3DM99;I6TPU5;I7GGT6;K9MR68;L0R6A4;M3ZHN8;M4VMY6;P08108;P11142;P47773;P79984;Q4RHR7;Q4SL9…	0.718312	0.103835	EIAEAYLGK		66.86	497.26	992.506	2	-11.9931	43.7856	4	9	3	6
	A0A0R4IMF8;A0A0A6ZD97;A0A0C5BIF3;A0A0E4G1U1;A0A0F8AEW0;A0A0K0XHM1;A0A0M3M1F3;A0A0P7TS99;A0A0P7U8Q6;A0A0R4IVB0;A0A1A8G6R2;A0A1A8JDR4;A0A1B2G2Q0;A0A060X0G4;A0A060YDJ4;A0A060Z858;A0A087XR58;A0A087XUX0;A0A096VJY6;A0A146NKP1;A0A146UXG4;A0A146XV60;A0A147APF5;A5H1H8;A5HL63;B2MVI6;B5DG30;B5X3U6;B6F134;C9WE63;D2YZT1;E9PKE3;F6K6F4;G1EHI2;G3P8K6;G9FLS8;G9G0W7;H2LKZ3;H2SJP2;H2SJP3;H2UP56;H3DM99;I6TPU5;K9MR68…	0.7504	0.0103218	FEELNADLFR		65.43	627.308	1252.6	2	-5.6295	79.3848	2	15	3	2
	A0A0R4IMF8;A0A0A6ZD97;A0A0A8J382;A0A0C5BIF3;A0A0F8AEW0;A0A0K0XHM1;A0A0P7U8Q6;A0A0P7Y8R9;A0A0R4IVB0;A0A060YDC0;A0A060YDJ4;A0A060Z858;A0A087XUX0;A0A096VJY6;A0A125RLA5;A5H1H8;A8WFS0;B0S610;B0UXR9;B0UXS6;B2MVI6;B5X3U6;B6F135;B7ZV46;C9WE63;E9PKE3;F6K6F4;G1EHI2;G9FLS8;G9G0W7;H2LKZ3;H2S0M6;H2S0M7;H2SJP2;H2SJP3;H2UP56;H3DM99;H6SFW8;I6TPU5;I7GGT6;K9MR68;M4VMY6;O42359;O42360;P08108;P11142;P47773;P79984;Q4R…	0.863529	1.31025	GTLDPVEK		55.15	429.729	857.443	2	-6.71638	25.573	2	3	2	3
	A0A0R4IMF8;A0A0M3M1F3;A0A0R4IVB0;A0A087XUX0;A0A146NKP1;A0A146UXG4;B2MVI6;G9FLS8;G9G0W7;K9MR68;P08108;Q4SL93;Q6NYR4;Q804B6;T2AZ78;W5KA74	0.694254	3.67516	RFDDGVVQSDMK	[11] Oxidation (M)	55.11	471.552	1411.63	3	-5.0211	25.5015	2	1	2	0
	A0A0R4IMF8;A0A0C5BIF3;A0A0E4G1U1;A0A0F8AEW0;A0A0K0XHM1;A0A0M3M1F3;A0A0N9HR78;A0A0R4IVB0;A0A0S2VI41;A0A0U2IKZ9;A0A1B2G2Q0;A0A060X0G4;A0A060YDJ4;A0A060Z858;A0A087XUX0;A0A096VJY6;A0A125RLA5;A0A142DA87;A0A146NKP1;A0A146NVI8;A0A146PRT5;A0A146RDK2;A0A146RZ72;A0A146UXG4;A0A147AMV7;A5H1H8;B2MVI6;B5DG30;B5X3U6;B6E4Y9;B6E947;B6F134;B6F135;B6VAH2;D2YZT1;D3TJN8;E9PKE3;F1DSD3;F6K6F4;G1EHI2;G3P8K6;G9FLS8;G9G0W…	0.80464	2.29996	STAGDTHLGGEDFDNR		54.97	564.578	1690.71	3	-3.59914	30.8376	5	3	5	5
	A0A0R4IMF8;A0A0A8J382;A0A0C5BIF3;A0A0E4G1U1;A0A0F8AEW0;A0A0F8B474;A0A0G2JIW1;A0A0K0XHM1;A0A0K1U318;A0A0M3M1F3;A0A0N9HR78;A0A0P7TS99;A0A0P7Y8R9;A0A0R4IVB0;A0A0S1RWB6;A0A0U2IKZ9;A0A1A7ZX41;A0A1A8G6R2;A0A1A8GCG9;A0A1A8PRT9;A0A1B2G2Q0;A0A1I9LXI3;A0A060X0G4;A0A060YDC0;A0A060YDJ4;A0A060Z858;A0A087XR58;A0A087XUX0;A0A096VJY6;A0A125RLA5;A0A142DA87;A0A146NKP1;A0A146NVI8;A0A146SV22;A0A146UXG4;A0A146XV60;A0A…	0.918769	9.09367	ITITNDK		53.67	402.72	803.425	2	-16.8895	18.3951	2	1	2	1
	A0A0R4IMF8;A0A0A8J382;A0A0C5BIF3;A0A0E4G1U1;A0A0F8AEW0;A0A0F8B474;A0A0K0XHM1;A0A0K1U318;A0A0M3M1F3;A0A0N9HR78;A0A0P7TS99;A0A0P7Y8R9;A0A0R4IVB0;A0A0S1RWB6;A0A0S7LNH9;A0A0U2IKZ9;A0A1A7ZX41;A0A1A8G6R2;A0A1A8GCG9;A0A1A8PRT9;A0A1I9LXI3;A0A060X0G4;A0A060YDC0;A0A060YDJ4;A0A060Z858;A0A087XR58;A0A087XUX0;A0A096VJY6;A0A125RLA5;A0A142DA87;A0A146NKP1;A0A146NVI8;A0A146SV22;A0A146UXG4;A0A146XV60;A0A147A010;A0A…	1.04426	5.63497	DNNLLGK		49.99	387.207	772.4	2	-9.99442	22.9331	5	3	5	7
	A0A0R4IMF8;A0A0C5BIF3;A0A0F8AEW0;A0A0F8B474;A0A0G2JIW1;A0A0P7U8Q6;A0A0R4IVB0;A0A0U2IKZ9;A0A1A8G6R2;A0A1A8JDR4;A0A060X0G4;A0A096VJY6;A8WFS0;B0S610;B0UXR9;B0UXS6;B2MVI6;B5DG30;B6F134;B6F135;B7ZV46;E0XJL3;E3VXC7;F6K6F4;F8SLH3;G1EHI2;G3NXI7;G3NXJ7;G3P8K6;H2LKZ3;H3DM99;I6TPU5;K9MR68;M4VMY6;P0DMV9;P79984;Q4RHR7;Q6NYR4;Q6PGX4;Q6PH56;Q7SZM8;Q7T276;Q804B6;R9WRQ7;S4T781;T2AZ78;W5KA74;W5KAX2	1.36186	1.03489	AQIHDIVLVGGSTR		47.22	489.271	1464.79	3	-8.50099	54.8216	0	2	1	2
	A0A0R4IMF8;A0A0A8J382;A0A0C5BIF3;A0A0K0XHM1;A0A0K1U318;A0A0M3M1F3;A0A0P7TS99;A0A0R4IVB0;A0A0S1RWB6;A0A060YDJ4;A0A087XUX0;A0A096VJY6;A0A172LPZ7;A5H1H8;B2MVI6;B5B0I3;B5X3U6;D3TZA6;E9PKE3;F6K6F4;G1EHI2;G9FLS8;G9G0W7;H2SJP2;H2SJP3;H2UP56;H3DM99;I6TPU5;I7GGT6;K9MR68;M4VMY6;P08108;P11142;P47773;P79984;Q4RHR7;Q4SL93;Q6NYR4;Q6PGX4;Q6TDU0;Q7SZM8;Q7T275;Q7T276;Q76N60;Q801X9;Q804B6;T2AZ78;V5L1N3;W5KA74;W5KA…	0.564613	0.17546	VCNPIITK	[2] Methylthio (C)	40.93	467.246	932.477	2	-5.46046	50.0963	1	2	2	0
	A0A0R4IMF8;A0A0A8J382;A0A0C5BIF3;A0A0E4G1U1;A0A0F8AEW0;A0A0F8B474;A0A0K0XHM1;A0A0K1U318;A0A0M3M1F3;A0A0N9HR78;A0A0P7TS99;A0A0P7U8Q6;A0A0P7Y8R9;A0A0R4IVB0;A0A0S1RWB6;A0A0S2VI41;A0A0S7LNH9;A0A0U2IKZ9;A0A1A7WK59;A0A1A7ZX41;A0A1A8FLK9;A0A1A8G6R2;A0A1A8GCG9;A0A1A8JDR4;A0A1A8PRT9;A0A1B2G2Q0;A0A1I9LXI3;A0A060WES3;A0A060X0G4;A0A060YDC0;A0A060YDJ4;A0A060Z858;A0A087XR58;A0A087XUX0;A0A096VJY6;A0A125RLA5;A0A…	1.05157	1.21199	IINEPTAAAIAYGLDK		36.11	553.968	1658.88	3	-2.96026	78.4424	0	1	1	0
B2MVI6	22	0.817594	0.930161	22								53	83	49	55
	B2MVI6;A0A0A8J382;A0A0C5BIF3;A0A0E4G1U1;A0A0F8AEW0;A0A0F8B474;A0A0K0XHM1;A0A0K1U318;A0A0M3M1F3;A0A0N9HR78;A0A0P7TS99;A0A0P7U8Q6;A0A0P7Y8R9;A0A0R4IMF8;A0A0R4IVB0;A0A0S1RWB6;A0A0S2VI41;A0A0S7LNH9;A0A0U2IKZ9;A0A1A7WK59;A0A1A7ZX41;A0A1A8FLK9;A0A1A8G6R2;A0A1A8GCG9;A0A1A8JDR4;A0A1A8PRT9;A0A1B2G2Q0;A0A1I9LXI3;A0A060WES3;A0A060X0G4;A0A060YDC0;A0A060YDJ4;A0A060Z858;A0A087XR58;A0A087XUX0;A0A096VJY6;A0A125R…	1.01434	0.833664	IINEPTAAAIAYGLDK		111.05	830.452	1658.89	2	0.833366	78.4424	2	8	2	2
	B2MVI6;A0A0C5BIF3;A0A0F8AEW0;A0A0K0XHM1;A0A0R4IMF8;A0A0R4IVB0;A0A1A8G6R2;A0A1B2G2Q0;A0A060YDJ4;A0A060Z858;A0A087XUX0;A0A096VJY6;A0A146NVI8;A0A147AMV7;A5H1H8;B5X3U6;B6F134;E9PKE3;F6K6F4;G1EHI2;G3P8K6;G9G0W7;H2SJP2;H2SJP3;I6TPU5;K9MR68;M4VMY6;P08108;P11142;P79984;Q4SL93;Q6NYR4;Q6TDU0;Q76N60;Q804B6;R9WRQ7;S4T781;T2AZ78;W5KA74;W5KAX2;W8GMB0;W8GMR6	0.574374	0.199792	SINPDEAVAYGAAVQAAILSGDK		99.26	754.053	2259.14	3	-0.612102	106.981	3	3	1	2
	B2MVI6;A0A0C5BIF3;A0A0F8AEW0;A0A0K0XHM1;A0A0M3M1F3;A0A0R4IMF8;A0A0R4IVB0;A0A1B2G2Q0;A0A060X0G4;A0A060YDC0;A0A060YDJ4;A0A060Z858;A0A087XUX0;A0A096VJY6;A5H1H8;B4E3Z9;B5DG30;B5X3U6;D3TJN8;E9PKE3;F6K6F4;G1EHI2;G3NXI7;G3NXJ7;G9G0W7;H2SJP2;H2SJP3;K9MR68;P11142;Q4SL93;Q6NYR4;Q76N60;Q804B6;R9WP64;T2AZ78;W8GMR6	1.17894	0.263541	NQVAMNPTNTVFDAK		96.56	825.402	1648.79	2	1.47019	59.9507	1	2	1	2
	B2MVI6;A0A0C5BIF3;A0A0E4G1U1;A0A0F8AEW0;A0A0K0XHM1;A0A0M3M1F3;A0A0N9HR78;A0A0R4IMF8;A0A0R4IVB0;A0A0S2VI41;A0A0U2IKZ9;A0A1B2G2Q0;A0A060X0G4;A0A060YDJ4;A0A060Z858;A0A087XUX0;A0A096VJY6;A0A125RLA5;A0A142DA87;A0A146NKP1;A0A146NVI8;A0A146PRT5;A0A146RDK2;A0A146RZ72;A0A146UXG4;A0A147AMV7;A5H1H8;B5DG30;B5X3U6;B6E4Y9;B6E947;B6F134;B6F135;B6VAH2;D2YZT1;D3TJN8;E9PKE3;F1DSD3;F6K6F4;G1EHI2;G3P8K6;G9FLS8;G9G0W…	0.830547	2.7051	STAGDTHLGGEDFDNR		91.95	846.368	1690.72	2	2.06148	30.8376	1	2	1	0
	B2MVI6;A0A0A8J382;A0A0C5BIF3;A0A0E4G1U1;A0A0F8AEW0;A0A0F8B474;A0A0G2JIW1;A0A0K0XHM1;A0A0K1U318;A0A0M3M1F3;A0A0N9HR78;A0A0R4IMF8;A0A0R4IVB0;A0A0S7LNH9;A0A0U2IKZ9;A0A1A7WK59;A0A1A8FLK9;A0A1A8G6R2;A0A1A8GCG9;A0A1A8JDR4;A0A1A8PRT9;A0A1B2G2Q0;A0A1I9LXI3;A0A060WES3;A0A060X0G4;A0A060XIH9;A0A060YDC0;A0A060YDJ4;A0A060Z858;A0A087XR58;A0A087XUX0;A0A096VJY6;A0A125RLA5;A0A142DA87;A0A146ML21;A0A146NKP1;A0A146N…	0.752816	1.2202	VEIIANDQGNR		87.2	614.816	1227.62	2	-3.6146	30.1964	4	4	4	4
	B2MVI6;A0A0E4G1U1;A0A0F8AEW0;A0A0K0XHM1;A0A0M3M1F3;A0A0P7TS99;A0A0P7U8Q6;A0A0R4IMF8;A0A0R4IVB0;A0A1A8G6R2;A0A1A8GCG9;A0A1A8PRT9;A0A1B2G2Q0;A0A060YDJ4;A0A060Z858;A0A087XR58;A0A087XUX0;A0A096VJY6;A0A146NKP1;A0A146UXG4;A0A146XV60;A0A147APF5;A5H1H8;B5X3U6;B6F134;C9WE63;D2YZT1;D3TJN8;G3P8K6;G9FLS8;G9G0W7;H2LKZ3;H2SJP2;H2SJP3;I7GGT6;K9MR68;L0R6A4;M3ZHN8;M4A807;M4VMY6;P08108;P47773;Q4SL93;Q6NYR4;Q8UWM8;…	0.966413	0.240615	DAGTISGLNVLR		85.28	608.337	1214.66	2	-2.4705	70.2873	3	2	3	3
	B2MVI6;A0A0M3M1F3;A0A0R4IMF8;A0A0R4IVB0;A0A087XUX0;A0A146NKP1;A0A146UXG4;G9FLS8;G9G0W7;K9MR68;P08108;Q4SL93;Q6NYR4;Q804B6;T2AZ78;W5KA74	0.764274	0.456852	FDDGVVQSDMK		80.28	620.778	1239.54	2	-2.46836	42.6511	2	4	1	2
	B2MVI6;A0A0M3M1F3;A0A0R4IMF8;A0A0R4IVB0;A0A087XUX0;A0A146NKP1;A0A146UXG4;G9FLS8;G9G0W7;K9MR68;P08108;Q4SL93;Q6NYR4;Q804B6;T2AZ78;W5KA74	0.731738	1.54488	RFDDGVVQSDMK		79.44	698.829	1395.64	2	-1.44692	38.2072	0	2	0	1
	B2MVI6;A0A0C5BIF3;A0A0F8AEW0;A0A0K0XHM1;A0A0M3M1F3;A0A0R4IMF8;A0A0R4IVB0;A0A1B2G2Q0;A0A060X0G4;A0A060YDC0;A0A060YDJ4;A0A060Z858;A0A087XUX0;A0A096VJY6;A5H1H8;B4E3Z9;B5DG30;B5X3U6;D3TJN8;E9PKE3;F6K6F4;G1EHI2;G3NXI7;G3NXJ7;G9G0W7;H2SJP2;H2SJP3;K9MR68;P11142;Q4SL93;Q6NYR4;Q76N60;Q804B6;R9WP64;T2AZ78;W8GMR6	0.92719	0.0931363	NQVAMNPTNTVFDAK	[5] Oxidation (M)	78.08	833.397	1664.78	2	-2.35274	48.6579	1	2	1	0
	B2MVI6;A0A0C5BIF3;A0A0E4G1U1;A0A0F8AEW0;A0A0F8B474;A0A0K0XHM1;A0A0K1U318;A0A0M3M1F3;A0A0N9HR78;A0A0P7TS99;A0A0R4IMF8;A0A0R4IVB0;A0A1A8G6R2;A0A060X0G4;A0A060YDC0;A0A087XR58;A0A087XUX0;A0A096VJY6;A0A125RLA5;A0A142DA87;A0A146NKP1;A0A146SV22;A0A146UXG4;A0A146XV60;A0A147A010;A0A147AMV7;A0A147APF5;A0A172LPZ7;A0A185L2K7;A5H1H8;A5HL62;A5HL63;A8WFS0;B0S610;B0UXR9;B0UXS6;B5B0I3;B5DG30;B6E4Y9;B6E947;B6F134;…	0.781414	0.97812	FELTGIPPAPR		74.82	599.338	1196.66	2	6.13942	73.5258	7	12	6	8
	B2MVI6;A0A0M3M1F3;A0A0R4IMF8;A0A0R4IVB0;A0A087XUX0;A0A146NKP1;A0A146UXG4;G9FLS8;G9G0W7;K9MR68;P08108;Q4SL93;Q6NYR4;Q804B6;T2AZ78;W5KA74	0.850851	0.882202	FDDGVVQSDMK	[10] Oxidation (M)	68.42	628.777	1255.54	2	0.437884	37.6305	4	1	2	4
	B2MVI6;A0A0C5BIF3;A0A0E4G1U1;A0A0F8AEW0;A0A0K0XHM1;A0A0M3M1F3;A0A0P7TS99;A0A0P7U8Q6;A0A0R4IMF8;A0A0R4IVB0;A0A1B2G2Q0;A0A060YDJ4;A0A060Z858;A0A087XR58;A0A087XUX0;A0A096VJY6;A0A146NKP1;A0A146UXG4;A0A147AMV7;A5H1H8;B4E3Z9;B5X3U6;B6F134;C9WE63;D3TJN8;E9PKE3;F6K6F4;G1EHI2;G3P8K6;G9FLS8;G9G0W7;H2LKZ3;H2SJP2;H2SJP3;H3DM99;I6TPU5;I7GGT6;K9MR68;L0R6A4;M3ZHN8;M4VMY6;P08108;P11142;P47773;P79984;Q4RHR7;Q4SL9…	0.718312	0.103835	EIAEAYLGK		66.86	497.26	992.506	2	-11.9931	43.7856	4	9	3	6
	B2MVI6;A0A0F8AEW0;A0A0S1RWB6;A0A1B2G2Q0;A0A060YDJ4;A0A087XR58;A0A087XUX0;A0A096VJY6;A0A172LPZ7;A5H1H8;B5X3U6;B6F134;C9WE63;D3TZA6;G9FLS8;H2SJP2;H2SJP3;I7GGT6;M3ZHN8;M4VMY6;P47773;Q4SL93;Q6PGX4;Q6TDU0;Q8UWM8;Q76N60;Q804B6;T2AZ78;W5KA74;W8GMR6	0.627809	0.797647	CNEVISWLDK	[1] Methylthio (C)	65.66	626.795	1251.58	2	9.66961	82.6972	2	1	1	1
	B2MVI6;A0A0A6ZD97;A0A0C5BIF3;A0A0E4G1U1;A0A0F8AEW0;A0A0K0XHM1;A0A0M3M1F3;A0A0P7TS99;A0A0P7U8Q6;A0A0R4IMF8;A0A0R4IVB0;A0A1A8G6R2;A0A1A8JDR4;A0A1B2G2Q0;A0A060X0G4;A0A060YDJ4;A0A060Z858;A0A087XR58;A0A087XUX0;A0A096VJY6;A0A146NKP1;A0A146UXG4;A0A146XV60;A0A147APF5;A5H1H8;A5HL63;B5DG30;B5X3U6;B6F134;C9WE63;D2YZT1;E9PKE3;F6K6F4;G1EHI2;G3P8K6;G9FLS8;G9G0W7;H2LKZ3;H2SJP2;H2SJP3;H2UP56;H3DM99;I6TPU5;K9MR68…	0.7504	0.0103218	FEELNADLFR		65.43	627.308	1252.6	2	-5.6295	79.3848	2	15	3	2
	B2MVI6;A0A0A6ZD97;A0A0A8J382;A0A0C5BIF3;A0A0F8AEW0;A0A0K0XHM1;A0A0P7U8Q6;A0A0P7Y8R9;A0A0R4IMF8;A0A0R4IVB0;A0A060YDC0;A0A060YDJ4;A0A060Z858;A0A087XUX0;A0A096VJY6;A0A125RLA5;A5H1H8;A8WFS0;B0S610;B0UXR9;B0UXS6;B5X3U6;B6F135;B7ZV46;C9WE63;E9PKE3;F6K6F4;G1EHI2;G9FLS8;G9G0W7;H2LKZ3;H2S0M6;H2S0M7;H2SJP2;H2SJP3;H2UP56;H3DM99;H6SFW8;I6TPU5;I7GGT6;K9MR68;M4VMY6;O42359;O42360;P08108;P11142;P47773;P79984;Q4R…	0.863529	1.31025	GTLDPVEK		55.15	429.729	857.443	2	-6.71638	25.573	2	3	2	3
	B2MVI6;A0A0M3M1F3;A0A0R4IMF8;A0A0R4IVB0;A0A087XUX0;A0A146NKP1;A0A146UXG4;G9FLS8;G9G0W7;K9MR68;P08108;Q4SL93;Q6NYR4;Q804B6;T2AZ78;W5KA74	0.694254	3.67516	RFDDGVVQSDMK	[11] Oxidation (M)	55.11	471.552	1411.63	3	-5.0211	25.5015	2	1	2	0
	B2MVI6;A0A0C5BIF3;A0A0E4G1U1;A0A0F8AEW0;A0A0K0XHM1;A0A0M3M1F3;A0A0N9HR78;A0A0R4IMF8;A0A0R4IVB0;A0A0S2VI41;A0A0U2IKZ9;A0A1B2G2Q0;A0A060X0G4;A0A060YDJ4;A0A060Z858;A0A087XUX0;A0A096VJY6;A0A125RLA5;A0A142DA87;A0A146NKP1;A0A146NVI8;A0A146PRT5;A0A146RDK2;A0A146RZ72;A0A146UXG4;A0A147AMV7;A5H1H8;B5DG30;B5X3U6;B6E4Y9;B6E947;B6F134;B6F135;B6VAH2;D2YZT1;D3TJN8;E9PKE3;F1DSD3;F6K6F4;G1EHI2;G3P8K6;G9FLS8;G9G0W…	0.80464	2.29996	STAGDTHLGGEDFDNR		54.97	564.578	1690.71	3	-3.59914	30.8376	5	3	5	5
	B2MVI6;A0A0A8J382;A0A0C5BIF3;A0A0E4G1U1;A0A0F8AEW0;A0A0F8B474;A0A0G2JIW1;A0A0K0XHM1;A0A0K1U318;A0A0M3M1F3;A0A0N9HR78;A0A0P7TS99;A0A0P7Y8R9;A0A0R4IMF8;A0A0R4IVB0;A0A0S1RWB6;A0A0U2IKZ9;A0A1A7ZX41;A0A1A8G6R2;A0A1A8GCG9;A0A1A8PRT9;A0A1B2G2Q0;A0A1I9LXI3;A0A060X0G4;A0A060YDC0;A0A060YDJ4;A0A060Z858;A0A087XR58;A0A087XUX0;A0A096VJY6;A0A125RLA5;A0A142DA87;A0A146NKP1;A0A146NVI8;A0A146SV22;A0A146UXG4;A0A146X…	0.918769	9.09367	ITITNDK		53.67	402.72	803.425	2	-16.8895	18.3951	2	1	2	1
	B2MVI6;A0A0A8J382;A0A0C5BIF3;A0A0E4G1U1;A0A0F8AEW0;A0A0F8B474;A0A0K0XHM1;A0A0K1U318;A0A0M3M1F3;A0A0N9HR78;A0A0P7TS99;A0A0P7Y8R9;A0A0R4IMF8;A0A0R4IVB0;A0A0S1RWB6;A0A0S7LNH9;A0A0U2IKZ9;A0A1A7ZX41;A0A1A8G6R2;A0A1A8GCG9;A0A1A8PRT9;A0A1I9LXI3;A0A060X0G4;A0A060YDC0;A0A060YDJ4;A0A060Z858;A0A087XR58;A0A087XUX0;A0A096VJY6;A0A125RLA5;A0A142DA87;A0A146NKP1;A0A146NVI8;A0A146SV22;A0A146UXG4;A0A146XV60;A0A147A…	1.04426	5.63497	DNNLLGK		49.99	387.207	772.4	2	-9.99442	22.9331	5	3	5	7
	B2MVI6;A0A0C5BIF3;A0A0F8AEW0;A0A0F8B474;A0A0G2JIW1;A0A0P7U8Q6;A0A0R4IMF8;A0A0R4IVB0;A0A0U2IKZ9;A0A1A8G6R2;A0A1A8JDR4;A0A060X0G4;A0A096VJY6;A8WFS0;B0S610;B0UXR9;B0UXS6;B5DG30;B6F134;B6F135;B7ZV46;E0XJL3;E3VXC7;F6K6F4;F8SLH3;G1EHI2;G3NXI7;G3NXJ7;G3P8K6;H2LKZ3;H3DM99;I6TPU5;K9MR68;M4VMY6;P0DMV9;P79984;Q4RHR7;Q6NYR4;Q6PGX4;Q6PH56;Q7SZM8;Q7T276;Q804B6;R9WRQ7;S4T781;T2AZ78;W5KA74;W5KAX2	1.36186	1.03489	AQIHDIVLVGGSTR		47.22	489.271	1464.79	3	-8.50099	54.8216	0	2	1	2
	B2MVI6;A0A0A8J382;A0A0C5BIF3;A0A0K0XHM1;A0A0K1U318;A0A0M3M1F3;A0A0P7TS99;A0A0R4IMF8;A0A0R4IVB0;A0A0S1RWB6;A0A060YDJ4;A0A087XUX0;A0A096VJY6;A0A172LPZ7;A5H1H8;B5B0I3;B5X3U6;D3TZA6;E9PKE3;F6K6F4;G1EHI2;G9FLS8;G9G0W7;H2SJP2;H2SJP3;H2UP56;H3DM99;I6TPU5;I7GGT6;K9MR68;M4VMY6;P08108;P11142;P47773;P79984;Q4RHR7;Q4SL93;Q6NYR4;Q6PGX4;Q6TDU0;Q7SZM8;Q7T275;Q7T276;Q76N60;Q801X9;Q804B6;T2AZ78;V5L1N3;W5KA74;W5KA…	0.564613	0.17546	VCNPIITK	[2] Methylthio (C)	40.93	467.246	932.477	2	-5.46046	50.0963	1	2	2	0
	B2MVI6;A0A0A8J382;A0A0C5BIF3;A0A0E4G1U1;A0A0F8AEW0;A0A0F8B474;A0A0K0XHM1;A0A0K1U318;A0A0M3M1F3;A0A0N9HR78;A0A0P7TS99;A0A0P7U8Q6;A0A0P7Y8R9;A0A0R4IMF8;A0A0R4IVB0;A0A0S1RWB6;A0A0S2VI41;A0A0S7LNH9;A0A0U2IKZ9;A0A1A7WK59;A0A1A7ZX41;A0A1A8FLK9;A0A1A8G6R2;A0A1A8GCG9;A0A1A8JDR4;A0A1A8PRT9;A0A1B2G2Q0;A0A1I9LXI3;A0A060WES3;A0A060X0G4;A0A060YDC0;A0A060YDJ4;A0A060Z858;A0A087XR58;A0A087XUX0;A0A096VJY6;A0A125R…	1.05157	1.21199	IINEPTAAAIAYGLDK		36.11	553.968	1658.88	3	-2.96026	78.4424	0	1	1	0
C0HAV1	22	1.5018	0.734715	22								73	80	83	75
	C0HAV1;A0A1B1LTY2;A0A060W7L7;A0A060X7X5;A0A060X782;B5X3J6;B9VJF7;G3NGX5;G3NGX9;I3K4Z4;L7US09;W5UBC0	0.801991	7.89535	FSTVAGESGSADTVR		124.58	742.354	1482.69	2	-1.18056	35.7785	9	2	8	8
	C0HAV1;A0A060W7L7;A0A060X782;B5X3J6	1.11533	0.703664	TFFTEVLNEEER		113.34	757.363	1512.71	2	1.61715	83.9563	14	12	14	15
	C0HAV1;A0A0R4ICK7;A0A0R4IGK9;A0A0R4II89;A0A060X782;L7US09;Q7ZTT1	0.953719	1.71872	YNSADDDNVTQVR		112.75	748.834	1495.65	2	0.130733	26.565	5	4	5	5
	C0HAV1;A0A060W7L7	8.77151	0.374231	GPLLVQDTPFIDEMAHFDR	[14] Oxidation (M)	98.97	739.694	2216.06	3	1.20312	86.7639	1	1	4	1
	C0HAV1;A0A060W7L7;W5UBC0	0.884287	5.29692	LASTDPDYAIR		87.69	611.307	1220.6	2	-3.14726	41.5159	7	5	7	6
	C0HAV1;A0A060W7L7	20.9989	0.487042	GPLLVQDTPFIDEMAHFDR		85.15	734.361	2200.06	3	-0.863007	105.378	1	3	4	1
	C0HAV1;A0A1B1LTY2;A0A1K0ISV8;A0A060W7L7;A0A060X7X5;A0A060X782;B5X3J6;G3NGX5;G3NGX9;Q5XW25	0.778937	4.20406	LCQNMAGALK	[2] Methylthio (C)|[5] Oxidation (M)	84.23	555.757	1109.5	2	-2.67441	36.2393	1	1	1	2
	C0HAV1;A0A0R4ICK7;A0A0R4IGK9;A0A0R4II89;A0A060W7L7;A0A060X782;A0A146Z193;A0A146Z370;A0A147B2E6;B5X3J6;B5XG21;B9VJF7;D9J005;G0WM50;L7US09;M1H5A1;Q7ZTT1;W5UBC0	14.8145	1.36339	FYTDEGNWDLTGNNTPIFFIR		80.26	840.735	2519.18	3	3.23483	114.551	1	1	3	1
	C0HAV1;A0A060W7L7;A0A060X782;B5X3J6	1.15774	1.13431	TFFTEVLNEEER		78.31	505.243	1512.71	3	-2.14065	84.0278	1	3	0	0
	C0HAV1;A0A060W7L7;A0A060X782	6.02809	0.467899	LGTNYLQLPVNCPFR	[12] Methylthio (C)	75.55	890.951	1779.89	2	4.74465	110.813	2	3	3	3
	C0HAV1;A0A060W7L7;A0A060X7X5;A0A060X782;B5XG21	3.39776	0.765767	FQWNPFDLTK		73.01	648.324	1294.63	2	-0.611322	95.9873	10	10	10	9
	C0HAV1;A0A060W7L7;B9VJF7	1.5432	0.198948	LNIITAGPR		71.92	477.787	953.56	2	-6.14895	50.9666	4	7	3	5
	C0HAV1;A0A1K0ISV8;A0A060W7L7;A0A060X7X5;A0A060X782;B5X3J6;B5XG21	13.8345	0.532984	GGGAFGYFEVTHDISR		59.67	571.605	1711.79	3	-1.13564	72.5468	0	2	3	0
	C0HAV1;A0A060W7L7;A0A060X7X5;A0A060X782;B5X3J6	1.42282	1.1503	GAQVFIQK		59.18	445.755	889.496	2	-6.75188	33.812	4	5	5	6
	C0HAV1;A0A0S7JPC3;A0A0S7JPE9;A0A0S7JPF1;A0A0S7JQP0;A0A060X7X5;A0A060X782;B5X3J6;B5XG21;L7US09	1.54477	0.697419	TTPIAIR		56.45	386.236	770.458	2	-9.44488	35.6011	3	6	3	4
	C0HAV1;A0A0F7G9I1;A0A0P7TY51;A0A0R4ICK7;A0A0R4IGK9;A0A0R4II89;A0A1B1LTY2;A0A1K0ISV8;A0A060CTL3;A0A060W7L7;A0A060X7X5;A0A060X782;A0A087Y7K3;A0A141J8S8;A0A146Z193;A0A146Z370;A0A147B2E6;B5X3J6;B9VJF7;D2D551;D9J005;E6Y355;G0WM50;G3NGX5;G3NGX9;H2L8K1;I3K4Z4;L7US09;M1H5A1;M4AXK7;M9P0A8;Q7ZTT1;W5L1I7;W5UBC0	2.33666	0.804867	LFSYPDTHR		54.67	568.278	1134.54	2	-3.30903	38.6014	1	1	0	0
	C0HAV1;A0A060X782;I3K4Z4	0.654552	0.180582	DAMLFPSFVHSQK	[3] Oxidation (M)	51.33	508.252	1521.73	3	2.54277	69.9983	1	2	1	1
	C0HAV1;A0A0R4ICK7;A0A0R4IGK9;A0A0R4II89;A0A1B1LTY2;A0A060W7L7;A0A060X7X5;A0A060X782;B5X3J6;B9VJF7;G3NGX5;G3NGX9;I3K4Z4;L7US09;Q7ZTT1;W5UBC0	1.14145	0.298143	LFSYPDTHR		48.04	379.186	1134.54	3	-8.2524	37.9189	3	5	2	3
	C0HAV1;A0A060W7L7;A0A060X782;B5X3J6;B5XG21;D2D551	1.49998	14.0095	EYPLIPVGR		47.08	522.296	1042.58	2	-3.81627	64.2247	3	2	4	3
	C0HAV1;A0A060X782;A0A087Y7K3;I3K4Z4	6.50524	0.126205	DAMLFPSFVHSQK		46.12	502.915	1505.72	3	-6.78103	77.4495	0	3	1	1
	C0HAV1;A0A1K0ISV8;A0A060CTL3;A0A060W7L7;A0A060X7X5;A0A060X782;A0A141J8S8;B5X3J6;B5XG21;E6Y355;G3NGX5;G3NGX9;L7US09;M9P0A8;W5L1I7	1.50363	0.160046	GLPDGFR		44.63	381.197	760.379	2	-11.0148	41.467	1	1	1	0
	C0HAV1;A0A060X782;I3K4Z4	0.926839	1.49081	DAMLFPSFVHSQK	[3] Oxidation (M)	42.7	761.873	1521.73	2	1.06215	73.2472	1	1	1	1
C1BG67	22	0.929892	0.49906	22								128	178	158	135
	C1BG67;A0A060XSW0;A9YVA2;C1BEM6;C1BEX3;P02141	4.17074	0.394919	HFSTFGNLSTPAAIMGNPAVAK		110.41	744.378	2230.11	3	-4.16988	85.1036	8	22	24	18
	C1BG67	1.22435	3.36562	LGPTVFSADTQEAFQK		109.02	869.938	1737.86	2	2.97006	72.8052	2	2	3	3
	C1BG67;A0A060XSW0;A9YVA2;C1BEM6;C1BEX3;C1BF45;P02141	5.39489	0.370582	LLADCITVCVAAK	[5] Methylthio (C)|[9] Methylthio (C)	103.84	706.345	1410.68	2	1.64807	109.727	3	7	6	5
	C1BG67;A0A060XSW0;A9YVA2;C1BEM6;C1BEX3;P02141	4.24331	0.431063	HFSTFGNLSTPAAIMGNPAVAK	[15] Oxidation (M)	102.74	749.712	2246.12	3	0.00554824	72.6906	4	5	10	4
	C1BG67;A0A0S7IJG6;A0A1A7Y6Y0;A0A1A8GK70;A0A1A8II21;A0A1A8N0S6;A0A060XSW0;A0A087XVT9;A9YVA2;B2BP38;C1BEM6;C1BEX3;C1BF45;C1BY22;I3IYZ1;I3IZ27;P02141;P56251;Q5I122	3.14086	0.699767	FLAVVVSALGR		96.32	566.346	1130.68	2	-2.52338	88.782	25	31	27	26
	C1BG67;A0A060XSW0;A9YVA2;C1BEM6;C1BEX3;P02141	1.42561	0.856239	ISVDEIGPQALAR		90.56	684.877	1367.74	2	-0.639384	68.9938	18	21	18	17
	C1BG67;A0A060XSW0;C1BEM6;P02141	0.508307	0.0172698	NTYTALSVMHSEK	[9] Oxidation (M)	89.49	748.855	1495.7	2	-1.85366	32.6118	0	1	2	0
	C1BG67;A0A060XSW0;A9YVA2;C1BEM6;C1BEX3;P02141	1.44	1.15869	ISVDEIGPQALAR		84.07	456.918	1367.73	3	-5.91206	69.2061	1	2	0	1
	C1BG67;A0A060XSW0;C1BEM6;P02141	0.931144	0.861892	NTYTALSVMHSEK		77.71	740.854	1479.69	2	-6.36113	46.2246	1	1	2	1
	C1BG67;A0A060XSW0;A9YVA2;C1BEM6;C1BEX3;P02141	1.7565	0.72542	LLIVSPWTQR		74.52	606.858	1211.7	2	-1.57749	81.9723	22	25	22	22
	C1BG67;A0A060XSW0;C1BEM6;P02141	0.200421	2.32638	AVQNLDDIKNTYTALSVMHSEK		73.34	620.063	2476.22	4	-1.9293	75.3315	1	1	1	1
	C1BG67;A0A060XSW0;A9YVA2;C1BEM6;C1BEX3;P02141	0.92864	0.195674	SAIVGLWGK		69.46	465.771	929.527	2	-6.09762	67.0223	4	5	6	5
	C1BG67;A0A060XSW0;C1BEM6;C1BEX3;C1BFL6;C1BG64;P02141	0.882574	70.3963	AVQNLDDIK		68.02	508.272	1014.53	2	-5.36879	33.0296	7	3	9	6
	C1BG67;A0A060XSW0;A9YVA2;C1BEM6;C1BEX3;P02141	14.0126	0.263014	HFSTFGNLSTPAAIMGNPAVAK		66.01	558.535	2230.11	4	-3.9302	85.1036	1	2	1	2
	C1BG67;A0A060XSW0;B5X810;C1BEM6;C1BEX3;C1BFL6;C1BG64;Q5I122;Q7LZL9	0.81133	0.995932	VDWTDAER		60.58	496.228	990.441	2	-0.404717	39.217	6	3	5	5
	C1BG67;A0A060XSW0;A9YVA2;C1BEM6;C1BEX3;C1BF45;P02141	0.824056	0.567056	TVMHGLDR	[3] Oxidation (M)	57.82	472.731	943.448	2	-7.00941	13.7288	14	28	12	13
	C1BG67;A0A060XSW0;B5X810;C1BEM6;C1BEX3;C1BFL6;C1BG64;Q5I122;Q7LZL9	0.87063	1.20129	VDWTDAER	[N-term] Acetyl (Protein N-term)	55.76	517.235	1032.46	2	4.58134	60.4524	2	1	1	2
	C1BG67;A0A060XSW0;B5X810;C1BEM6;C1BEX3;C1BFL6;C1BG64;P02141;Q5I122	0.450802	0.123289	LHVDPDNFR		55.23	556.775	1111.54	2	-4.88439	40.9472	1	5	1	1
	C1BG67;A0A060XSW0;C1BEM6;P02141	0.381845	0.103939	NTYTALSVMHSEK		51.07	494.242	1479.7	3	0.75318	46.3201	2	3	1	1
	C1BG67;A0A060XSW0;C1BEM6;P02141	0.691721	0.0314166	NTYTALSVMHSEK	[9] Oxidation (M)	44.88	499.571	1495.69	3	-4.37693	37.6495	2	4	1	1
	C1BG67;A0A060XSW0;A9YVA2;C1BEM6;C1BEX3;C1BF45;D0VWS2;P02141;P56251;Q5I122;W5LAP6;W5LAQ9;W5LAR6;W5LAT8	0.718518	0.252488	LHVDPDNFR		42.94	371.518	1111.53	3	-6.86872	40.9085	3	4	5	1
	C1BG67;A0A060XSW0;B5X810;C1BEM6;C1BEX3;C1BFL6;C1BG64;P02141	1.54129	0.342931	TVMHGLDR		42.24	464.734	927.454	2	-6.64515	19.5275	1	2	1	0
A0A060XXF3	21	1.19657	1.20654	21								24	36	26	27
	A0A060XXF3;B0QY89;B0QY90;Q9Y262	0.968275	1.62745	QLEVYTSGGDPESVAGEYGR		131.75	1057.49	2112.97	2	5.08956	62.2555	1	1	1	2
	A0A060XXF3	1.54954	9.48975	VFAEEVQQQAQLSTIR		125.83	923.989	1845.96	2	3.37263	64.5092	0	1	2	2
	A0A060XXF3;C0HAF2;W5NH56;W5NH58	1.20597	6.57317	VSGGPTLDQR		101.21	515.269	1028.52	2	-2.41566	21.8013	1	1	2	1
	A0A060XXF3;C0HAF2	1.19657	0.763409	LAGFLDMTEQEFR		97.06	778.873	1555.73	2	-1.16802	92.6383	1	3	1	1
	A0A060XXF3	1.32542	1.65257	MAMSGASTNATAATTTTR	[1] Oxidation (M)|[3] Oxidation (M)	90.51	592.599	1774.78	3	-3.65089	18.0056	1	1	1	1
	A0A060XXF3;C0HAF2	0.859135	3.7861	LAGFLDMTEQEFR	[7] Oxidation (M)	84	786.872	1571.73	2	0.640932	79.096	2	2	2	2
	A0A060XXF3	1.526	10.94	VFAEEVQQQAQLSTIR		80.73	616.326	1845.96	3	-0.859375	64.7946	2	1	0	1
	A0A060XXF3	1.46096	0.345051	QYEQQTYHVIPEVIK	[N-term] Gln->pyro-Glu (N-term Q)	75.63	929.474	1856.93	2	0.871052	78.0797	1	1	1	0
	A0A060XXF3;C0HAF2;W5NH56;W5NH58	1.02447	2.92381	TISDLIDQK		72.04	516.778	1031.54	2	-8.08069	50.6003	2	3	3	2
	A0A060XXF3;C0HAF2;W5NH56;W5NH58	0.689977	1.65082	KSEEEIEFLR		71.43	640.325	1278.64	2	-8.39209	51.6018	1	1	2	0
	A0A060XXF3;B0QY89;B0QY90;Q9Y262	1.08188	0.272215	VLENIELNK		69.06	536.298	1070.58	2	-14.8736	49.7593	1	2	1	1
	A0A060XXF3;C0HAF2;W5NH56;W5NH58	1.05165	1.6962	ADLAYER		64.86	419.205	836.396	2	-8.0348	20.448	2	3	3	3
	A0A060XXF3	0.903008	1.20056	VYELQANR		64.54	496.759	991.503	2	-6.54707	28.5061	1	1	1	1
	A0A060XXF3;B0QY89;B0QY90;Q9Y262	0.365443	0.061179	LHSLLGDYYQAIK		63.4	507.605	1519.79	3	-6.69257	74.8973	2	2	0	0
	A0A060XXF3;B0QY89;B0QY90;C0HAF2;Q9Y262;W5NH56;W5NH58	1.54799	1.10633	YGDFFIR		62.53	459.228	916.442	2	-2.00665	65.4009	2	3	3	4
	A0A060XXF3;B0QY89;B0QY90;Q9Y262	2.24815	1.19495	IQLLVFK		60.23	430.781	859.548	2	-6.32938	81.7596	1	3	1	1
	A0A060XXF3;B0QY89;B0QY90;Q9Y262	1.48661	1.20654	LYTTMPVAK	[5] Oxidation (M)	60.18	520.274	1038.53	2	-8.9454	29.0451	1	1	1	1
	A0A060XXF3	0.811574	0.305699	QYEQQTYHVIPEVIK		59.81	625.658	1873.95	3	-2.98946	65.0253	1	1	0	0
	A0A060XXF3	10.1294	0.686146	FLSPVVPNYDNVLPNYHK		55.6	706.032	2115.07	3	-2.16299	85.8981	1	1	0	2
	A0A060XXF3;C0HAF2;W5NH56;W5NH58	1.0614	1.29933	SEEEIEFLR		39.34	576.284	1150.55	2	1.36734	63.096	0	2	1	1
	A0A060XXF3	1.6437	0.480609	EPFQQQLK		34.89	509.269	1016.52	2	-5.25462	35.2456	0	2	0	1
B5X2H6	21	0.976292	0.762494	21								60	61	66	53
	B5X2H6;A0A060XBV8;B0S7W5;F6KMM1;P56533;W5UHT2	1.28045	10.234	ANNTTFGLASGVFTR		132.96	778.398	1554.78	2	1.21148	77.5928	4	2	6	5
	B5X2H6;A0A0P7W4X8;A0A060XBV8	3.65532	0.91794	VAENLQAGTCFINNYNISPVEVPFGGYK	[10] Methylthio (C)	91.8	1030.83	3089.48	3	6.52692	113.756	2	2	3	1
	B5X2H6;A0A0F8ARW2;A0A0P7W4X8;A0A0S7HNR2;A0A060WQJ8;A0A060XBV8;A0A087YE46;F6KMM1;G3NII7;G3NIK0;G3NIL3;H2S9I2;P56533;W5LI79;W5UHT2	0.998626	2.5762	VSFTGSVPTGK		83.69	540.287	1078.56	2	-6.8244	43.0937	7	2	4	5
	B5X2H6;A0A0P7W4X8;A0A060XBV8;G3NII7;G3NIK0;G3NIL3	1.07393	1.70598	ENGQVTIEYYSQLK		73.62	836.417	1670.82	2	2.6984	63.8906	2	3	2	2
	B5X2H6;A0A060XBV8	0.510681	0.037801	EIMPVFLEEVVK	[3] Oxidation (M)	72.45	724.889	1447.76	2	-0.167178	95.0995	3	6	3	2
	B5X2H6;A0A060WQJ8;F6KMM1;H2S9I2;W5UHT2	0.915357	0.762494	QVTLELGGK		71.37	472.771	943.528	2	-5.9336	46.3915	4	3	4	3
	B5X2H6;A0A060XBV8;G3NII7;G3NIK0;G3NIL3;H2S9I2;P56533	0.692954	1.94671	LEVINNGK		66.52	443.75	885.485	2	-7.82771	24.8566	4	6	3	3
	B5X2H6;A0A060XBV8	2.22232	0.588317	EIMPVFLEEVVK		65.46	716.892	1431.77	2	0.890297	106.972	3	5	7	4
	B5X2H6;A0A060XBV8	0.969715	2.83786	MGALITR	[1] Oxidation (M)	63.86	389.213	776.412	2	-11.3297	28.6905	9	1	11	9
	B5X2H6;A0A060XBV8	0.699076	0.56943	TVVVEMGDVDDYFNC	[6] Oxidation (M)|[15] Methylthio (C)	63.48	884.353	1766.69	2	4.19441	94.5243	1	1	2	1
	B5X2H6;A0A060WQJ8;F6KMM1;H2S9I2	0.690279	0.15096	QVTLELGGK	[N-term] Gln->pyro-Glu (N-term Q)	62.6	464.256	926.497	2	-11.2459	66.334	1	3	1	1
	B5X2H6;A0A0P7W4X8;F6KMM1;G3NII7;G3NIK0;G3NIL3;H2S9I2;P56533;W5UHT2	0.644752	1.79283	SPLIIFK		58.02	409.259	816.504	2	-8.42345	71.6673	5	2	3	2
	B5X2H6;A0A060XBV8	0.976292	0.457672	EEIFGPVMSVMPFDTEEEVLK	[8] Oxidation (M)|[11] Oxidation (M)	57.96	820.055	2457.14	3	4.04942	99.1323	2	1	1	0
	B5X2H6;A0A060XBV8	15.9215	0.13173	EAGVPDGLFNVVQGGAETGTLLCNHPGVAK	[23] Methylthio (C)	57.13	999.491	2995.45	3	-0.149556	106.9	0	1	2	1
	B5X2H6;P56533	0.882943	1.30549	DCELENAVR	[2] Methylthio (C)	56.87	547.732	1093.45	2	-2.65055	55.5455	5	4	4	6
	B5X2H6;A0A060XBV8;G3NII7;G3NIK0;G3NIL3;H2S9I2;P56533	0.793319	1.1475	VMLEAAR	[2] Oxidation (M)	55.21	403.211	804.408	2	-9.56742	24.329	4	3	6	4
	B5X2H6;A0A060XBV8	1.46048	0.211834	MGALITR		54.31	381.214	760.413	2	-17.8273	35.884	1	2	1	1
	B5X2H6;A0A060XBV8	2.54439	0.193265	LCDMFPCGK	[2] Methylthio (C)|[7] Methylthio (C)	49.98	553.202	1104.39	2	-3.22211	90.5872	2	3	2	2
	B5X2H6;A0A060XBV8	2.7016	0.0601858	LCDMFPCGK	[2] Methylthio (C)|[4] Oxidation (M)|[7] Methylthio (C)	43.36	561.2	1120.38	2	-2.93032	74.9929	1	4	0	0
	B5X2H6;A0A060XBV8	1.54417	3.16196	EEIFGPVMSVMPFDTEEEVLK	[8] Oxidation (M)	40.06	814.722	2441.15	3	3.02385	108.93	0	1	1	0
	B5X2H6;E7FAN4	0.83854	0.344424	IMEMSAK	[2] Oxidation (M)|[4] Oxidation (M)	38.87	421.192	840.37	2	-2.64789	15.4209	0	6	0	1
B5X423	21	0.967556	1.8582	21								29	31	26	31
	B5X423;A0A0P7UYK4;A0A060YQM4;H3D378;Q4S803;W5LCT7	0.676616	0.524387	ISATSIYFESMPYK		127.82	818.903	1635.79	2	3.88348	82.2967	1	1	0	1
	B5X423;A0A060YQM4;H2UL89;H2UL91;H2UL92;H2UL93;H3CNM2;Q4SS81	0.592563	2.64022	ISATSIYFESMPYK	[11] Oxidation (M)	109.46	826.899	1651.78	2	1.90208	69.8548	1	1	1	2
	B5X423;A0A0P7UYK4;H3D378;Q4S803;W5LCT7	0.752649	3.06882	AALEAQGSCLNNK	[9] Methylthio (C)	92.88	682.818	1363.62	2	-0.276356	45.1107	2	1	1	2
	B5X423;A0A060YQM4;P34897	0.823935	2.7904	VLELVSITANK		92.19	593.854	1185.69	2	-3.71799	71.7952	3	1	4	3
	B5X423;A0A060YQM4	1.42919	1.18901	LNPATGLIDYDQLEMTAR		83.94	674.337	2019.99	3	-2.1001	89.8646	2	2	0	1
	B5X423;A0A060YQM4	1.35445	2.78171	LNPATGLIDYDQLEMTAR	[15] Oxidation (M)	80.25	1019.01	2036	2	4.35723	83.5986	2	1	2	3
	B5X423;A0A060YQM4	1.54411	0.814999	ETDFVQVVEFMDEGFK	[11] Oxidation (M)	78.74	968.445	1934.88	2	7.50124	92.469	0	1	1	1
	B5X423;A0A060YQM4	1.2151	4.5271	LNPATGLIDYDQLEMTAR	[15] Oxidation (M)	75.49	679.67	2035.99	3	0.0445062	83.5986	1	1	2	0
	B5X423;A0A060YQM4;P34897;W5LCT7	1.14171	4.71877	LGAPALTSR		70.32	443.258	884.501	2	-8.46942	38.1704	1	2	1	2
	B5X423;A0A0F8B539;A0A0P7VFL8;A0A1A7X357;A0A1A7ZD87;A0A1A8BJF6;A0A1A8IRC5;A0A1A8LI39;A0A1A8NS62;A0A1A8PUG9;A0A060YQM4;A0A087YA80;A0A146NXP6;A0A146P537;A0A146PHM3;A0A146QUS5;A0A146RD13;A0A146YD58;H3CL90;I3JP77;M3ZN66;Q2HYP7;Q4SVN9;W5MBX6	0.277819	0.0746245	AGLIFYR		69.07	420.239	838.464	2	-7.14027	61.8065	3	3	1	0
	B5X423;A0A060YQM4	0.650347	1.8582	EIQYDLEDR		64.76	590.776	1179.54	2	-3.18811	42.5796	3	4	2	3
	B5X423;A0A060YQM4	0.635348	2.03918	AMAEALLSK	[2] Oxidation (M)	64.11	475.249	948.484	2	-11.4863	32.9645	2	2	2	2
	B5X423;A0A0P7UYK4;H3D378;P34897;Q4S803;W5LCT7	0.844083	1.87141	GLELIASENFCSR	[11] Methylthio (C)	63.55	742.85	1483.68	2	3.11697	91.9268	1	1	0	1
	B5X423	6.69585	0.307817	SVEQEAPWTGQDSLAQDDPEMWDLLR		59.81	1006.13	3015.37	3	4.57742	109.727	0	1	1	1
	B5X423;A0A060YQM4	1.1723	1.11048	QAQTPMFR	[6] Oxidation (M)	55.69	497.74	993.466	2	-3.86041	25.575	1	1	1	1
	B5X423	1.52369	1.15247	SVEQEAPWTGQDSLAQDDPEMWDLLR	[21] Oxidation (M)	55.19	1011.47	3031.38	3	8.10505	100.64	0	2	1	2
	B5X423	0.967556	0.690222	YSEGYPGR		52.22	464.709	927.404	2	-5.88681	18.6167	0	2	2	2
	B5X423;A0A060YQM4	0.698072	6.71837	YADMVTSTTHK	[4] Oxidation (M)	49.96	423.861	1268.56	3	-7.98491	14.1512	4	1	2	3
	B5X423;A0A060YQM4	1.06592	1.02775	SALAPGGLR		49.37	421.242	840.47	2	-14.7854	35.3177	1	1	1	1
	B5X423;A0A060YQM4	1.02782	0.64423	PFPMPGFEDH	[4] Oxidation (M)	46.94	595.256	1188.5	2	4.98045	55.059	1	1	0	0
	B5X423;A0A060YQM4	0.964262	2.73079	AVPSPFK		36.1	373.213	744.411	2	-7.9154	39.9646	0	1	1	0
C0H9N2	21	1.19955	0.993853	21								34	39	32	38
	C0H9N2;A0A060XSZ2;B5X1W2;G3PRF7;G3PRF8	0.818768	0.0953266	TFSQLVLDPIFK		96.69	704.397	1406.78	2	-0.511993	104.403	7	7	6	5
	C0H9N2;A0A060XSZ2;B5X1W2;G3PRF7;G3PRF8	2.43193	2.60808	EGIPALDNYLDKL		87.87	730.887	1459.76	2	2.91217	102.138	4	1	3	6
	C0H9N2;A0A060XSZ2;B5X1W2;G3PRF7;G3PRF8	1.25639	0.167378	EGIPALDNYLDK		87.1	674.342	1346.67	2	-1.70559	78.1525	1	3	2	1
	C0H9N2;A0A060XSZ2;B5X1W2;G3PRF7;G3PRF8	0.850299	1.43812	VLYACQLTAQPR	[5] Methylthio (C)	86.27	704.857	1407.7	2	-0.973014	73.1202	2	2	2	1
	C0H9N2;A0A060XSZ2;B5X1W2;G3PRF7;G3PRF8	1.80579	0.731371	AYLPVNESFGFTADLR		83.66	900.454	1798.89	2	2.6304	95.13	1	2	0	1
	C0H9N2;A0A060XSZ2;B5X1W2;G3PRF7;G3PRF8	2.96986	1.32911	TGTITTFEQAHNMR	[13] Oxidation (M)	78.67	811.884	1621.75	2	1.49502	34.8152	1	1	1	1
	C0H9N2;B5X1W2	1.1256	7.77792	VNFTVDQIR		77.96	546.294	1090.57	2	-3.58491	56.4298	2	1	3	3
	C0H9N2;A0A060XSZ2;B5X1W2;G3PRF7;G3PRF8	1.37061	1.34527	IMGPNFTPGK	[2] Oxidation (M)	70.31	539.271	1076.53	2	-4.01333	45.3973	1	1	1	2
	C0H9N2;A0A060XSZ2;B5X1W2;G3PRF7;G3PRF8	1.19955	2.21984	CELLYEGPGDDEAAMGIK	[1] Methylthio (C)|[15] Oxidation (M)	67.11	986.926	1971.84	2	6.14138	76.4884	1	1	0	1
	C0H9N2;A0A060XSZ2;B5X1W2	1.41691	1.06372	VFDAIMNFK	[6] Oxidation (M)	63.51	550.774	1099.53	2	-2.86036	62.5799	2	1	1	1
	C0H9N2;A0A060XSZ2;B5X1W2	2.20165	0.894291	VFDAIMNFK		61.99	542.777	1083.54	2	-3.21906	78.2359	2	2	2	3
	C0H9N2;A0A060XSZ2;B5X1W2;G3PRF7;G3PRF8	1.06184	0.796906	STLTDSLVSK		60.18	525.784	1049.55	2	-5.72799	44.5379	2	2	3	3
	C0H9N2;A0A060XSZ2;B5X1W2;G3PRF7;G3PRF8	1.1672	0.537973	FSVSPVVR		58.83	445.755	889.495	2	-7.73534	51.272	1	3	1	1
	C0H9N2;A0A060XSZ2;B5X1W2	0.474796	0.993853	FFDPATGK		57.73	441.718	881.422	2	-6.89157	40.623	1	1	2	2
	C0H9N2;A0A060XSZ2;B5X1W2	0.537257	0.370306	DSVVAGFQWAVK		55.52	653.847	1305.68	2	5.93719	81.7596	0	2	0	1
	C0H9N2;A0A060XSZ2;B5X1W2;G3PRF7;G3PRF8	2.25606	0.347862	IMGPNFTPGK		53.09	531.274	1060.53	2	-3.7931	48.811	0	1	1	1
	C0H9N2;A0A060XSZ2;B5X1W2;G3PRF7;G3PRF8	1.16812	1.11956	GVQYLNEIK		53.04	532.286	1062.56	2	-11.8568	51.7766	2	2	2	2
	C0H9N2;A0A060XSZ2;A0A060YIG9;B5X1W2;G3PRF7;G3PRF8	1.3376	1.09931	GGGQIIPTAR		51.2	485.274	968.533	2	-7.34544	35.884	1	1	1	1
	C0H9N2;A0A060XSZ2;B5X1W2	1.04189	0.0437438	SDPVVSYR		45.53	461.732	921.45	2	-6.84985	28.5061	0	3	0	1
	C0H9N2	1.75119	0.0640351	TAIVVAETR		44.67	480.27	958.524	2	-21.4211	34.2403	0	1	0	1
	C0H9N2;A0A060XSZ2;B5X1W2	0.351345	2.44511	NMSVIAHVDHGK	[2] Oxidation (M)	41.25	441.884	1322.63	3	-8.12133	18.7595	3	1	1	0
C9WE63	21	0.786094	0.97812	21								66	79	61	64
	C9WE63;A0A0A8J382;A0A0C5BIF3;A0A0E4G1U1;A0A0F8AEW0;A0A0F8B474;A0A0K0XHM1;A0A0K1U318;A0A0M3M1F3;A0A0N9HR78;A0A0P7TS99;A0A0P7U8Q6;A0A0P7Y8R9;A0A0R4IMF8;A0A0R4IVB0;A0A0S1RWB6;A0A0S2VI41;A0A0S7LNH9;A0A0U2IKZ9;A0A1A7WK59;A0A1A7ZX41;A0A1A8FLK9;A0A1A8G6R2;A0A1A8GCG9;A0A1A8JDR4;A0A1A8PRT9;A0A1B2G2Q0;A0A1I9LXI3;A0A060WES3;A0A060X0G4;A0A060YDC0;A0A060YDJ4;A0A060Z858;A0A087XR58;A0A087XUX0;A0A096VJY6;A0A125R…	1.01434	0.833664	IINEPTAAAIAYGLDK		111.05	830.452	1658.89	2	0.833366	78.4424	2	8	2	2
	C9WE63;A0A0E4G1U1;A0A0M3M1F3;A0A0P7TS99;A0A0U2MAU9;A0A1A8BF62;A0A1A8G6R2;A0A1A8IXY8;A0A1A8JDR4;A0A1A8P475;A0A1B2G2Q0;A0A060VU47;A0A060X0G4;A0A060YDJ4;A0A087XUX0;A0A096VJY6;A0A146NKP1;A0A146UXG4;A0A147APF5;A3RGT9;A5H1H8;B3GFZ5;B5DG30;B5X3U6;B6F133;B6F134;C0HAK5;D2YZT1;G9G0W7;H2SJP2;H2SJP3;H3DM99;I3JYT8;I7FW61;K9MR68;M4VMY6;P08108;P47773;Q4RHR7;Q4SL93;Q6PGX4;Q6QIS4;Q6TDU0;Q7SZM8;Q7T276;Q7ZVJ1;Q76N6…	0.572768	0.0862531	FEELNADLFR		93.12	627.31	1252.61	2	-2.06985	79.1437	14	15	13	9
	C9WE63;A0A0A8J382;A0A0C5BIF3;A0A0E4G1U1;A0A0F8AEW0;A0A0F8B474;A0A0G2JIW1;A0A0K0XHM1;A0A0K1U318;A0A0M3M1F3;A0A0N9HR78;A0A0R4IMF8;A0A0R4IVB0;A0A0S7LNH9;A0A0U2IKZ9;A0A1A7WK59;A0A1A8FLK9;A0A1A8G6R2;A0A1A8GCG9;A0A1A8JDR4;A0A1A8PRT9;A0A1B2G2Q0;A0A1I9LXI3;A0A060WES3;A0A060X0G4;A0A060XIH9;A0A060YDC0;A0A060YDJ4;A0A060Z858;A0A087XR58;A0A087XUX0;A0A096VJY6;A0A125RLA5;A0A142DA87;A0A146ML21;A0A146NKP1;A0A146N…	0.752816	1.2202	VEIIANDQGNR		87.2	614.816	1227.62	2	-3.6146	30.1964	4	4	4	4
	C9WE63;A0A0E4G1U1;A0A0U2MAU9;A0A060X0G4;A0A147APF5;B5DG30;D2YZT1;G3NXI7;G3NXJ7;H3DM99;I3JYT8;Q4RHR7;Q7SZM8;Q7T276;R9WNY5;W5K679	0.674493	0.253766	SINPDEAVAYGAAVQAAILAGDK		86.93	748.724	2243.15	3	2.69833	107.85	1	2	0	0
	C9WE63;A0A0E4G1U1;A0A0F8AEW0;A0A0K0XHM1;A0A0M3M1F3;A0A0P7TS99;A0A0P7U8Q6;A0A0R4IMF8;A0A0R4IVB0;A0A1A8G6R2;A0A1A8GCG9;A0A1A8PRT9;A0A1B2G2Q0;A0A060YDJ4;A0A060Z858;A0A087XR58;A0A087XUX0;A0A096VJY6;A0A146NKP1;A0A146UXG4;A0A146XV60;A0A147APF5;A5H1H8;B2MVI6;B5X3U6;B6F134;D2YZT1;D3TJN8;G3P8K6;G9FLS8;G9G0W7;H2LKZ3;H2SJP2;H2SJP3;I7GGT6;K9MR68;L0R6A4;M3ZHN8;M4A807;M4VMY6;P08108;P47773;Q4SL93;Q6NYR4;Q8UWM8;…	0.966413	0.240615	DAGTISGLNVLR		85.28	608.337	1214.66	2	-2.4705	70.2873	3	2	3	3
	C9WE63;A0A0E4G1U1;A0A0M3M1F3;A0A0S1RWB6;A0A0S2VI41;A0A0U2MAU9;A0A1A8G6R2;A0A1A8JDR4;A0A060X0G4;A0A060YDC0;A0A060YDJ4;A0A087XUX0;A0A096VJY6;A0A142DA87;A0A146NKP1;A0A146SV22;A0A146UXG4;A0A147A010;A0A147APF5;A3RGT9;A8CEI1;B3GFZ5;B5DG30;B5X3U6;B5X4Z3;B6E4Y9;B6E947;B6F134;B6VAH2;D2YZT1;D3TZA6;E9PK54;F8SLH3;G3NXI7;G3NXJ7;G4W8Y7;G4W8Y8;G9G0W7;H3CF85;H3DM99;I3JYT8;I3KYD6;M4B0J3;O73922;P17066;Q0QWE3;Q4RHR…	1.0411	1.02009	TTPSYVAFTDTER		84.89	744.357	1486.7	2	3.16921	55.5228	5	4	5	4
	C9WE63;A0A0C5BIF3;A0A0E4G1U1;A0A0F8AEW0;A0A0F8B474;A0A0K0XHM1;A0A0K1U318;A0A0M3M1F3;A0A0N9HR78;A0A0P7TS99;A0A0R4IMF8;A0A0R4IVB0;A0A1A8G6R2;A0A060X0G4;A0A060YDC0;A0A087XR58;A0A087XUX0;A0A096VJY6;A0A125RLA5;A0A142DA87;A0A146NKP1;A0A146SV22;A0A146UXG4;A0A146XV60;A0A147A010;A0A147AMV7;A0A147APF5;A0A172LPZ7;A0A185L2K7;A5H1H8;A5HL62;A5HL63;A8WFS0;B0S610;B0UXR9;B0UXS6;B2MVI6;B5B0I3;B5DG30;B6E4Y9;B6E947;…	0.781414	0.97812	FELTGIPPAPR		74.82	599.338	1196.66	2	6.13942	73.5258	7	12	6	8
	C9WE63;A0A0E4G1U1;A0A0F8B474;A0A0K1U318;A0A0N9HR78;A0A0P7Y8R9;A0A0U2IKZ9;A0A1A8G6R2;A0A1A8GCG9;A0A1A8PRT9;A0A096VJY6;A0A185L2K7;A8WFS0;B0S610;B0UXR9;B0UXS6;B5B0I3;B5X4Z3;B6E4Y9;B6E947;B6F135;B6VAH2;B7ZV46;D3TJN8;E0XJL3;E3VXC7;E9PKE3;F1DSD3;F8SLH3;G4W8Y7;G9FLS8;H2S0M6;H2S0M7;H2SJP2;H2SJP3;H3CF85;O73922;P08108;P11142;Q6PH56;Q7T275;Q801X9;Q91233;Q98900;W5KA74	0.901678	0.426317	NSLESYAFNMK	[10] Oxidation (M)	74.74	660.303	1318.59	2	4.33505	51.4588	1	2	1	1
	C9WE63;A0A0E4G1U1;A0A0U2MAU9;A0A1A8BF62;A0A1A8G6R2;A0A1A8IXY8;A0A1A8JDR4;A0A1A8P475;A0A1B2G2Q0;A0A060VU47;A0A060YDJ4;A0A087XUX0;A0A096VJY6;A0A146NKP1;A0A146UXG4;A3RGT9;A5H1H8;B5X3U6;B6F133;B6F134;C0HAK5;D3TZA6;G4W8Y8;G9G0W7;I3JYT8;I3KYD6;I7FW61;M4VMY6;P08108;P17066;P47773;Q6QIS4;Q6TDU0;Q76N60;R9WN36;R9WRQ7;W5K679;W5KA74;W8GMB0;W8GMR6	1.18175	2.55848	LLQDFFNGK		69.78	541.285	1080.56	2	-3.96387	72.166	10	5	10	9
	C9WE63;A0A0C5BIF3;A0A0E4G1U1;A0A0F8AEW0;A0A0K0XHM1;A0A0M3M1F3;A0A0P7TS99;A0A0P7U8Q6;A0A0R4IMF8;A0A0R4IVB0;A0A1B2G2Q0;A0A060YDJ4;A0A060Z858;A0A087XR58;A0A087XUX0;A0A096VJY6;A0A146NKP1;A0A146UXG4;A0A147AMV7;A5H1H8;B2MVI6;B4E3Z9;B5X3U6;B6F134;D3TJN8;E9PKE3;F6K6F4;G1EHI2;G3P8K6;G9FLS8;G9G0W7;H2LKZ3;H2SJP2;H2SJP3;H3DM99;I6TPU5;I7GGT6;K9MR68;L0R6A4;M3ZHN8;M4VMY6;P08108;P11142;P47773;P79984;Q4RHR7;Q4SL9…	0.718312	0.103835	EIAEAYLGK		66.86	497.26	992.506	2	-11.9931	43.7856	4	9	3	6
	C9WE63;A0A0F8AEW0;A0A0S1RWB6;A0A1B2G2Q0;A0A060YDJ4;A0A087XR58;A0A087XUX0;A0A096VJY6;A0A172LPZ7;A5H1H8;B2MVI6;B5X3U6;B6F134;D3TZA6;G9FLS8;H2SJP2;H2SJP3;I7GGT6;M3ZHN8;M4VMY6;P47773;Q4SL93;Q6PGX4;Q6TDU0;Q8UWM8;Q76N60;Q804B6;T2AZ78;W5KA74;W8GMR6	0.627809	0.797647	CNEVISWLDK	[1] Methylthio (C)	65.66	626.795	1251.58	2	9.66961	82.6972	2	1	1	1
	C9WE63;A0A0M3M1F3;A0A0P7TS99;A0A0U2MAU9;A0A1A8BF62;A0A1A8IXY8;A0A1A8P475;A0A1B2G2Q0;A0A060VU47;A0A060YDJ4;A0A087XUX0;A0A096VJY6;A0A147APF5;A0A172LPZ7;A3RGT9;A5H1H8;B3GFZ5;B5X3U6;B6E4Y9;B6E947;B6F133;B6VAH2;C0HAK5;D2YZT1;D3TZA6;G3NXI7;G3NXJ7;G9G0W7;H2SJP2;H2SJP3;I7FW61;K9MR68;M4VMY6;O73922;P08108;P47773;Q1HP65;Q4SL93;Q6PGX4;Q6QIS4;Q6TDU0;Q7SZM8;Q7T276;Q7ZVJ1;Q76N60;R9WN36;R9WNY5;V5L1N3;W5KA74;W5KA…	0.277437	0.0237827	QTQTFTTYSDNQPGVLIQVYEGER		63.11	925.447	2773.32	3	-0.427401	88.4818	1	2	0	0
	C9WE63;A0A0A6ZD97;A0A0A8J382;A0A0C5I1M5;A0A0F8B474;A0A0G2JIW1;A0A0K1U318;A0A0P7TS99;A0A0P7Y8R9;A0A0S1RWB6;A0A0S7LNH9;A0A1A7ZX41;A0A1A8G6R2;A0A1A8GCG9;A0A1A8JDR4;A0A1A8PRT9;A0A1I9LXI3;A0A087XR58;A0A146SV22;A0A146XV60;A0A147A010;A0A147APF5;A0A185L2K7;A5H1H7;A5HL63;A8WFS0;B0S610;B0UXR9;B0UXS6;B5B0I3;B5X4Z3;B7ZV46;D3TZA6;E0XJL3;E3VXC7;F8SLH3;G3NXI7;G3NXJ7;G3PI26;G3PI27;G4W8Y7;G4W8Y8;H2L3G7;H2S0M6;H2S…	0.311769	1.66676	ATAGDTHLGGEDFDNR		56.87	559.246	1674.72	3	-3.91402	32.1823	1	1	1	1
	C9WE63;A0A0A6ZD97;A0A0A8J382;A0A0C5BIF3;A0A0F8AEW0;A0A0K0XHM1;A0A0P7U8Q6;A0A0P7Y8R9;A0A0R4IMF8;A0A0R4IVB0;A0A060YDC0;A0A060YDJ4;A0A060Z858;A0A087XUX0;A0A096VJY6;A0A125RLA5;A5H1H8;A8WFS0;B0S610;B0UXR9;B0UXS6;B2MVI6;B5X3U6;B6F135;B7ZV46;E9PKE3;F6K6F4;G1EHI2;G9FLS8;G9G0W7;H2LKZ3;H2S0M6;H2S0M7;H2SJP2;H2SJP3;H2UP56;H3DM99;H6SFW8;I6TPU5;I7GGT6;K9MR68;M4VMY6;O42359;O42360;P08108;P11142;P47773;P79984;Q4R…	0.863529	1.31025	GTLDPVEK		55.15	429.729	857.443	2	-6.71638	25.573	2	3	2	3
	C9WE63;A0A0A8J382;A0A0C5BIF3;A0A0E4G1U1;A0A0F8AEW0;A0A0F8B474;A0A0G2JIW1;A0A0K0XHM1;A0A0K1U318;A0A0M3M1F3;A0A0N9HR78;A0A0P7TS99;A0A0P7Y8R9;A0A0R4IMF8;A0A0R4IVB0;A0A0S1RWB6;A0A0U2IKZ9;A0A1A7ZX41;A0A1A8G6R2;A0A1A8GCG9;A0A1A8PRT9;A0A1B2G2Q0;A0A1I9LXI3;A0A060X0G4;A0A060YDC0;A0A060YDJ4;A0A060Z858;A0A087XR58;A0A087XUX0;A0A096VJY6;A0A125RLA5;A0A142DA87;A0A146NKP1;A0A146NVI8;A0A146SV22;A0A146UXG4;A0A146X…	0.918769	9.09367	ITITNDK		53.67	402.72	803.425	2	-16.8895	18.3951	2	1	2	1
	C9WE63	1.06656	0.552584	SFFPEEISSMVLVK		53.34	806.918	1611.82	2	-0.40675	98.8619	1	1	0	2
	C9WE63;A0A0A8J382;A0A0C5BIF3;A0A0E4G1U1;A0A0F8AEW0;A0A0F8B474;A0A0K0XHM1;A0A0K1U318;A0A0M3M1F3;A0A0N9HR78;A0A0P7TS99;A0A0P7Y8R9;A0A0R4IMF8;A0A0R4IVB0;A0A0S1RWB6;A0A0S7LNH9;A0A0U2IKZ9;A0A1A7ZX41;A0A1A8G6R2;A0A1A8GCG9;A0A1A8PRT9;A0A1I9LXI3;A0A060X0G4;A0A060YDC0;A0A060YDJ4;A0A060Z858;A0A087XR58;A0A087XUX0;A0A096VJY6;A0A125RLA5;A0A142DA87;A0A146NKP1;A0A146NVI8;A0A146SV22;A0A146UXG4;A0A146XV60;A0A147A…	1.04426	5.63497	DNNLLGK		49.99	387.207	772.4	2	-9.99442	22.9331	5	3	5	7
	C9WE63	0.786094	1.89702	SFFPEEISSMVLVK	[10] Oxidation (M)	47.34	814.916	1627.82	2	-0.0297112	83.8433	0	1	1	1
	C9WE63;A0A0U2MAU9;A0A1A8BF62;A0A1A8IXY8;A0A1A8P475;A0A1B2G2Q0;A0A060VU47;A0A087XUX0;A0A096VJY6;A0A147APF5;A5H1H8;B6F133;C0HAK5;D2YZT1;G3NXI7;G3NXJ7;G9G0W7;H2SJP2;H2SJP3;H3DM99;I7FW61;M4VMY6;P08108;P47773;Q4RHR7;Q4SL93;Q7SZM8;Q7T276;Q76N60;R9WN36;W8GMR6	0.527428	14.5054	MVNHFIAEFK	[1] Oxidation (M)	45.72	626.31	1250.61	2	-4.45355	53.2907	1	1	1	1
	C9WE63;A0A0A8J382;A0A0C5BIF3;A0A0E4G1U1;A0A0F8AEW0;A0A0F8B474;A0A0K0XHM1;A0A0K1U318;A0A0M3M1F3;A0A0N9HR78;A0A0P7TS99;A0A0P7U8Q6;A0A0P7Y8R9;A0A0R4IMF8;A0A0R4IVB0;A0A0S1RWB6;A0A0S2VI41;A0A0S7LNH9;A0A0U2IKZ9;A0A1A7WK59;A0A1A7ZX41;A0A1A8FLK9;A0A1A8G6R2;A0A1A8GCG9;A0A1A8JDR4;A0A1A8PRT9;A0A1B2G2Q0;A0A1I9LXI3;A0A060WES3;A0A060X0G4;A0A060YDC0;A0A060YDJ4;A0A060Z858;A0A087XR58;A0A087XUX0;A0A096VJY6;A0A125R…	1.05157	1.21199	IINEPTAAAIAYGLDK		36.11	553.968	1658.88	3	-2.96026	78.4424	0	1	1	0
	C9WE63;A0A0U2MAU9;A0A1A8BF62;A0A1A8IXY8;A0A1A8P475;A0A1B2G2Q0;A0A060VU47;A0A087XUX0;A0A096VJY6;A0A147APF5;A5H1H8;B6F133;C0HAK5;D2YZT1;G3NXI7;G3NXJ7;G9G0W7;H2SJP2;H2SJP3;H3DM99;I7FW61;M4VMY6;P08108;P47773;Q4RHR7;Q4SL93;Q7SZM8;Q7T276;Q76N60;R9WN36;W8GMR6	0.439898	0.417325	MVNHFIAEFK		34.97	412.543	1234.61	3	-8.52881	59.746	0	1	0	1
E9PKE3	21	1.05157	0.936178	21								73	85	73	73
	E9PKE3;A0A0E4G1U1;A0A0F8B474;A0A0K1U318;A0A0M3M1F3;A0A0P7TS99;A0A0S1RWB6;A0A1A8BF62;A0A1A8GCG9;A0A1A8IXY8;A0A1A8P475;A0A1B2G2Q0;A0A1I9LXI3;A0A060VU47;A0A060WES3;A0A060X0G4;A0A060YDC0;A0A060YDJ4;A0A087XUX0;A0A096VJY6;A0A142DA87;A0A146NKP1;A0A146PRT5;A0A146RDK2;A0A146RZ72;A0A146SV22;A0A146UXG4;A0A146VSR1;A0A146ZCZ4;A0A146ZVP9;A0A147A010;A0A147APF5;A0A172LPZ7;A3RGT9;A5H1H8;A5HL62;A8CEI1;B5B0I3;B5DG3…	1.04644	0.936178	IINEPTAAAIAYGLDK		125.6	830.455	1658.89	2	3.98222	77.5928	10	8	8	4
	E9PKE3;A0A0M3M1F3;A0A1A8BF62;A0A1A8IXY8;A0A1A8P475;A0A1B2G2Q0;A0A060X0G4;A0A060YDC0;A0A060YDJ4;A0A087XUX0;A0A096VJY6;A3RGT9;A5H1H8;B5DG30;B5X3U6;B6F133;D3TJN8;D9ZNB3;F6M7U0;G3NXI7;G3NXJ7;G9G0W7;H2SJP2;H2SJP3;K9MR68;P11142;Q4SL93;Q6QIS4;Q76N60;W8GMR6	1.30646	0.910096	NQVAMNPTNTVFDAK	[5] Oxidation (M)	120.42	833.401	1664.79	2	2.60036	48.1678	3	2	3	3
	E9PKE3;A0A0C5BIF3;A0A0F8AEW0;A0A0K0XHM1;A0A0R4IMF8;A0A0R4IVB0;A0A1A8G6R2;A0A1B2G2Q0;A0A060YDJ4;A0A060Z858;A0A087XUX0;A0A096VJY6;A0A146NVI8;A0A147AMV7;A5H1H8;B2MVI6;B5X3U6;B6F134;F6K6F4;G1EHI2;G3P8K6;G9G0W7;H2SJP2;H2SJP3;I6TPU5;K9MR68;M4VMY6;P08108;P11142;P79984;Q4SL93;Q6NYR4;Q6TDU0;Q76N60;Q804B6;R9WRQ7;S4T781;T2AZ78;W5KA74;W5KAX2;W8GMB0;W8GMR6	0.574374	0.199792	SINPDEAVAYGAAVQAAILSGDK		99.26	754.053	2259.14	3	-0.612102	106.981	3	3	1	2
	E9PKE3;A0A0C5BIF3;A0A0F8AEW0;A0A0K0XHM1;A0A0M3M1F3;A0A0R4IMF8;A0A0R4IVB0;A0A1B2G2Q0;A0A060X0G4;A0A060YDC0;A0A060YDJ4;A0A060Z858;A0A087XUX0;A0A096VJY6;A5H1H8;B2MVI6;B4E3Z9;B5DG30;B5X3U6;D3TJN8;F6K6F4;G1EHI2;G3NXI7;G3NXJ7;G9G0W7;H2SJP2;H2SJP3;K9MR68;P11142;Q4SL93;Q6NYR4;Q76N60;Q804B6;R9WP64;T2AZ78;W8GMR6	1.17894	0.263541	NQVAMNPTNTVFDAK		96.56	825.402	1648.79	2	1.47019	59.9507	1	2	1	2
	E9PKE3;A0A0E4G1U1;A0A0M3M1F3;A0A0P7TS99;A0A1A8BF62;A0A1A8IXY8;A0A1A8P475;A0A1B2G2Q0;A0A060VU47;A0A060X0G4;A0A060YDJ4;A0A087XUX0;A0A096VJY6;A0A146NKP1;A0A146UXG4;A0A147APF5;A3RGT9;A5H1H8;B5DG30;B5X3U6;B6F133;C0HAK5;D9ZNB3;F6M7U0;G9G0W7;H2SJP2;H2SJP3;H3DM99;K9MR68;P08108;P11142;P47773;Q4RHR7;Q4SL93;Q6PGX4;Q6QIS4;Q7SZM8;Q7T276;Q76N60;R9WNY5;S4T781;W5KA74;W5M938;W8GMB0;W8GMR6;X2CG11	1.65613	0.445653	FEELNADLFR		93.24	627.311	1252.61	2	-1.85284	78.5195	13	15	12	13
	E9PKE3;A0A0C5BIF3;A0A0E4G1U1;A0A0F8AEW0;A0A0K0XHM1;A0A0M3M1F3;A0A0N9HR78;A0A0R4IMF8;A0A0R4IVB0;A0A0S2VI41;A0A0U2IKZ9;A0A1B2G2Q0;A0A060X0G4;A0A060YDJ4;A0A060Z858;A0A087XUX0;A0A096VJY6;A0A125RLA5;A0A142DA87;A0A146NKP1;A0A146NVI8;A0A146PRT5;A0A146RDK2;A0A146RZ72;A0A146UXG4;A0A147AMV7;A5H1H8;B2MVI6;B5DG30;B5X3U6;B6E4Y9;B6E947;B6F134;B6F135;B6VAH2;D2YZT1;D3TJN8;F1DSD3;F6K6F4;G1EHI2;G3P8K6;G9FLS8;G9G0W…	0.830547	2.7051	STAGDTHLGGEDFDNR		91.95	846.368	1690.72	2	2.06148	30.8376	1	2	1	0
	E9PKE3;A0A0E4G1U1;A0A0F8B474;A0A0K1U318;A0A1A8GCG9;A0A096VJY6;B5B0I3;B5X4Z3;B6E4Y9;B6E947;B6VAH2;D3TJN8;E0XJL3;E3VXC7;F4YAX3;G4W8Y7;H2S0K0;H2SJP2;H2SJP3;H3CF85;O73922;P08108;P11142;Q4T4Q8;Q5KT34;Q5KT35;Q7T275;Q8UWM6;Q91233;W5KA74	1.17625	2.53165	NSLESYAFNMK	[10] Oxidation (M)	88.7	660.301	1318.59	2	1.23958	50.8944	3	2	3	4
	E9PKE3;A0A0A8J382;A0A0C5BIF3;A0A0E4G1U1;A0A0F8AEW0;A0A0F8B474;A0A0G2JIW1;A0A0K0XHM1;A0A0K1U318;A0A0M3M1F3;A0A0N9HR78;A0A0R4IMF8;A0A0R4IVB0;A0A0S7LNH9;A0A0U2IKZ9;A0A1A7WK59;A0A1A8FLK9;A0A1A8G6R2;A0A1A8GCG9;A0A1A8JDR4;A0A1A8PRT9;A0A1B2G2Q0;A0A1I9LXI3;A0A060WES3;A0A060X0G4;A0A060XIH9;A0A060YDC0;A0A060YDJ4;A0A060Z858;A0A087XR58;A0A087XUX0;A0A096VJY6;A0A125RLA5;A0A142DA87;A0A146ML21;A0A146NKP1;A0A146N…	0.752816	1.2202	VEIIANDQGNR		87.2	614.816	1227.62	2	-3.6146	30.1964	4	4	4	4
	E9PKE3;A0A0E4G1U1;A0A0M3M1F3;A0A1A8BF62;A0A1A8IXY8;A0A1A8P475;A0A1B2G2Q0;A0A060YDJ4;A0A087XUX0;A0A146NKP1;A0A146UXG4;A3RGT9;A5H1H8;B5X3U6;B6F133;D3TJN8;D9ZNB3;F6M7U0;G9G0W7;H2SJP2;H2SJP3;I7GGT6;K9MR68;P08108;P11142;P47773;Q4SL93;Q6QIS4;Q76N60;W5KA74;W8GMB0;W8GMR6;X2CG11	22.7307	0.631079	GPAVGIDLGTTYSCVGVFQHGK	[14] Methylthio (C)	87.19	751.366	2251.08	3	0.192203	96.9746	0	1	5	1
	E9PKE3;A0A0E4G1U1;A0A0F8B474;A0A0K1U318;A0A0M3M1F3;A0A0S1RWB6;A0A1A8GCG9;A0A1I9LXI3;A0A060X0G4;A0A060YDC0;A0A060YDJ4;A0A087XUX0;A0A096VJY6;A0A142DA87;A0A146NKP1;A0A146SV22;A0A146UXG4;A0A147A010;A0A147APF5;A3RGT9;A8CEI1;B5B0I3;B5DG30;B5X3U6;B5X4Z3;B6E4Y9;B6E947;B6VAH2;D3TZA6;E0XJL3;E3VXC7;F4YAX3;F6M7U0;G3NXI7;G3NXJ7;G4W8Y7;G9G0W7;H3CF85;H3DM99;I3KYD6;O73922;P11142;P17066;Q0QWE3;Q4RHR7;Q4T4Q8;Q5KT3…	2.04912	0.0945156	TTPSYVAFTDTER		80.84	744.358	1486.7	2	5.1007	54.9868	1	4	2	1
	E9PKE3;A0A0A7DLL1;A0A0K1U318;A0A0M3M1F3;A0A0P7TS99;A0A1A8BF62;A0A1A8IXY8;A0A1A8P475;A0A1B2G2Q0;A0A1I9LXI3;A0A060VU47;A0A060YDJ4;A0A087XUX0;A0A096VJY6;A0A147APF5;A0A172LPZ7;A3RGT9;A5H1H8;B5B0I3;B5X3U6;B6E4Y9;B6E947;B6F133;B6VAH2;C0HAK5;D3TJN8;D3TZA6;D9ZNB3;F4YAX3;F6M7U0;G3NXI7;G3NXJ7;G9G0W7;H2SJP2;H2SJP3;K9MR68;O73922;P08108;P11142;P47773;Q1HP65;Q4SL93;Q6PGX4;Q6QIS4;Q7SZM8;Q7T276;Q76N60;R9WNY5;V5L…	2.1388	3.4772	QTQTFTTYSDNQPGVLIQVYEGER		77.33	925.451	2773.33	3	3.49052	87.0517	2	2	2	3
	E9PKE3;A0A0C5BIF3;A0A0E4G1U1;A0A0F8AEW0;A0A0F8B474;A0A0K0XHM1;A0A0K1U318;A0A0M3M1F3;A0A0N9HR78;A0A0P7TS99;A0A0R4IMF8;A0A0R4IVB0;A0A1A8G6R2;A0A060X0G4;A0A060YDC0;A0A087XR58;A0A087XUX0;A0A096VJY6;A0A125RLA5;A0A142DA87;A0A146NKP1;A0A146SV22;A0A146UXG4;A0A146XV60;A0A147A010;A0A147AMV7;A0A147APF5;A0A172LPZ7;A0A185L2K7;A5H1H8;A5HL62;A5HL63;A8WFS0;B0S610;B0UXR9;B0UXS6;B2MVI6;B5B0I3;B5DG30;B6E4Y9;B6E947;…	0.781414	0.97812	FELTGIPPAPR		74.82	599.338	1196.66	2	6.13942	73.5258	7	12	6	8
	E9PKE3;A0A0E4G1U1;A0A1A8BF62;A0A1A8IXY8;A0A1A8P475;A0A1B2G2Q0;A0A1I9LXI3;A0A060VU47;A0A060YDJ4;A0A087XUX0;A0A096VJY6;A0A146NKP1;A0A146UXG4;A3RGT9;A5H1H8;B5X3U6;B6F133;C0HAK5;D3TZA6;D9ZNB3;F6M7U0;G9G0W7;I3KYD6;P08108;P11142;P17066;P47773;Q6QIS4;Q76N60;W5KA74;W8GMB0;W8GMR6	1.45486	0.766027	LLQDFFNGK		67.49	541.285	1080.56	2	-3.67288	70.6877	4	5	5	4
	E9PKE3;A0A0C5BIF3;A0A0E4G1U1;A0A0F8AEW0;A0A0K0XHM1;A0A0M3M1F3;A0A0P7TS99;A0A0P7U8Q6;A0A0R4IMF8;A0A0R4IVB0;A0A1B2G2Q0;A0A060YDJ4;A0A060Z858;A0A087XR58;A0A087XUX0;A0A096VJY6;A0A146NKP1;A0A146UXG4;A0A147AMV7;A5H1H8;B2MVI6;B4E3Z9;B5X3U6;B6F134;C9WE63;D3TJN8;F6K6F4;G1EHI2;G3P8K6;G9FLS8;G9G0W7;H2LKZ3;H2SJP2;H2SJP3;H3DM99;I6TPU5;I7GGT6;K9MR68;L0R6A4;M3ZHN8;M4VMY6;P08108;P11142;P47773;P79984;Q4RHR7;Q4SL9…	0.718312	0.103835	EIAEAYLGK		66.86	497.26	992.506	2	-11.9931	43.7856	4	9	3	6
	E9PKE3;A0A0A6ZD97;A0A0A8J382;A0A0C5BIF3;A0A0F8AEW0;A0A0K0XHM1;A0A0P7U8Q6;A0A0P7Y8R9;A0A0R4IMF8;A0A0R4IVB0;A0A060YDC0;A0A060YDJ4;A0A060Z858;A0A087XUX0;A0A096VJY6;A0A125RLA5;A5H1H8;A8WFS0;B0S610;B0UXR9;B0UXS6;B2MVI6;B5X3U6;B6F135;B7ZV46;C9WE63;F6K6F4;G1EHI2;G9FLS8;G9G0W7;H2LKZ3;H2S0M6;H2S0M7;H2SJP2;H2SJP3;H2UP56;H3DM99;H6SFW8;I6TPU5;I7GGT6;K9MR68;M4VMY6;O42359;O42360;P08108;P11142;P47773;P79984;Q4R…	0.863529	1.31025	GTLDPVEK		55.15	429.729	857.443	2	-6.71638	25.573	2	3	2	3
	E9PKE3;A0A0C5BIF3;A0A0E4G1U1;A0A0F8AEW0;A0A0K0XHM1;A0A0M3M1F3;A0A0N9HR78;A0A0R4IMF8;A0A0R4IVB0;A0A0S2VI41;A0A0U2IKZ9;A0A1B2G2Q0;A0A060X0G4;A0A060YDJ4;A0A060Z858;A0A087XUX0;A0A096VJY6;A0A125RLA5;A0A142DA87;A0A146NKP1;A0A146NVI8;A0A146PRT5;A0A146RDK2;A0A146RZ72;A0A146UXG4;A0A147AMV7;A5H1H8;B2MVI6;B5DG30;B5X3U6;B6E4Y9;B6E947;B6F134;B6F135;B6VAH2;D2YZT1;D3TJN8;F1DSD3;F6K6F4;G1EHI2;G3P8K6;G9FLS8;G9G0W…	0.80464	2.29996	STAGDTHLGGEDFDNR		54.97	564.578	1690.71	3	-3.59914	30.8376	5	3	5	5
	E9PKE3;A0A0A8J382;A0A0C5BIF3;A0A0E4G1U1;A0A0F8AEW0;A0A0F8B474;A0A0G2JIW1;A0A0K0XHM1;A0A0K1U318;A0A0M3M1F3;A0A0N9HR78;A0A0P7TS99;A0A0P7Y8R9;A0A0R4IMF8;A0A0R4IVB0;A0A0S1RWB6;A0A0U2IKZ9;A0A1A7ZX41;A0A1A8G6R2;A0A1A8GCG9;A0A1A8PRT9;A0A1B2G2Q0;A0A1I9LXI3;A0A060X0G4;A0A060YDC0;A0A060YDJ4;A0A060Z858;A0A087XR58;A0A087XUX0;A0A096VJY6;A0A125RLA5;A0A142DA87;A0A146NKP1;A0A146NVI8;A0A146SV22;A0A146UXG4;A0A146X…	0.918769	9.09367	ITITNDK		53.67	402.72	803.425	2	-16.8895	18.3951	2	1	2	1
	E9PKE3;A0A0K1U318;A0A0M3M1F3;A0A0P7TS99;A0A0S1RWB6;A0A1A8BF62;A0A1A8IXY8;A0A1A8P475;A0A060VU47;A0A060YDJ4;A0A087XUX0;A0A096VJY6;A0A172LPZ7;A3RGT9;A5H1H8;B5B0I3;B5X3U6;B6F133;C0HAK5;D3TZA6;D9ZNB3;F4YAX3;F6M7U0;G9G0W7;H2SJP2;H2SJP3;H3DM99;I7GGT6;K9MR68;P08108;P11142;P47773;Q4RHR7;Q4SL93;Q6PGX4;Q6QIS4;Q7SZM8;Q7T275;Q7T276;Q76N60;V5L1N3;W5KA74;W5KAX2;W8GMR6;X2CG11	1.37753	0.641377	VCNPIITK	[2] Methylthio (C)	50.19	467.246	932.477	2	-5.45525	50.0318	3	2	1	2
	E9PKE3;A0A0A8J382;A0A0C5BIF3;A0A0E4G1U1;A0A0F8AEW0;A0A0F8B474;A0A0K0XHM1;A0A0K1U318;A0A0M3M1F3;A0A0N9HR78;A0A0P7TS99;A0A0P7Y8R9;A0A0R4IMF8;A0A0R4IVB0;A0A0S1RWB6;A0A0S7LNH9;A0A0U2IKZ9;A0A1A7ZX41;A0A1A8G6R2;A0A1A8GCG9;A0A1A8PRT9;A0A1I9LXI3;A0A060X0G4;A0A060YDC0;A0A060YDJ4;A0A060Z858;A0A087XR58;A0A087XUX0;A0A096VJY6;A0A125RLA5;A0A142DA87;A0A146NKP1;A0A146NVI8;A0A146SV22;A0A146UXG4;A0A146XV60;A0A147A…	1.04426	5.63497	DNNLLGK		49.99	387.207	772.4	2	-9.99442	22.9331	5	3	5	7
	E9PKE3;A0A0A8J382;A0A0C5BIF3;A0A0E4G1U1;A0A0F8AEW0;A0A0F8B474;A0A0K0XHM1;A0A0K1U318;A0A0M3M1F3;A0A0N9HR78;A0A0P7TS99;A0A0P7U8Q6;A0A0P7Y8R9;A0A0R4IMF8;A0A0R4IVB0;A0A0S1RWB6;A0A0S2VI41;A0A0S7LNH9;A0A0U2IKZ9;A0A1A7WK59;A0A1A7ZX41;A0A1A8FLK9;A0A1A8G6R2;A0A1A8GCG9;A0A1A8JDR4;A0A1A8PRT9;A0A1B2G2Q0;A0A1I9LXI3;A0A060WES3;A0A060X0G4;A0A060YDC0;A0A060YDJ4;A0A060Z858;A0A087XR58;A0A087XUX0;A0A096VJY6;A0A125R…	1.05157	1.21199	IINEPTAAAIAYGLDK		36.11	553.968	1658.88	3	-2.96026	78.4424	0	1	1	0
	E9PKE3;A0A1A8BF62;A0A1A8IXY8;A0A1A8P475;A0A1B2G2Q0;A0A060VU47;A0A060YDJ4;A0A087XUX0;A0A096VJY6;A3RGT9;A5H1H8;B5X3U6;B6F133;C0HAK5;D9ZNB3;F6M7U0;G9G0W7;H2SJP2;H2SJP3;K9MR68;P08108;P11142;Q1HP65;Q4SL93;Q6QIS4;Q76N60;S4T781;W5KA74;W5KAX2;W8GMB0;W8GMR6	2.75749	0.114895	SINPDEAVAYGAAVQAAILSGDK		36.08	1130.58	2259.15	2	6.29458	105.74	0	1	1	0
P47773	21	1.04452	1.0906	21								76	80	74	69
	P47773;A0A0E4G1U1;A0A0F8B474;A0A0K1U318;A0A0M3M1F3;A0A0P7TS99;A0A0S1RWB6;A0A1A8BF62;A0A1A8GCG9;A0A1A8IXY8;A0A1A8P475;A0A1B2G2Q0;A0A1I9LXI3;A0A060VU47;A0A060WES3;A0A060X0G4;A0A060YDC0;A0A060YDJ4;A0A087XUX0;A0A096VJY6;A0A142DA87;A0A146NKP1;A0A146PRT5;A0A146RDK2;A0A146RZ72;A0A146SV22;A0A146UXG4;A0A146VSR1;A0A146ZCZ4;A0A146ZVP9;A0A147A010;A0A147APF5;A0A172LPZ7;A3RGT9;A5H1H8;A5HL62;A8CEI1;B5B0I3;B5DG3…	1.04644	0.936178	IINEPTAAAIAYGLDK		125.6	830.455	1658.89	2	3.98222	77.5928	10	8	8	4
	P47773;A0A1A8BF62;A0A1A8IXY8;A0A1A8P475;A0A1B2G2Q0;A0A060VU47;A0A146PRT5;A0A146RDK2;A0A146RZ72;A5H1H8;B6F133;C0HAK5;D9ZNB3;H2SJP2;H2SJP3;I7GGT6;K9MR68;P08108;Q4SL93;Q6QIS4;Q76N60;W8GMR6;W8GV68;W8H072;X2CG11	1.04452	2.70368	TTPSYVAFTDSER		93.27	737.349	1472.68	2	3.29331	53.1845	2	1	2	2
	P47773;A0A0E4G1U1;A0A0M3M1F3;A0A0P7TS99;A0A1A8BF62;A0A1A8IXY8;A0A1A8P475;A0A1B2G2Q0;A0A060VU47;A0A060X0G4;A0A060YDJ4;A0A087XUX0;A0A096VJY6;A0A146NKP1;A0A146UXG4;A0A147APF5;A3RGT9;A5H1H8;B5DG30;B5X3U6;B6F133;C0HAK5;D9ZNB3;E9PKE3;F6M7U0;G9G0W7;H2SJP2;H2SJP3;H3DM99;K9MR68;P08108;P11142;Q4RHR7;Q4SL93;Q6PGX4;Q6QIS4;Q7SZM8;Q7T276;Q76N60;R9WNY5;S4T781;W5KA74;W5M938;W8GMB0;W8GMR6;X2CG11	1.65613	0.445653	FEELNADLFR		93.24	627.311	1252.61	2	-1.85284	78.5195	13	15	12	13
	P47773;A0A0C5BIF3;A0A0E4G1U1;A0A0F8AEW0;A0A0K0XHM1;A0A0M3M1F3;A0A0N9HR78;A0A0R4IMF8;A0A0R4IVB0;A0A0S2VI41;A0A0U2IKZ9;A0A1B2G2Q0;A0A060X0G4;A0A060YDJ4;A0A060Z858;A0A087XUX0;A0A096VJY6;A0A125RLA5;A0A142DA87;A0A146NKP1;A0A146NVI8;A0A146PRT5;A0A146RDK2;A0A146RZ72;A0A146UXG4;A0A147AMV7;A5H1H8;B2MVI6;B5DG30;B5X3U6;B6E4Y9;B6E947;B6F134;B6F135;B6VAH2;D2YZT1;D3TJN8;E9PKE3;F1DSD3;F6K6F4;G1EHI2;G3P8K6;G9FLS…	0.830547	2.7051	STAGDTHLGGEDFDNR		91.95	846.368	1690.72	2	2.06148	30.8376	1	2	1	0
	P47773;A0A0E4G1U1;A0A0M3M1F3;A0A0P7TS99;A0A1A8BF62;A0A1A8GCG9;A0A1A8IXY8;A0A1A8P475;A0A1B2G2Q0;A0A060VU47;A0A060YDJ4;A0A087XUX0;A0A096VJY6;A0A146NKP1;A0A146UXG4;A0A147APF5;A3RGT9;A5H1H8;B5X3U6;B6F133;C0HAK5;D3TJN8;D9ZNB3;F6M7U0;G9G0W7;H2SJP2;H2SJP3;I7GGT6;K9MR68;P08108;Q4SL93;Q6QIS4;Q76N60;R9WNY5;S4T781;W5KA74;W8GMB0;W8GMR6;X2CG11	1.13062	1.0906	DAGTISGLNVLR		89.29	608.337	1214.66	2	-2.74639	68.7073	4	2	3	2
	P47773;A0A0A8J382;A0A0C5BIF3;A0A0E4G1U1;A0A0F8AEW0;A0A0F8B474;A0A0G2JIW1;A0A0K0XHM1;A0A0K1U318;A0A0M3M1F3;A0A0N9HR78;A0A0R4IMF8;A0A0R4IVB0;A0A0S7LNH9;A0A0U2IKZ9;A0A1A7WK59;A0A1A8FLK9;A0A1A8G6R2;A0A1A8GCG9;A0A1A8JDR4;A0A1A8PRT9;A0A1B2G2Q0;A0A1I9LXI3;A0A060WES3;A0A060X0G4;A0A060XIH9;A0A060YDC0;A0A060YDJ4;A0A060Z858;A0A087XR58;A0A087XUX0;A0A096VJY6;A0A125RLA5;A0A142DA87;A0A146ML21;A0A146NKP1;A0A146N…	0.752816	1.2202	VEIIANDQGNR		87.2	614.816	1227.62	2	-3.6146	30.1964	4	4	4	4
	P47773;A0A0E4G1U1;A0A0M3M1F3;A0A1A8BF62;A0A1A8IXY8;A0A1A8P475;A0A1B2G2Q0;A0A060YDJ4;A0A087XUX0;A0A146NKP1;A0A146UXG4;A3RGT9;A5H1H8;B5X3U6;B6F133;D3TJN8;D9ZNB3;E9PKE3;F6M7U0;G9G0W7;H2SJP2;H2SJP3;I7GGT6;K9MR68;P08108;P11142;Q4SL93;Q6QIS4;Q76N60;W5KA74;W8GMB0;W8GMR6;X2CG11	22.7307	0.631079	GPAVGIDLGTTYSCVGVFQHGK	[14] Methylthio (C)	87.19	751.366	2251.08	3	0.192203	96.9746	0	1	5	1
	P47773;A0A0S1RWB6;A0A1A8BF62;A0A1A8IXY8;A0A1A8P475;A0A1B2G2Q0;A0A060YDJ4;A0A087XUX0;A0A146NKP1;A0A146UXG4;A0A172LPZ7;A3RGT9;B5X3U6;B6F133;D3TZA6;D9ZNB3;F6M7U0;G9G0W7;I7GGT6;K9MR68;Q4SL93;Q6QIS4;W8GMR6	1.9761	4.47522	NGLESYAFNMK	[10] Oxidation (M)	79.28	645.298	1288.58	2	4.63013	50.9666	2	1	2	2
	P47773;A0A0A7DLL1;A0A0K1U318;A0A0M3M1F3;A0A0P7TS99;A0A1A8BF62;A0A1A8IXY8;A0A1A8P475;A0A1B2G2Q0;A0A1I9LXI3;A0A060VU47;A0A060YDJ4;A0A087XUX0;A0A096VJY6;A0A147APF5;A0A172LPZ7;A3RGT9;A5H1H8;B5B0I3;B5X3U6;B6E4Y9;B6E947;B6F133;B6VAH2;C0HAK5;D3TJN8;D3TZA6;D9ZNB3;E9PKE3;F4YAX3;F6M7U0;G3NXI7;G3NXJ7;G9G0W7;H2SJP2;H2SJP3;K9MR68;O73922;P08108;P11142;Q1HP65;Q4SL93;Q6PGX4;Q6QIS4;Q7SZM8;Q7T276;Q76N60;R9WNY5;V5L…	2.1388	3.4772	QTQTFTTYSDNQPGVLIQVYEGER		77.33	925.451	2773.33	3	3.49052	87.0517	2	2	2	3
	P47773;A0A0C5BIF3;A0A0E4G1U1;A0A0F8AEW0;A0A0F8B474;A0A0K0XHM1;A0A0K1U318;A0A0M3M1F3;A0A0N9HR78;A0A0P7TS99;A0A0R4IMF8;A0A0R4IVB0;A0A1A8G6R2;A0A060X0G4;A0A060YDC0;A0A087XR58;A0A087XUX0;A0A096VJY6;A0A125RLA5;A0A142DA87;A0A146NKP1;A0A146SV22;A0A146UXG4;A0A146XV60;A0A147A010;A0A147AMV7;A0A147APF5;A0A172LPZ7;A0A185L2K7;A5H1H8;A5HL62;A5HL63;A8WFS0;B0S610;B0UXR9;B0UXS6;B2MVI6;B5B0I3;B5DG30;B6E4Y9;B6E947;…	0.781414	0.97812	FELTGIPPAPR		74.82	599.338	1196.66	2	6.13942	73.5258	7	12	6	8
	P47773;A0A0E4G1U1;A0A1A8BF62;A0A1A8IXY8;A0A1A8P475;A0A1B2G2Q0;A0A1I9LXI3;A0A060VU47;A0A060YDJ4;A0A087XUX0;A0A096VJY6;A0A146NKP1;A0A146UXG4;A3RGT9;A5H1H8;B5X3U6;B6F133;C0HAK5;D3TZA6;D9ZNB3;E9PKE3;F6M7U0;G9G0W7;I3KYD6;P08108;P11142;P17066;Q6QIS4;Q76N60;W5KA74;W8GMB0;W8GMR6	1.45486	0.766027	LLQDFFNGK		67.49	541.285	1080.56	2	-3.67288	70.6877	4	5	5	4
	P47773;A0A0C5BIF3;A0A0E4G1U1;A0A0F8AEW0;A0A0K0XHM1;A0A0M3M1F3;A0A0P7TS99;A0A0P7U8Q6;A0A0R4IMF8;A0A0R4IVB0;A0A1B2G2Q0;A0A060YDJ4;A0A060Z858;A0A087XR58;A0A087XUX0;A0A096VJY6;A0A146NKP1;A0A146UXG4;A0A147AMV7;A5H1H8;B2MVI6;B4E3Z9;B5X3U6;B6F134;C9WE63;D3TJN8;E9PKE3;F6K6F4;G1EHI2;G3P8K6;G9FLS8;G9G0W7;H2LKZ3;H2SJP2;H2SJP3;H3DM99;I6TPU5;I7GGT6;K9MR68;L0R6A4;M3ZHN8;M4VMY6;P08108;P11142;P79984;Q4RHR7;Q4SL9…	0.718312	0.103835	EIAEAYLGK		66.86	497.26	992.506	2	-11.9931	43.7856	4	9	3	6
	P47773;A0A0F8AEW0;A0A0S1RWB6;A0A1B2G2Q0;A0A060YDJ4;A0A087XR58;A0A087XUX0;A0A096VJY6;A0A172LPZ7;A5H1H8;B2MVI6;B5X3U6;B6F134;C9WE63;D3TZA6;G9FLS8;H2SJP2;H2SJP3;I7GGT6;M3ZHN8;M4VMY6;Q4SL93;Q6PGX4;Q6TDU0;Q8UWM8;Q76N60;Q804B6;T2AZ78;W5KA74;W8GMR6	0.627809	0.797647	CNEVISWLDK	[1] Methylthio (C)	65.66	626.795	1251.58	2	9.66961	82.6972	2	1	1	1
	P47773;A0A0E4G1U1;A0A060YDJ4;A0A060Z858;A0A146NKP1;A0A146UXG4;B5X3U6;P08108;W8GMB0	0.771065	0.456022	AQVHDIVLVGGSTR		63.89	726.401	1450.79	2	-0.650068	48.0836	2	1	1	0
	P47773;A0A0A6ZD97;A0A0A8J382;A0A0C5BIF3;A0A0F8AEW0;A0A0K0XHM1;A0A0P7U8Q6;A0A0P7Y8R9;A0A0R4IMF8;A0A0R4IVB0;A0A060YDC0;A0A060YDJ4;A0A060Z858;A0A087XUX0;A0A096VJY6;A0A125RLA5;A5H1H8;A8WFS0;B0S610;B0UXR9;B0UXS6;B2MVI6;B5X3U6;B6F135;B7ZV46;C9WE63;E9PKE3;F6K6F4;G1EHI2;G9FLS8;G9G0W7;H2LKZ3;H2S0M6;H2S0M7;H2SJP2;H2SJP3;H2UP56;H3DM99;H6SFW8;I6TPU5;I7GGT6;K9MR68;M4VMY6;O42359;O42360;P08108;P11142;P79984;Q4R…	0.863529	1.31025	GTLDPVEK		55.15	429.729	857.443	2	-6.71638	25.573	2	3	2	3
	P47773;A0A0C5BIF3;A0A0E4G1U1;A0A0F8AEW0;A0A0K0XHM1;A0A0M3M1F3;A0A0N9HR78;A0A0R4IMF8;A0A0R4IVB0;A0A0S2VI41;A0A0U2IKZ9;A0A1B2G2Q0;A0A060X0G4;A0A060YDJ4;A0A060Z858;A0A087XUX0;A0A096VJY6;A0A125RLA5;A0A142DA87;A0A146NKP1;A0A146NVI8;A0A146PRT5;A0A146RDK2;A0A146RZ72;A0A146UXG4;A0A147AMV7;A5H1H8;B2MVI6;B5DG30;B5X3U6;B6E4Y9;B6E947;B6F134;B6F135;B6VAH2;D2YZT1;D3TJN8;E9PKE3;F1DSD3;F6K6F4;G1EHI2;G3P8K6;G9FLS…	0.80464	2.29996	STAGDTHLGGEDFDNR		54.97	564.578	1690.71	3	-3.59914	30.8376	5	3	5	5
	P47773;A0A0A8J382;A0A0C5BIF3;A0A0E4G1U1;A0A0F8AEW0;A0A0F8B474;A0A0G2JIW1;A0A0K0XHM1;A0A0K1U318;A0A0M3M1F3;A0A0N9HR78;A0A0P7TS99;A0A0P7Y8R9;A0A0R4IMF8;A0A0R4IVB0;A0A0S1RWB6;A0A0U2IKZ9;A0A1A7ZX41;A0A1A8G6R2;A0A1A8GCG9;A0A1A8PRT9;A0A1B2G2Q0;A0A1I9LXI3;A0A060X0G4;A0A060YDC0;A0A060YDJ4;A0A060Z858;A0A087XR58;A0A087XUX0;A0A096VJY6;A0A125RLA5;A0A142DA87;A0A146NKP1;A0A146NVI8;A0A146SV22;A0A146UXG4;A0A146X…	0.918769	9.09367	ITITNDK		53.67	402.72	803.425	2	-16.8895	18.3951	2	1	2	1
	P47773;A0A0E4G1U1;A0A060VU47;A0A060YDJ4;A0A146NKP1;A0A146UXG4;B5X3U6;C0HAK5;P08108;W8GMB0	2.10859	1.01768	AQVHDIVLVGGSTR		53.51	484.601	1450.78	3	-4.92895	48.0242	2	3	3	1
	P47773;A0A0K1U318;A0A0M3M1F3;A0A0P7TS99;A0A0S1RWB6;A0A1A8BF62;A0A1A8IXY8;A0A1A8P475;A0A060VU47;A0A060YDJ4;A0A087XUX0;A0A096VJY6;A0A172LPZ7;A3RGT9;A5H1H8;B5B0I3;B5X3U6;B6F133;C0HAK5;D3TZA6;D9ZNB3;E9PKE3;F4YAX3;F6M7U0;G9G0W7;H2SJP2;H2SJP3;H3DM99;I7GGT6;K9MR68;P08108;P11142;Q4RHR7;Q4SL93;Q6PGX4;Q6QIS4;Q7SZM8;Q7T275;Q7T276;Q76N60;V5L1N3;W5KA74;W5KAX2;W8GMR6;X2CG11	1.37753	0.641377	VCNPIITK	[2] Methylthio (C)	50.19	467.246	932.477	2	-5.45525	50.0318	3	2	1	2
	P47773;A0A0A8J382;A0A0C5BIF3;A0A0E4G1U1;A0A0F8AEW0;A0A0F8B474;A0A0K0XHM1;A0A0K1U318;A0A0M3M1F3;A0A0N9HR78;A0A0P7TS99;A0A0P7Y8R9;A0A0R4IMF8;A0A0R4IVB0;A0A0S1RWB6;A0A0S7LNH9;A0A0U2IKZ9;A0A1A7ZX41;A0A1A8G6R2;A0A1A8GCG9;A0A1A8PRT9;A0A1I9LXI3;A0A060X0G4;A0A060YDC0;A0A060YDJ4;A0A060Z858;A0A087XR58;A0A087XUX0;A0A096VJY6;A0A125RLA5;A0A142DA87;A0A146NKP1;A0A146NVI8;A0A146SV22;A0A146UXG4;A0A146XV60;A0A147A…	1.04426	5.63497	DNNLLGK		49.99	387.207	772.4	2	-9.99442	22.9331	5	3	5	7
	P47773;A0A0A8J382;A0A0C5BIF3;A0A0E4G1U1;A0A0F8AEW0;A0A0F8B474;A0A0K0XHM1;A0A0K1U318;A0A0M3M1F3;A0A0N9HR78;A0A0P7TS99;A0A0P7U8Q6;A0A0P7Y8R9;A0A0R4IMF8;A0A0R4IVB0;A0A0S1RWB6;A0A0S2VI41;A0A0S7LNH9;A0A0U2IKZ9;A0A1A7WK59;A0A1A7ZX41;A0A1A8FLK9;A0A1A8G6R2;A0A1A8GCG9;A0A1A8JDR4;A0A1A8PRT9;A0A1B2G2Q0;A0A1I9LXI3;A0A060WES3;A0A060X0G4;A0A060YDC0;A0A060YDJ4;A0A060Z858;A0A087XR58;A0A087XUX0;A0A096VJY6;A0A125R…	1.05157	1.21199	IINEPTAAAIAYGLDK		36.11	553.968	1658.88	3	-2.96026	78.4424	0	1	1	0
Q7T2K6	21	1.15284	0.763412	21								71	83	79	71
	Q7T2K6	0.510786	1.95971	YPSFGEAASEPDGLAVVGVFLK		124.77	1127.09	2252.16	2	9.6859	119.697	1	1	2	3
	Q7T2K6	1.06296	17.6475	SHSWGYGPSDGPEK	[N-term] Acetyl (Protein N-term)	98.87	773.336	1544.66	2	2.54093	40.6944	10	2	10	9
	Q7T2K6;A0A1A7Y143;A0A1A7ZF11;A0A1A8DB90;A0A1A8HJQ0;A0A1A8PGI8	1.15284	1.80111	QTTFSNFDAK		85.39	579.774	1157.53	2	-1.35838	39.4234	9	5	10	7
	Q7T2K6	1.06543	0.763412	QSPIDIIPGQTSYDSTLKPLK		82.94	767.749	2300.23	3	0.227026	82.2705	6	12	5	8
	Q7T2K6	1.35198	5.52541	EPISVSPTQMGK	[10] Oxidation (M)	82.33	645.323	1288.63	2	-1.71416	32.1882	8	1	9	5
	Q7T2K6;A0A1A7Y143;A0A1A7ZF11;A0A1A8DB90;A0A1A8HJQ0;A0A1A8PGI8	1.2043	1.66576	QTTFSNFDAK	[N-term] Gln->pyro-Glu (N-term Q)	76.22	571.261	1140.51	2	-2.05739	56.9572	5	3	3	4
	Q7T2K6	0.694802	0.419529	EPISVSPTQMGK		74.4	637.325	1272.64	2	-1.83962	46.3915	5	1	4	4
	Q7T2K6	4.87869	7.31073	YPSFGEAASEPDGLAVVGVFLK		73.44	751.721	2252.14	3	2.50651	118.874	1	2	3	2
	Q7T2K6	1.53148	0.998016	VLDALGAIK		70.52	450.279	898.544	2	-5.09229	61.2412	19	24	20	20
	Q7T2K6	1.82975	0.931066	QSPIDIIPGQTSYDSTLKPLK	[N-term] Gln->pyro-Glu (N-term Q)	67.47	1142.62	2283.22	2	7.22065	93.2591	0	1	2	1
	Q7T2K6	2.63595	0.013005	WCDGFPVANGPR	[2] Methylthio (C)	67.27	682.799	1363.58	2	3.01864	74.5589	1	6	1	2
	Q7T2K6	1.2694	0.291623	QSPIDIIPGQTSYDSTLKPLK	[N-term] Gln->pyro-Glu (N-term Q)	62.92	762.076	2283.21	3	2.40684	94.7402	2	5	2	1
	Q7T2K6	1.49188	0.0539646	QSPIDIIPGQTSYDSTLK		58.51	982.01	1962.01	2	5.59459	79.4547	0	2	1	0
	Q7T2K6	0.384581	0.0706573	SLMFSGDGEAPCCMQDNYRPPQPLK	[3] Oxidation (M)|[12] Methylthio (C)|[13] Methylthio (C)|[14] Oxidation (M)	56.82	970.068	2907.18	3	-0.270714	81.6199	1	1	0	1
	Q7T2K6	0.935515	1.03212	QSPIDIIPGQTSYDSTLKPLK		56.68	576.061	2300.22	4	-4.494	82.2705	1	1	2	1
	Q7T2K6	426.284	0.0703251	SLMFSGDGEAPCCMQDNYRPPQPLK	[12] Methylthio (C)|[13] Methylthio (C)	52.76	959.408	2875.2	3	2.87043	93.7586	0	2	2	0
	Q7T2K6;A0A0A7RP77;Q6R4A2;Q68YC2	0.870097	0.00984682	QFHFHWGASDDR	[N-term] Gln->pyro-Glu (N-term Q)	51.5	743.32	1484.62	2	1.75456	68.7113	1	2	1	0
	Q7T2K6	0.815424	1.29564	YPSFGEAASEPDGLAVVGVFLK		48.47	564.04	2252.13	4	-2.83567	119.769	0	1	1	1
	Q7T2K6	0.199936	0.2533	SLMFSGDGEAPCCMQDNYRPPQPLK	[3] Oxidation (M)|[12] Methylthio (C)|[13] Methylthio (C)	47.63	964.741	2891.2	3	4.13437	88.7695	1	2	0	1
	Q7T2K6;A0A1A7Y143;A0A1A7ZF11;A0A1A8DB90;A0A1A8HJQ0;A0A1A8PGI8;C3KH86;G3PPK1;G3PPK5;Q6R4A2;Q68YC2	18.9368	0.00638146	QFHFHWGASDDR		39.96	501.553	1501.64	3	-8.86696	51.3976	0	8	1	0
	Q7T2K6	0.954586	0.0846227	QSPIDIIPGQTSYDSTLK	[N-term] Gln->pyro-Glu (N-term Q)	37.05	973.496	1944.98	2	5.1723	92.6137	0	1	0	1
W8GMB0	21	1.0411	1.0906	21								80	81	79	71
	W8GMB0;A0A0E4G1U1;A0A0F8B474;A0A0K1U318;A0A0M3M1F3;A0A0P7TS99;A0A0S1RWB6;A0A1A8BF62;A0A1A8GCG9;A0A1A8IXY8;A0A1A8P475;A0A1B2G2Q0;A0A1I9LXI3;A0A060VU47;A0A060WES3;A0A060X0G4;A0A060YDC0;A0A060YDJ4;A0A087XUX0;A0A096VJY6;A0A142DA87;A0A146NKP1;A0A146PRT5;A0A146RDK2;A0A146RZ72;A0A146SV22;A0A146UXG4;A0A146VSR1;A0A146ZCZ4;A0A146ZVP9;A0A147A010;A0A147APF5;A0A172LPZ7;A3RGT9;A5H1H8;A5HL62;A8CEI1;B5B0I3;B5DG3…	1.04644	0.936178	IINEPTAAAIAYGLDK		125.6	830.455	1658.89	2	3.98222	77.5928	10	8	8	4
	W8GMB0;A0A1A8BF62;A0A1A8G6R2;A0A1A8IXY8;A0A1A8P475;A0A1B2G2Q0;A0A060VU47;A0A060YDJ4;A0A087XUX0;A0A096VJY6;A0A147AMV7;A3RGT9;A5H1H8;B3GFZ5;B5X3U6;B6F133;B6F134;C0HAK5;G9G0W7;H2SJP2;H2SJP3;I7FW61;K9MR68;M4VMY6;P08108;Q1HP65;Q4SL93;Q6QIS4;Q6TDU0;Q76N60;R9WN36;R9WRQ7;W5KA74;W5KAX2;W8GMR6	0.516886	1.02929	SINPDEAVAYGAAVQAAILSGDK		111.26	754.055	2259.14	3	2.88659	107.27	4	3	3	5
	W8GMB0;A0A0E4G1U1;A0A0M3M1F3;A0A0P7TS99;A0A1A8BF62;A0A1A8IXY8;A0A1A8P475;A0A1B2G2Q0;A0A060VU47;A0A060X0G4;A0A060YDJ4;A0A087XUX0;A0A096VJY6;A0A146NKP1;A0A146UXG4;A0A147APF5;A3RGT9;A5H1H8;B5DG30;B5X3U6;B6F133;C0HAK5;D9ZNB3;E9PKE3;F6M7U0;G9G0W7;H2SJP2;H2SJP3;H3DM99;K9MR68;P08108;P11142;P47773;Q4RHR7;Q4SL93;Q6PGX4;Q6QIS4;Q7SZM8;Q7T276;Q76N60;R9WNY5;S4T781;W5KA74;W5M938;W8GMR6;X2CG11	1.65613	0.445653	FEELNADLFR		93.24	627.311	1252.61	2	-1.85284	78.5195	13	15	12	13
	W8GMB0;A0A0C5BIF3;A0A0E4G1U1;A0A0F8AEW0;A0A0K0XHM1;A0A0M3M1F3;A0A0N9HR78;A0A0R4IMF8;A0A0R4IVB0;A0A0S2VI41;A0A0U2IKZ9;A0A1B2G2Q0;A0A060X0G4;A0A060YDJ4;A0A060Z858;A0A087XUX0;A0A096VJY6;A0A125RLA5;A0A142DA87;A0A146NKP1;A0A146NVI8;A0A146PRT5;A0A146RDK2;A0A146RZ72;A0A146UXG4;A0A147AMV7;A5H1H8;B2MVI6;B5DG30;B5X3U6;B6E4Y9;B6E947;B6F134;B6F135;B6VAH2;D2YZT1;D3TJN8;E9PKE3;F1DSD3;F6K6F4;G1EHI2;G3P8K6;G9FLS…	0.830547	2.7051	STAGDTHLGGEDFDNR		91.95	846.368	1690.72	2	2.06148	30.8376	1	2	1	0
	W8GMB0;A0A0E4G1U1;A0A0M3M1F3;A0A0P7TS99;A0A1A8BF62;A0A1A8GCG9;A0A1A8IXY8;A0A1A8P475;A0A1B2G2Q0;A0A060VU47;A0A060YDJ4;A0A087XUX0;A0A096VJY6;A0A146NKP1;A0A146UXG4;A0A147APF5;A3RGT9;A5H1H8;B5X3U6;B6F133;C0HAK5;D3TJN8;D9ZNB3;F6M7U0;G9G0W7;H2SJP2;H2SJP3;I7GGT6;K9MR68;P08108;P47773;Q4SL93;Q6QIS4;Q76N60;R9WNY5;S4T781;W5KA74;W8GMR6;X2CG11	1.13062	1.0906	DAGTISGLNVLR		89.29	608.337	1214.66	2	-2.74639	68.7073	4	2	3	2
	W8GMB0;A0A0A8J382;A0A0C5BIF3;A0A0E4G1U1;A0A0F8AEW0;A0A0F8B474;A0A0G2JIW1;A0A0K0XHM1;A0A0K1U318;A0A0M3M1F3;A0A0N9HR78;A0A0R4IMF8;A0A0R4IVB0;A0A0S7LNH9;A0A0U2IKZ9;A0A1A7WK59;A0A1A8FLK9;A0A1A8G6R2;A0A1A8GCG9;A0A1A8JDR4;A0A1A8PRT9;A0A1B2G2Q0;A0A1I9LXI3;A0A060WES3;A0A060X0G4;A0A060XIH9;A0A060YDC0;A0A060YDJ4;A0A060Z858;A0A087XR58;A0A087XUX0;A0A096VJY6;A0A125RLA5;A0A142DA87;A0A146ML21;A0A146NKP1;A0A146N…	0.752816	1.2202	VEIIANDQGNR		87.2	614.816	1227.62	2	-3.6146	30.1964	4	4	4	4
	W8GMB0;A0A0E4G1U1;A0A0M3M1F3;A0A1A8BF62;A0A1A8IXY8;A0A1A8P475;A0A1B2G2Q0;A0A060YDJ4;A0A087XUX0;A0A146NKP1;A0A146UXG4;A3RGT9;A5H1H8;B5X3U6;B6F133;D3TJN8;D9ZNB3;E9PKE3;F6M7U0;G9G0W7;H2SJP2;H2SJP3;I7GGT6;K9MR68;P08108;P11142;P47773;Q4SL93;Q6QIS4;Q76N60;W5KA74;W8GMR6;X2CG11	22.7307	0.631079	GPAVGIDLGTTYSCVGVFQHGK	[14] Methylthio (C)	87.19	751.366	2251.08	3	0.192203	96.9746	0	1	5	1
	W8GMB0;A0A0E4G1U1;A0A0M3M1F3;A0A0S1RWB6;A0A0S2VI41;A0A0U2MAU9;A0A1A8G6R2;A0A1A8JDR4;A0A060X0G4;A0A060YDC0;A0A060YDJ4;A0A087XUX0;A0A096VJY6;A0A142DA87;A0A146NKP1;A0A146SV22;A0A146UXG4;A0A147A010;A0A147APF5;A3RGT9;A8CEI1;B3GFZ5;B5DG30;B5X3U6;B5X4Z3;B6E4Y9;B6E947;B6F134;B6VAH2;C9WE63;D2YZT1;D3TZA6;E9PK54;F8SLH3;G3NXI7;G3NXJ7;G4W8Y7;G4W8Y8;G9G0W7;H3CF85;H3DM99;I3JYT8;I3KYD6;M4B0J3;O73922;P17066;Q0QWE…	1.0411	1.02009	TTPSYVAFTDTER		84.89	744.357	1486.7	2	3.16921	55.5228	5	4	5	4
	W8GMB0;A0A0C5BIF3;A0A0E4G1U1;A0A0F8AEW0;A0A0F8B474;A0A0K0XHM1;A0A0K1U318;A0A0M3M1F3;A0A0N9HR78;A0A0P7TS99;A0A0R4IMF8;A0A0R4IVB0;A0A1A8G6R2;A0A060X0G4;A0A060YDC0;A0A087XR58;A0A087XUX0;A0A096VJY6;A0A125RLA5;A0A142DA87;A0A146NKP1;A0A146SV22;A0A146UXG4;A0A146XV60;A0A147A010;A0A147AMV7;A0A147APF5;A0A172LPZ7;A0A185L2K7;A5H1H8;A5HL62;A5HL63;A8WFS0;B0S610;B0UXR9;B0UXS6;B2MVI6;B5B0I3;B5DG30;B6E4Y9;B6E947;…	0.781414	0.97812	FELTGIPPAPR		74.82	599.338	1196.66	2	6.13942	73.5258	7	12	6	8
	W8GMB0;A0A0E4G1U1;A0A0U2MAU9;A0A1A8BF62;A0A1A8G6R2;A0A1A8IXY8;A0A1A8JDR4;A0A1A8P475;A0A1B2G2Q0;A0A060VU47;A0A060YDJ4;A0A087XUX0;A0A096VJY6;A0A146NKP1;A0A146UXG4;A3RGT9;A5H1H8;B5X3U6;B6F133;B6F134;C0HAK5;C9WE63;D3TZA6;G4W8Y8;G9G0W7;I3JYT8;I3KYD6;I7FW61;M4VMY6;P08108;P17066;P47773;Q6QIS4;Q6TDU0;Q76N60;R9WN36;R9WRQ7;W5K679;W5KA74;W8GMR6	1.18175	2.55848	LLQDFFNGK		69.78	541.285	1080.56	2	-3.96387	72.166	10	5	10	9
	W8GMB0;A0A0C5BIF3;A0A0E4G1U1;A0A0F8AEW0;A0A0K0XHM1;A0A0M3M1F3;A0A0P7TS99;A0A0P7U8Q6;A0A0R4IMF8;A0A0R4IVB0;A0A1B2G2Q0;A0A060YDJ4;A0A060Z858;A0A087XR58;A0A087XUX0;A0A096VJY6;A0A146NKP1;A0A146UXG4;A0A147AMV7;A5H1H8;B2MVI6;B4E3Z9;B5X3U6;B6F134;C9WE63;D3TJN8;E9PKE3;F6K6F4;G1EHI2;G3P8K6;G9FLS8;G9G0W7;H2LKZ3;H2SJP2;H2SJP3;H3DM99;I6TPU5;I7GGT6;K9MR68;L0R6A4;M3ZHN8;M4VMY6;P08108;P11142;P47773;P79984;Q4RHR…	0.718312	0.103835	EIAEAYLGK		66.86	497.26	992.506	2	-11.9931	43.7856	4	9	3	6
	W8GMB0;A0A0E4G1U1;A0A060YDJ4;A0A060Z858;A0A146NKP1;A0A146UXG4;B5X3U6;P08108;P47773	0.771065	0.456022	AQVHDIVLVGGSTR		63.89	726.401	1450.79	2	-0.650068	48.0836	2	1	1	0
	W8GMB0;A0A0C5BIF3;A0A0E4G1U1;A0A0F8AEW0;A0A0K0XHM1;A0A0M3M1F3;A0A0N9HR78;A0A0R4IMF8;A0A0R4IVB0;A0A0S2VI41;A0A0U2IKZ9;A0A1B2G2Q0;A0A060X0G4;A0A060YDJ4;A0A060Z858;A0A087XUX0;A0A096VJY6;A0A125RLA5;A0A142DA87;A0A146NKP1;A0A146NVI8;A0A146PRT5;A0A146RDK2;A0A146RZ72;A0A146UXG4;A0A147AMV7;A5H1H8;B2MVI6;B5DG30;B5X3U6;B6E4Y9;B6E947;B6F134;B6F135;B6VAH2;D2YZT1;D3TJN8;E9PKE3;F1DSD3;F6K6F4;G1EHI2;G3P8K6;G9FLS…	0.80464	2.29996	STAGDTHLGGEDFDNR		54.97	564.578	1690.71	3	-3.59914	30.8376	5	3	5	5
	W8GMB0;A0A0A8J382;A0A0C5BIF3;A0A0E4G1U1;A0A0F8AEW0;A0A0F8B474;A0A0G2JIW1;A0A0K0XHM1;A0A0K1U318;A0A0M3M1F3;A0A0N9HR78;A0A0P7TS99;A0A0P7Y8R9;A0A0R4IMF8;A0A0R4IVB0;A0A0S1RWB6;A0A0U2IKZ9;A0A1A7ZX41;A0A1A8G6R2;A0A1A8GCG9;A0A1A8PRT9;A0A1B2G2Q0;A0A1I9LXI3;A0A060X0G4;A0A060YDC0;A0A060YDJ4;A0A060Z858;A0A087XR58;A0A087XUX0;A0A096VJY6;A0A125RLA5;A0A142DA87;A0A146NKP1;A0A146NVI8;A0A146SV22;A0A146UXG4;A0A146X…	0.918769	9.09367	ITITNDK		53.67	402.72	803.425	2	-16.8895	18.3951	2	1	2	1
	W8GMB0;A0A0E4G1U1;A0A060VU47;A0A060YDJ4;A0A146NKP1;A0A146UXG4;B5X3U6;C0HAK5;P08108;P47773	2.10859	1.01768	AQVHDIVLVGGSTR		53.51	484.601	1450.78	3	-4.92895	48.0242	2	3	3	1
	W8GMB0;A0A0E4G1U1;A0A1A8G6R2;A0A060X0G4;A0A146NKP1;A0A146UXG4;B5DG30;H2LKZ3;Q9I9Q5;R9WRQ7	0.724745	3.3294	CNEVISWLDR	[1] Methylthio (C)	52.83	640.793	1279.57	2	2.17473	84.8581	1	1	1	0
	W8GMB0;A0A0A8J382;A0A0C5BIF3;A0A0E4G1U1;A0A0F8AEW0;A0A0F8B474;A0A0K0XHM1;A0A0K1U318;A0A0M3M1F3;A0A0N9HR78;A0A0P7TS99;A0A0P7Y8R9;A0A0R4IMF8;A0A0R4IVB0;A0A0S1RWB6;A0A0S7LNH9;A0A0U2IKZ9;A0A1A7ZX41;A0A1A8G6R2;A0A1A8GCG9;A0A1A8PRT9;A0A1I9LXI3;A0A060X0G4;A0A060YDC0;A0A060YDJ4;A0A060Z858;A0A087XR58;A0A087XUX0;A0A096VJY6;A0A125RLA5;A0A142DA87;A0A146NKP1;A0A146NVI8;A0A146SV22;A0A146UXG4;A0A146XV60;A0A147A…	1.04426	5.63497	DNNLLGK		49.99	387.207	772.4	2	-9.99442	22.9331	5	3	5	7
	W8GMB0;A0A0E4G1U1;A0A1A8G6R2;A0A1A8JDR4;A0A060YDJ4;A0A146NKP1;A0A146UXG4;B5X3U6;B6F134;I3JYT8;Q6QIS4;R9WRQ7;W5K679	0.556388	1.36011	MVNHFISEFK	[1] Oxidation (M)	40.24	423.206	1266.6	3	-8.25615	50.4085	1	1	0	0
	W8GMB0;A0A0A8J382;A0A0C5BIF3;A0A0E4G1U1;A0A0F8AEW0;A0A0F8B474;A0A0K0XHM1;A0A0K1U318;A0A0M3M1F3;A0A0N9HR78;A0A0P7TS99;A0A0P7U8Q6;A0A0P7Y8R9;A0A0R4IMF8;A0A0R4IVB0;A0A0S1RWB6;A0A0S2VI41;A0A0S7LNH9;A0A0U2IKZ9;A0A1A7WK59;A0A1A7ZX41;A0A1A8FLK9;A0A1A8G6R2;A0A1A8GCG9;A0A1A8JDR4;A0A1A8PRT9;A0A1B2G2Q0;A0A1I9LXI3;A0A060WES3;A0A060X0G4;A0A060YDC0;A0A060YDJ4;A0A060Z858;A0A087XR58;A0A087XUX0;A0A096VJY6;A0A125R…	1.05157	1.21199	IINEPTAAAIAYGLDK		36.11	553.968	1658.88	3	-2.96026	78.4424	0	1	1	0
	W8GMB0;A0A1A8BF62;A0A1A8IXY8;A0A1A8P475;A0A1B2G2Q0;A0A060VU47;A0A060YDJ4;A0A087XUX0;A0A096VJY6;A3RGT9;A5H1H8;B5X3U6;B6F133;C0HAK5;D9ZNB3;E9PKE3;F6M7U0;G9G0W7;H2SJP2;H2SJP3;K9MR68;P08108;P11142;Q1HP65;Q4SL93;Q6QIS4;Q76N60;S4T781;W5KA74;W5KAX2;W8GMR6	2.75749	0.114895	SINPDEAVAYGAAVQAAILSGDK		36.08	1130.58	2259.15	2	6.29458	105.74	0	1	1	0
	W8GMB0;A0A0C5I1M5;A0A0E4G1U1;A0A0F8B474;A0A0K1U318;A0A0M3M1F3;A0A0N9HR78;A0A0P7TS99;A0A0S1RWB6;A0A0S7LNH9;A0A0U2IKZ9;A0A1A7ZX41;A0A1A8G6R2;A0A1A8GCG9;A0A1A8JDR4;A0A1A8PRT9;A0A1I9LXI3;A0A060X0G4;A0A087XR58;A0A146NKP1;A0A146SV22;A0A146UXG4;A0A146XV60;A0A147A010;A0A147APF5;A0A185L2K7;A5H1H7;A5HL62;A5HL63;B5B0I3;B5DG30;B5X4Z3;B6E4Y9;B6E947;B6F134;B6VAH2;D2YZT1;E0XJL3;E3VXC7;F1DSD3;F8SLH3;G3NXI7;G3NXJ…	1.0418	1.52243	GTLEPVEK		35.4	436.736	871.457	2	-9.39271	21.873	0	1	0	1
W8GMR6	21	0.80464	0.797647	21								52	83	48	51
	W8GMR6;A0A0A8J382;A0A0C5BIF3;A0A0E4G1U1;A0A0F8AEW0;A0A0F8B474;A0A0K0XHM1;A0A0K1U318;A0A0M3M1F3;A0A0N9HR78;A0A0P7TS99;A0A0P7U8Q6;A0A0P7Y8R9;A0A0R4IMF8;A0A0R4IVB0;A0A0S1RWB6;A0A0S2VI41;A0A0S7LNH9;A0A0U2IKZ9;A0A1A7WK59;A0A1A7ZX41;A0A1A8FLK9;A0A1A8G6R2;A0A1A8GCG9;A0A1A8JDR4;A0A1A8PRT9;A0A1B2G2Q0;A0A1I9LXI3;A0A060WES3;A0A060X0G4;A0A060YDC0;A0A060YDJ4;A0A060Z858;A0A087XR58;A0A087XUX0;A0A096VJY6;A0A125R…	1.01434	0.833664	IINEPTAAAIAYGLDK		111.05	830.452	1658.89	2	0.833366	78.4424	2	8	2	2
	W8GMR6;A0A0C5BIF3;A0A0F8AEW0;A0A0K0XHM1;A0A0R4IMF8;A0A0R4IVB0;A0A1A8G6R2;A0A1B2G2Q0;A0A060YDJ4;A0A060Z858;A0A087XUX0;A0A096VJY6;A0A146NVI8;A0A147AMV7;A5H1H8;B2MVI6;B5X3U6;B6F134;E9PKE3;F6K6F4;G1EHI2;G3P8K6;G9G0W7;H2SJP2;H2SJP3;I6TPU5;K9MR68;M4VMY6;P08108;P11142;P79984;Q4SL93;Q6NYR4;Q6TDU0;Q76N60;Q804B6;R9WRQ7;S4T781;T2AZ78;W5KA74;W5KAX2;W8GMB0	0.574374	0.199792	SINPDEAVAYGAAVQAAILSGDK		99.26	754.053	2259.14	3	-0.612102	106.981	3	3	1	2
	W8GMR6;A0A0C5BIF3;A0A0F8AEW0;A0A0K0XHM1;A0A0M3M1F3;A0A0R4IMF8;A0A0R4IVB0;A0A1B2G2Q0;A0A060X0G4;A0A060YDC0;A0A060YDJ4;A0A060Z858;A0A087XUX0;A0A096VJY6;A5H1H8;B2MVI6;B4E3Z9;B5DG30;B5X3U6;D3TJN8;E9PKE3;F6K6F4;G1EHI2;G3NXI7;G3NXJ7;G9G0W7;H2SJP2;H2SJP3;K9MR68;P11142;Q4SL93;Q6NYR4;Q76N60;Q804B6;R9WP64;T2AZ78	1.17894	0.263541	NQVAMNPTNTVFDAK		96.56	825.402	1648.79	2	1.47019	59.9507	1	2	1	2
	W8GMR6;A0A0C5BIF3;A0A0E4G1U1;A0A0F8AEW0;A0A0K0XHM1;A0A0M3M1F3;A0A0N9HR78;A0A0R4IMF8;A0A0R4IVB0;A0A0S2VI41;A0A0U2IKZ9;A0A1B2G2Q0;A0A060X0G4;A0A060YDJ4;A0A060Z858;A0A087XUX0;A0A096VJY6;A0A125RLA5;A0A142DA87;A0A146NKP1;A0A146NVI8;A0A146PRT5;A0A146RDK2;A0A146RZ72;A0A146UXG4;A0A147AMV7;A5H1H8;B2MVI6;B5DG30;B5X3U6;B6E4Y9;B6E947;B6F134;B6F135;B6VAH2;D2YZT1;D3TJN8;E9PKE3;F1DSD3;F6K6F4;G1EHI2;G3P8K6;G9FLS…	0.830547	2.7051	STAGDTHLGGEDFDNR		91.95	846.368	1690.72	2	2.06148	30.8376	1	2	1	0
	W8GMR6;A0A0A8J382;A0A0C5BIF3;A0A0E4G1U1;A0A0F8AEW0;A0A0F8B474;A0A0G2JIW1;A0A0K0XHM1;A0A0K1U318;A0A0M3M1F3;A0A0N9HR78;A0A0R4IMF8;A0A0R4IVB0;A0A0S7LNH9;A0A0U2IKZ9;A0A1A7WK59;A0A1A8FLK9;A0A1A8G6R2;A0A1A8GCG9;A0A1A8JDR4;A0A1A8PRT9;A0A1B2G2Q0;A0A1I9LXI3;A0A060WES3;A0A060X0G4;A0A060XIH9;A0A060YDC0;A0A060YDJ4;A0A060Z858;A0A087XR58;A0A087XUX0;A0A096VJY6;A0A125RLA5;A0A142DA87;A0A146ML21;A0A146NKP1;A0A146N…	0.752816	1.2202	VEIIANDQGNR		87.2	614.816	1227.62	2	-3.6146	30.1964	4	4	4	4
	W8GMR6;A0A0E4G1U1;A0A0F8AEW0;A0A0K0XHM1;A0A0M3M1F3;A0A0P7TS99;A0A0P7U8Q6;A0A0R4IMF8;A0A0R4IVB0;A0A1A8G6R2;A0A1A8GCG9;A0A1A8PRT9;A0A1B2G2Q0;A0A060YDJ4;A0A060Z858;A0A087XR58;A0A087XUX0;A0A096VJY6;A0A146NKP1;A0A146UXG4;A0A146XV60;A0A147APF5;A5H1H8;B2MVI6;B5X3U6;B6F134;C9WE63;D2YZT1;D3TJN8;G3P8K6;G9FLS8;G9G0W7;H2LKZ3;H2SJP2;H2SJP3;I7GGT6;K9MR68;L0R6A4;M3ZHN8;M4A807;M4VMY6;P08108;P47773;Q4SL93;Q6NYR4;…	0.966413	0.240615	DAGTISGLNVLR		85.28	608.337	1214.66	2	-2.4705	70.2873	3	2	3	3
	W8GMR6;A0A0C5BIF3;A0A0F8AEW0;A0A0K0XHM1;A0A0M3M1F3;A0A0R4IMF8;A0A0R4IVB0;A0A1B2G2Q0;A0A060X0G4;A0A060YDC0;A0A060YDJ4;A0A060Z858;A0A087XUX0;A0A096VJY6;A5H1H8;B2MVI6;B4E3Z9;B5DG30;B5X3U6;D3TJN8;E9PKE3;F6K6F4;G1EHI2;G3NXI7;G3NXJ7;G9G0W7;H2SJP2;H2SJP3;K9MR68;P11142;Q4SL93;Q6NYR4;Q76N60;Q804B6;R9WP64;T2AZ78	0.92719	0.0931363	NQVAMNPTNTVFDAK	[5] Oxidation (M)	78.08	833.397	1664.78	2	-2.35274	48.6579	1	2	1	0
	W8GMR6;A0A0C5BIF3;A0A0E4G1U1;A0A0F8AEW0;A0A0F8B474;A0A0K0XHM1;A0A0K1U318;A0A0M3M1F3;A0A0N9HR78;A0A0P7TS99;A0A0R4IMF8;A0A0R4IVB0;A0A1A8G6R2;A0A060X0G4;A0A060YDC0;A0A087XR58;A0A087XUX0;A0A096VJY6;A0A125RLA5;A0A142DA87;A0A146NKP1;A0A146SV22;A0A146UXG4;A0A146XV60;A0A147A010;A0A147AMV7;A0A147APF5;A0A172LPZ7;A0A185L2K7;A5H1H8;A5HL62;A5HL63;A8WFS0;B0S610;B0UXR9;B0UXS6;B2MVI6;B5B0I3;B5DG30;B6E4Y9;B6E947;…	0.781414	0.97812	FELTGIPPAPR		74.82	599.338	1196.66	2	6.13942	73.5258	7	12	6	8
	W8GMR6;A0A0C5BIF3;A0A0F8AEW0;A0A0K0XHM1;A0A1B2G2Q0;A0A146PRT5;A0A146RDK2;A0A146RZ72;A0A147AMV7;A5H1H8;B4E3Z9;F6K6F4;G1EHI2;G9FLS8;H2SJP2;H2SJP3;I6TPU5;I7GGT6;K9MR68;L0R6A4;M4VMY6;M9WM43;P08108;P47773;Q4SL93;Q76N60;W8GV68;W8H072	0.484797	2.11167	TTPSYVAFTDSER		68.95	737.347	1472.68	2	1.45	53.6007	2	1	1	1
	W8GMR6;A0A0C5BIF3;A0A0E4G1U1;A0A0F8AEW0;A0A0K0XHM1;A0A0M3M1F3;A0A0P7TS99;A0A0P7U8Q6;A0A0R4IMF8;A0A0R4IVB0;A0A1B2G2Q0;A0A060YDJ4;A0A060Z858;A0A087XR58;A0A087XUX0;A0A096VJY6;A0A146NKP1;A0A146UXG4;A0A147AMV7;A5H1H8;B2MVI6;B4E3Z9;B5X3U6;B6F134;C9WE63;D3TJN8;E9PKE3;F6K6F4;G1EHI2;G3P8K6;G9FLS8;G9G0W7;H2LKZ3;H2SJP2;H2SJP3;H3DM99;I6TPU5;I7GGT6;K9MR68;L0R6A4;M3ZHN8;M4VMY6;P08108;P11142;P47773;P79984;Q4RHR…	0.718312	0.103835	EIAEAYLGK		66.86	497.26	992.506	2	-11.9931	43.7856	4	9	3	6
	W8GMR6;A0A0F8AEW0;A0A0S1RWB6;A0A1B2G2Q0;A0A060YDJ4;A0A087XR58;A0A087XUX0;A0A096VJY6;A0A172LPZ7;A5H1H8;B2MVI6;B5X3U6;B6F134;C9WE63;D3TZA6;G9FLS8;H2SJP2;H2SJP3;I7GGT6;M3ZHN8;M4VMY6;P47773;Q4SL93;Q6PGX4;Q6TDU0;Q8UWM8;Q76N60;Q804B6;T2AZ78;W5KA74	0.627809	0.797647	CNEVISWLDK	[1] Methylthio (C)	65.66	626.795	1251.58	2	9.66961	82.6972	2	1	1	1
	W8GMR6;A0A0A6ZD97;A0A0C5BIF3;A0A0E4G1U1;A0A0F8AEW0;A0A0K0XHM1;A0A0M3M1F3;A0A0P7TS99;A0A0P7U8Q6;A0A0R4IMF8;A0A0R4IVB0;A0A1A8G6R2;A0A1A8JDR4;A0A1B2G2Q0;A0A060X0G4;A0A060YDJ4;A0A060Z858;A0A087XR58;A0A087XUX0;A0A096VJY6;A0A146NKP1;A0A146UXG4;A0A146XV60;A0A147APF5;A5H1H8;A5HL63;B2MVI6;B5DG30;B5X3U6;B6F134;C9WE63;D2YZT1;E9PKE3;F6K6F4;G1EHI2;G3P8K6;G9FLS8;G9G0W7;H2LKZ3;H2SJP2;H2SJP3;H2UP56;H3DM99;I6TPU5…	0.7504	0.0103218	FEELNADLFR		65.43	627.308	1252.6	2	-5.6295	79.3848	2	15	3	2
	W8GMR6;A0A0A6ZD97;A0A0A8J382;A0A0C5BIF3;A0A0F8AEW0;A0A0K0XHM1;A0A0P7U8Q6;A0A0P7Y8R9;A0A0R4IMF8;A0A0R4IVB0;A0A060YDC0;A0A060YDJ4;A0A060Z858;A0A087XUX0;A0A096VJY6;A0A125RLA5;A5H1H8;A8WFS0;B0S610;B0UXR9;B0UXS6;B2MVI6;B5X3U6;B6F135;B7ZV46;C9WE63;E9PKE3;F6K6F4;G1EHI2;G9FLS8;G9G0W7;H2LKZ3;H2S0M6;H2S0M7;H2SJP2;H2SJP3;H2UP56;H3DM99;H6SFW8;I6TPU5;I7GGT6;K9MR68;M4VMY6;O42359;O42360;P08108;P11142;P47773;P79…	0.863529	1.31025	GTLDPVEK		55.15	429.729	857.443	2	-6.71638	25.573	2	3	2	3
	W8GMR6;A0A0C5BIF3;A0A0E4G1U1;A0A0F8AEW0;A0A0K0XHM1;A0A0M3M1F3;A0A0N9HR78;A0A0R4IMF8;A0A0R4IVB0;A0A0S2VI41;A0A0U2IKZ9;A0A1B2G2Q0;A0A060X0G4;A0A060YDJ4;A0A060Z858;A0A087XUX0;A0A096VJY6;A0A125RLA5;A0A142DA87;A0A146NKP1;A0A146NVI8;A0A146PRT5;A0A146RDK2;A0A146RZ72;A0A146UXG4;A0A147AMV7;A5H1H8;B2MVI6;B5DG30;B5X3U6;B6E4Y9;B6E947;B6F134;B6F135;B6VAH2;D2YZT1;D3TJN8;E9PKE3;F1DSD3;F6K6F4;G1EHI2;G3P8K6;G9FLS…	0.80464	2.29996	STAGDTHLGGEDFDNR		54.97	564.578	1690.71	3	-3.59914	30.8376	5	3	5	5
	W8GMR6;A0A0A8J382;A0A0C5BIF3;A0A0E4G1U1;A0A0F8AEW0;A0A0F8B474;A0A0G2JIW1;A0A0K0XHM1;A0A0K1U318;A0A0M3M1F3;A0A0N9HR78;A0A0P7TS99;A0A0P7Y8R9;A0A0R4IMF8;A0A0R4IVB0;A0A0S1RWB6;A0A0U2IKZ9;A0A1A7ZX41;A0A1A8G6R2;A0A1A8GCG9;A0A1A8PRT9;A0A1B2G2Q0;A0A1I9LXI3;A0A060X0G4;A0A060YDC0;A0A060YDJ4;A0A060Z858;A0A087XR58;A0A087XUX0;A0A096VJY6;A0A125RLA5;A0A142DA87;A0A146NKP1;A0A146NVI8;A0A146SV22;A0A146UXG4;A0A146X…	0.918769	9.09367	ITITNDK		53.67	402.72	803.425	2	-16.8895	18.3951	2	1	2	1
	W8GMR6;A0A0C5BIF3;A0A0E4G1U1;A0A0F8AEW0;A0A0K0XHM1;A0A0P7U8Q6;A0A1A8G6R2;A0A1A8JDR4;A0A1B2G2Q0;A0A1I9LXI3;A0A060YDJ4;A0A060Z858;A0A087XR58;A0A087XUX0;A0A096VJY6;A0A146NKP1;A0A146UXG4;A5H1H8;B5X3U6;B6F134;C9WE63;D3TZA6;E9PKE3;F6K6F4;G1EHI2;G4W8Y8;G9G0W7;H2LKZ3;I3KYD6;I6TPU5;M3ZHN8;M4VMY6;O42359;P08108;P11142;P17066;P47773;P54652;Q6TDU0;Q8UWM8;Q76N60;R9WRQ7;W5KA74;W8GMB0	0.943793	0.332343	LLQDFFNGK		52.03	541.281	1080.55	2	-11.2656	71.7952	3	5	2	2
	W8GMR6;A0A0A8J382;A0A0C5BIF3;A0A0E4G1U1;A0A0F8AEW0;A0A0F8B474;A0A0K0XHM1;A0A0K1U318;A0A0M3M1F3;A0A0N9HR78;A0A0P7TS99;A0A0P7Y8R9;A0A0R4IMF8;A0A0R4IVB0;A0A0S1RWB6;A0A0S7LNH9;A0A0U2IKZ9;A0A1A7ZX41;A0A1A8G6R2;A0A1A8GCG9;A0A1A8PRT9;A0A1I9LXI3;A0A060X0G4;A0A060YDC0;A0A060YDJ4;A0A060Z858;A0A087XR58;A0A087XUX0;A0A096VJY6;A0A125RLA5;A0A142DA87;A0A146NKP1;A0A146NVI8;A0A146SV22;A0A146UXG4;A0A146XV60;A0A147A…	1.04426	5.63497	DNNLLGK		49.99	387.207	772.4	2	-9.99442	22.9331	5	3	5	7
	W8GMR6;A0A1B2G2Q0;A0A087XUX0;A0A142DA87;A5H1H8;G9G0W7;H2SJP2;H2SJP3;M4QML9;Q4SL93;Q6TDU0;Q76N60	0.771065	0.456022	GQIHDIVLVGGSTR		48.87	726.401	1450.79	2	-0.650068	48.0836	2	1	1	0
	W8GMR6;A0A1B2G2Q0;A0A087XUX0;A0A142DA87;A5H1H8;G9G0W7;H2SJP2;H2SJP3;M4QML9;Q4SL93;Q6TDU0;Q76N60	0.712857	0.584345	GQIHDIVLVGGSTR		47.79	484.601	1450.78	3	-4.97394	48.0836	0	3	1	2
	W8GMR6;A0A0A8J382;A0A0C5BIF3;A0A0K0XHM1;A0A0K1U318;A0A0M3M1F3;A0A0P7TS99;A0A0R4IMF8;A0A0R4IVB0;A0A0S1RWB6;A0A060YDJ4;A0A087XUX0;A0A096VJY6;A0A172LPZ7;A5H1H8;B2MVI6;B5B0I3;B5X3U6;D3TZA6;E9PKE3;F6K6F4;G1EHI2;G9FLS8;G9G0W7;H2SJP2;H2SJP3;H2UP56;H3DM99;I6TPU5;I7GGT6;K9MR68;M4VMY6;P08108;P11142;P47773;P79984;Q4RHR7;Q4SL93;Q6NYR4;Q6PGX4;Q6TDU0;Q7SZM8;Q7T275;Q7T276;Q76N60;Q801X9;Q804B6;T2AZ78;V5L1N3;W5KA…	0.564613	0.17546	VCNPIITK	[2] Methylthio (C)	40.93	467.246	932.477	2	-5.46046	50.0963	1	2	2	0
	W8GMR6;A0A0A8J382;A0A0C5BIF3;A0A0E4G1U1;A0A0F8AEW0;A0A0F8B474;A0A0K0XHM1;A0A0K1U318;A0A0M3M1F3;A0A0N9HR78;A0A0P7TS99;A0A0P7U8Q6;A0A0P7Y8R9;A0A0R4IMF8;A0A0R4IVB0;A0A0S1RWB6;A0A0S2VI41;A0A0S7LNH9;A0A0U2IKZ9;A0A1A7WK59;A0A1A7ZX41;A0A1A8FLK9;A0A1A8G6R2;A0A1A8GCG9;A0A1A8JDR4;A0A1A8PRT9;A0A1B2G2Q0;A0A1I9LXI3;A0A060WES3;A0A060X0G4;A0A060YDC0;A0A060YDJ4;A0A060Z858;A0A087XR58;A0A087XUX0;A0A096VJY6;A0A125R…	1.05157	1.21199	IINEPTAAAIAYGLDK		36.11	553.968	1658.88	3	-2.96026	78.4424	0	1	1	0
A0A060VW47	20	1.03365	0.959696	20								31	43	34	33
	A0A060VW47;A0A0H3WMR0;A0A0U1YUY9;A0A0U2ES61;A0A060XFW6;A0A060YL79;B5DG64;I3IWQ2;M4VND5;Q5DW65;Q5DW66;Q9W6K6	1.14378	0.880507	GVVDSEDLPLNISR		106.49	757.397	1512.78	2	0.667419	74.1759	2	4	3	2
	A0A060VW47;A0A0A1CNR3;A0A0B5KUE9;A0A0C5B181;A0A0H3WMR0;A0A0S7I506;A0A0U1YUY9;A0A0U2ES61;A0A0X9TJP4;A0A1L5JYI3;A0A161GB27;B9EMS3;E2G4F8;F1DSD2;H6UWK9;I3IWQ2;M4ASC2;M9T572;Q5DW65;Q27HW6;W5LMY2	1.0756	1.88518	TLTLIDTGIGMTK	[11] Oxidation (M)	106.3	690.37	1378.73	2	-8.67188	71.7233	2	1	2	3
	A0A060VW47;A0A0A1CNR3;A0A0B5KUE9;A0A0C5B181;A0A0H3WMR0;A0A0U1YUY9;A0A0U2ES61;A0A0X9TJP4;A0A1L5JYI3;A0A060Y4G5;A0A161GB27;B9EMS3;E2G4F8;F1DSD2;H2V2R8;H6UWK9;I3JPC8;M9T572;Q5DW65;S6G0G8;W5LR05	0.767777	1.33644	ELISNASDALDK		105.73	638.323	1274.63	2	-3.14423	49.5205	4	3	2	2
	A0A060VW47;A0A0U2ES61;Q5DW65	0.777088	1.58953	NPDDITMEEYGEFYK	[7] Oxidation (M)	104.58	933.895	1865.78	2	4.53496	62.8068	1	1	0	1
	A0A060VW47;A0A0U2ES61;A0A060XFW6;Q5DW65;Q5DW66;Q9W6K6;U5KQR2	18.6744	0.498657	YHSSQSGDELTSLTEYLTR		104.4	729.677	2186.01	3	-1.45159	86.0422	0	1	2	2
	A0A060VW47;A0A0A1CNR3;A0A0B5KUE9;A0A0H3WMR0;A0A0U2ES61;A0A1A8GET9;A0A060XFW6;A0A172LPE9;D3GDE5;E2G4F8;F1DSD2;I3IWQ2;M4VND5;M9T572;Q5DW65;Q5DW66;Q5RG12;Q9W6K6;T2B3W1;U5KQR2	1.26676	2.57788	ADLINNLGTIAK		100.64	621.855	1241.69	2	-2.66	70.0532	2	2	3	3
	A0A060VW47;A0A0A1CNR3;A0A0B5KUE9;A0A0H3WMR0;A0A0U2ES61;A0A1L5JYI3;E2G4F8;F1DSD2;M9T572;Q5DW65	0.948821	0.950148	EDQTEYVEEK		84.33	635.277	1268.54	2	-1.23059	20.2343	2	2	2	2
	A0A060VW47;Q5DW65	1.57747	1.58513	IDIIPNVEER		78.79	599.324	1196.63	2	-4.64154	68.6686	1	3	2	2
	A0A060VW47;A0A0A1CNR3;A0A0B5KUE9;A0A0C5B181;A0A0H3WMR0;A0A0S7I506;A0A0U1YUY9;A0A0U2ES61;A0A0X9TJP4;A0A1L5JYI3;A0A161GB27;B9EMS3;E2G4F8;F1DSD2;H6UWK9;I3IWQ2;M4ASC2;M9T572;Q5DW65;Q27HW6;W5LMY2	1.35978	2.76354	TLTLIDTGIGMTK		78.56	682.371	1362.73	2	-10.8331	81.4752	2	2	1	3
	A0A060VW47;A0A0C5B181;A0A0H3WMR0;A0A0N8K303;A0A0S7I506;A0A0U2ES61;A0A0X9TJP4;A0A060XX32;A0A161GB27;H6UWK9;I3IWQ2;M4ASC2;Q5DW65;U5KQM7;W5LMY2;W5LR05	1.01391	1.97077	DQVANSAFVER		75.97	618.302	1234.59	2	-3.16256	37.991	2	1	2	1
	A0A060VW47;A0A0A1CNR3;A0A0B5KUE9;A0A0C5B181;A0A0S7I506;A0A0U2ES61;A0A1L5JYI3;A0A060XX32;B9EMS3;E2G4F8;F1DSD2;H6UWK9;I3IWQ2;M4ASC2;M9T572;Q5DW65;U5KQM7	1.05339	0.762522	YESLTDPTK		69.96	527.255	1052.5	2	-7.22151	29.2007	2	2	1	2
	A0A060VW47;A0A0A1CNR3;A0A0B5KUE9;A0A0H3WMR0;A0A0U2ES61;A0A1A8GET9;A0A060XFW6;A0A172LPE9;D3GDE5;E2G4F8;F1DSD2;F8U8S6;M4VND5;M9T572;Q5DW65;Q5DW66;Q5RG12;Q9W6K6;T2B3W1;U5KQR2	3.75164	0.196838	APFDLFENK		69.74	540.769	1079.52	2	-5.07136	73.1922	1	3	1	2
	A0A060VW47;A0A0A1CNR3;A0A0B5KUE9;A0A0C5B181;A0A0H3WMR0;A0A0S7I506;A0A0U1YUY9;A0A0U2ES61;A0A0X9TJP4;A0A1L5JYI3;A0A060XX32;A0A161GB27;E2G4F8;F1DSD2;H6UWK9;M4ASC2;M9T572;Q5DW65;Q27HW6;U5KQM7;W5LMY2;W5LR05	0.822479	1.74505	YIDQEELNK		69.41	576.28	1150.55	2	-4.4861	28.5566	3	3	2	2
	A0A060VW47;A0A0U2ES61;A0A060XFW6;A0A172LPE9;D3GDE5;F8U8S6;Q5DW65;Q5DW66;Q5RG12;Q9W6K6;T2B3W1;U5KQR2	12.5352	0.118392	HLEINPDHPIVETLR		66.95	594.985	1781.93	3	-5.38449	62.3634	0	2	2	0
	A0A060VW47;A0A0C5B181;A0A0H3WMR0;A0A0P7WQN4;A0A0S7I506;A0A0U1YUY9;A0A0U2ES61;A0A0X9TJP4;A0A161GB27;H6UWK9;I3IWQ2;M4ASC2;Q5DW65;W5LMY2;W5LR05	0.737975	0.291188	EGLELPEDEEEK		61.59	708.828	1415.64	2	7.57313	49.4484	0	2	0	1
	A0A060VW47;A0A0H3WMR0;A0A0U1YUY9;A0A0U2ES61;A0A060XFW6;B5DG64;M4VND5;Q5DW65;Q5DW66;Q9W6K6	0.975235	0.926476	SIYYITGESK		61.24	580.793	1159.57	2	-4.17766	46.7494	2	2	2	1
	A0A060VW47;A0A0U2ES61;B9EMS3;Q5DW65	0.970001	2.37616	VDSGEPMLR		54.7	502.256	1002.5	2	18.2835	30.5511	0	1	1	1
	A0A060VW47;A0A0A1CNR3;A0A0B5KUE9;A0A0H3WMR0;A0A0U2ES61;A0A1A8LA65;A0A1A8NFN2;A0A1A8RC70;A0A060XFW6;E2G4F8;F1DSD2;F8U8S6;M4VND5;M9T572;Q5DW65;Q5DW66;Q9W6K6;U5KQR2	1.90464	0.969245	ALLFIPR		54.54	415.265	828.515	2	-8.8801	76.1495	2	4	3	1
	A0A060VW47;A0A0H3WMR0;A0A0U1YUY9;I3IWQ2;M4VND5;Q5DW65	0.646285	0.78406	SLTNDWEDHLAVK		53.03	509.917	1526.73	3	-5.41855	63.4654	2	2	2	1
	A0A060VW47;A0A0H3WMR0;A0A0U1YUY9;A0A0U2ES61;A0A060XFW6;B5DG64;M4VND5;Q5DW65;Q5DW66;Q9W6K6	0.842516	0.848431	TLVSVTK		42.6	374.229	746.444	2	-13.8617	28.0829	1	2	1	1
A0A060WKF1	20	1.05948	1.12269	20								29	35	26	30
	A0A060WKF1;A0A0P7UEV9;A0A060X7I7;H2TJE4;H2TJE5;H2TJE6;O43707;Q7SYE2	0.897041	0.802917	ETTDTDTADQVIASFK		142.65	871.418	1740.82	2	9.11723	72.0942	1	2	2	1
	A0A060WKF1;A0A0P7VKV3;A0A1A7WZ52;A0A1A7XJQ3;A0A1A8F0E3;A0A1A8FI64;A0A1A8FVX7;A0A1A8GL97;A0A1A8GVG0;A0A1A8H3G4;A0A1A8L2I9;A0A1A8MZJ8;A0A1A8NRV6;A0A1A8QPD2;A0A1A8RTP1;A0A1A8RUP8;A0A1A8RYW9;A0A060X7I7;A0A147ASR9;H2M086;H2TJE4;H2TJE5;H2TJE6;H2TTL5;H2TTL6;I3KU64;O43707;Q7SYE2;W5N9M1;W5N9M3	1.16103	0.88425	LVSIGAEEIVDGNAK		114	757.906	1513.8	2	-0.844871	66.6633	2	3	3	3
	A0A060WKF1;A0A0P7UEV9;A0A0P7VKV3;A0A1A7WZ52;A0A1A7XJQ3;A0A1A8F0E3;A0A1A8FI64;A0A1A8FVX7;A0A1A8GL97;A0A1A8GVG0;A0A1A8H3G4;A0A1A8L2I9;A0A1A8MZJ8;A0A1A8NRV6;A0A1A8QPD2;A0A1A8RTP1;A0A1A8RUP8;A0A1A8RYW9;A0A147ASR9;H2L5R5;H2L5R7;H2M086;H2TJE4;H2TJE5;H2TJE6;H2TTL5;H2TTL6;I3KU64;O43707;P35609;Q7SYE2;W5N9M1;W5N9M3	1.09334	1.15688	FAIQDISVEETSAK		99.45	769.39	1536.77	2	-1.13242	69.2342	3	2	3	3
	A0A060WKF1;A0A0P7UEV9;A0A0P7VKV3;A0A1A8RUP8;A0A1A8RYW9;A0A060X7I7;H2M086;H2TTL5;H2TTL6;I3KU64;W5N9M1;W5N9M3	1.06663	1.29739	TINEIENQILTR		96.33	722.39	1442.77	2	-4.97045	70.4517	4	4	3	4
	A0A060WKF1;A0A060X7I7	1.06732	1.0885	LSGGNPYTTITPK		95.25	674.856	1347.7	2	-4.07362	47.1814	1	1	1	1
	A0A060WKF1;A0A1A7WZ52;A0A1A7XJQ3;A0A1A8F0E3;A0A1A8FI64;A0A1A8FVX7;A0A1A8GL97;A0A1A8GVG0;A0A1A8H3G4;A0A1A8L2I9;A0A1A8MZJ8;A0A1A8NRV6;A0A1A8QPD2;A0A1A8RTP1;A0A1A8RUP8;A0A1A8RYW9	1.59058	2.02414	DDPLTNLNNAFEVAEK		92.24	895.431	1788.85	2	-2.7809	91.4998	1	1	1	1
	A0A060WKF1;A0A060X7I7	0.64437	1.73412	EAIQAIQAEVQK		90.65	664.363	1326.71	2	-1.77907	51.8176	1	2	1	2
	A0A060WKF1;A0A0P7UEV9;A0A0P7VKV3;A0A060X7I7;A0A087YHA4;A0A096M3R4;A0A146NMG0;A0A146W2V1;A0A146W2Y3;A0A146W305;A0A146W326;A0A146W344;A0A154MF50;A0A154MF98;A0A154MFD2;C0H9I5;H2M086;H2TTL5;H2TTL6;H3CMH4;I3KU64;I3KU65;M4AJE7;Q4STW7;Q7SYE2;W5N9M1;W5N9M3	11.7871	0.517844	VGWEQLLTTIAR		89.88	693.89	1385.77	2	-0.775205	109.438	1	1	1	1
	A0A060WKF1;A0A060X7I7;H2TJE4;H2TJE5;H2TJE6	0.763677	0.168136	AGTQIENIEEDFR		85.42	761.365	1520.72	2	3.12841	68.7113	2	3	2	2
	A0A060WKF1;A0A060X7I7	0.751501	2.40336	DYETASLSEVK		80.62	621.297	1240.58	2	-2.03362	45.221	2	2	2	2
	A0A060WKF1;A0A1A7WZ52;A0A1A7XJQ3;A0A1A8F0E3;A0A1A8FI64;A0A1A8FVX7;A0A1A8GL97;A0A1A8GVG0;A0A1A8H3G4;A0A1A8L2I9;A0A1A8MZJ8;A0A1A8NRV6;A0A1A8QPD2;A0A1A8RTP1;A0A060X7I7;A0A147ASR9;H2L5R5;H2L5R7;H2TJE4;H2TJE5;H2TJE6;Q7SYE2	0.664695	1.99878	QLESIDELYLEYAK	[N-term] Gln->pyro-Glu (N-term Q)	77.47	848.923	1695.83	2	4.13016	116.464	1	1	1	1
	A0A060WKF1;A0A1A7WZ52;A0A1A7XJQ3;H2TJE4;H2TJE5;H2TJE6;O43707	1.05232	0.720548	DGLAFNALIHR		75.21	613.832	1225.65	2	-5.98852	73.8143	0	1	1	1
	A0A060WKF1;A0A060X7I7	2.47122	0.551884	GYEEWMLNEIR	[6] Oxidation (M)	70.91	728.337	1454.66	2	6.17764	67.3476	1	1	0	1
	A0A060WKF1;A0A060X7I7	1.45006	0.512828	VEQLVPQR		65.56	484.776	967.537	2	-7.9868	32.3299	1	1	1	1
	A0A060WKF1;A0A1A7WZ52;A0A1A7XJQ3;A0A1A8F0E3;A0A1A8FI64;A0A1A8FVX7;A0A1A8GL97;A0A1A8GVG0;A0A1A8H3G4;A0A1A8L2I9;A0A1A8MZJ8;A0A1A8NRV6;A0A1A8QPD2;A0A1A8RTP1;A0A1A8RUP8;A0A1A8RYW9	0.394284	0.809892	KDDPLTNLNNAFEVAEK		63.49	639.988	1916.94	3	-3.55663	78.9312	1	1	0	1
	A0A060WKF1;A0A060X7I7	0.850996	1.5753	ALQEELAK		61.92	451.246	900.477	2	-16.4937	27.7011	2	2	2	1
	A0A060WKF1;A0A1A7WZ52;A0A1A7XJQ3;A0A1A8F0E3;A0A1A8FI64;A0A1A8FVX7;A0A1A8GL97;A0A1A8GVG0;A0A1A8H3G4;A0A1A8L2I9;A0A1A8MZJ8;A0A1A8NRV6;A0A1A8QPD2;A0A1A8RTP1;A0A060X7I7;A0A147ASR9;H2L5R5;H2L5R7;H2TJE4;H2TJE5;H2TJE6;Q7SYE2	0.627569	1.85156	QLESIDELYLEYAK		57.57	857.435	1712.85	2	2.0201	93.2997	2	1	0	1
	A0A060WKF1;A0A0P7VKV3;A0A1A7WZ52;A0A1A7XJQ3;A0A1A8F0E3;A0A1A8FI64;A0A1A8FVX7;A0A1A8GL97;A0A1A8GVG0;A0A1A8H3G4;A0A1A8L2I9;A0A1A8MZJ8;A0A1A8NRV6;A0A1A8QPD2;A0A1A8RTP1;A0A060X7I7;A0A147ASR9;H2L5R5;H2L5R7;H2M086;H2TJE4;H2TJE5;H2TJE6;H2TTL5;H2TTL6;I3KU64;O43707;P35609;Q7SYE2;W5N9M1;W5N9M3	1.12663	0.410716	DLLLDPAWEK		56.87	600.315	1198.62	2	-6.66727	84.4569	2	3	2	2
	A0A060WKF1;A0A0P7UEV9;A0A0P7VKV3;A0A1A8RUP8;A0A1A8RYW9;A0A060X7I7;H2M086;H2TTL5;H2TTL6;I3KU64;W5N9M1;W5N9M3	1.16372	1.73546	TINEIENQILTR		49.2	481.93	1442.77	3	-3.09597	70.5241	1	2	0	0
	A0A060WKF1;A0A1A7WZ52;A0A1A7XJQ3	0.858517	1.39368	TIPWLENR		34.75	514.779	1027.54	2	-2.34041	67.7818	0	1	0	1
A0A060X0G4	20	1.04535	1.18568	20								62	72	60	59
	A0A060X0G4;A0A0E4G1U1;A0A0F8B474;A0A0K1U318;A0A0M3M1F3;A0A0P7TS99;A0A0S1RWB6;A0A1A8BF62;A0A1A8GCG9;A0A1A8IXY8;A0A1A8P475;A0A1B2G2Q0;A0A1I9LXI3;A0A060VU47;A0A060WES3;A0A060YDC0;A0A060YDJ4;A0A087XUX0;A0A096VJY6;A0A142DA87;A0A146NKP1;A0A146PRT5;A0A146RDK2;A0A146RZ72;A0A146SV22;A0A146UXG4;A0A146VSR1;A0A146ZCZ4;A0A146ZVP9;A0A147A010;A0A147APF5;A0A172LPZ7;A3RGT9;A5H1H8;A5HL62;A8CEI1;B5B0I3;B5DG30;B5X3U…	1.04644	0.936178	IINEPTAAAIAYGLDK		125.6	830.455	1658.89	2	3.98222	77.5928	10	8	8	4
	A0A060X0G4;A0A0M3M1F3;A0A1A8BF62;A0A1A8IXY8;A0A1A8P475;A0A1B2G2Q0;A0A060YDC0;A0A060YDJ4;A0A087XUX0;A0A096VJY6;A3RGT9;A5H1H8;B5DG30;B5X3U6;B6F133;D3TJN8;D9ZNB3;E9PKE3;F6M7U0;G3NXI7;G3NXJ7;G9G0W7;H2SJP2;H2SJP3;K9MR68;P11142;Q4SL93;Q6QIS4;Q76N60;W8GMR6	1.30646	0.910096	NQVAMNPTNTVFDAK	[5] Oxidation (M)	120.42	833.401	1664.79	2	2.60036	48.1678	3	2	3	3
	A0A060X0G4;A0A0C5BIF3;A0A0F8AEW0;A0A0K0XHM1;A0A0M3M1F3;A0A0R4IMF8;A0A0R4IVB0;A0A1B2G2Q0;A0A060YDC0;A0A060YDJ4;A0A060Z858;A0A087XUX0;A0A096VJY6;A5H1H8;B2MVI6;B4E3Z9;B5DG30;B5X3U6;D3TJN8;E9PKE3;F6K6F4;G1EHI2;G3NXI7;G3NXJ7;G9G0W7;H2SJP2;H2SJP3;K9MR68;P11142;Q4SL93;Q6NYR4;Q76N60;Q804B6;R9WP64;T2AZ78;W8GMR6	1.17894	0.263541	NQVAMNPTNTVFDAK		96.56	825.402	1648.79	2	1.47019	59.9507	1	2	1	2
	A0A060X0G4;A0A0E4G1U1;A0A0M3M1F3;A0A0P7TS99;A0A1A8BF62;A0A1A8IXY8;A0A1A8P475;A0A1B2G2Q0;A0A060VU47;A0A060YDJ4;A0A087XUX0;A0A096VJY6;A0A146NKP1;A0A146UXG4;A0A147APF5;A3RGT9;A5H1H8;B5DG30;B5X3U6;B6F133;C0HAK5;D9ZNB3;E9PKE3;F6M7U0;G9G0W7;H2SJP2;H2SJP3;H3DM99;K9MR68;P08108;P11142;P47773;Q4RHR7;Q4SL93;Q6PGX4;Q6QIS4;Q7SZM8;Q7T276;Q76N60;R9WNY5;S4T781;W5KA74;W5M938;W8GMB0;W8GMR6;X2CG11	1.65613	0.445653	FEELNADLFR		93.24	627.311	1252.61	2	-1.85284	78.5195	13	15	12	13
	A0A060X0G4;A0A0C5BIF3;A0A0E4G1U1;A0A0F8AEW0;A0A0K0XHM1;A0A0M3M1F3;A0A0N9HR78;A0A0R4IMF8;A0A0R4IVB0;A0A0S2VI41;A0A0U2IKZ9;A0A1B2G2Q0;A0A060YDJ4;A0A060Z858;A0A087XUX0;A0A096VJY6;A0A125RLA5;A0A142DA87;A0A146NKP1;A0A146NVI8;A0A146PRT5;A0A146RDK2;A0A146RZ72;A0A146UXG4;A0A147AMV7;A5H1H8;B2MVI6;B5DG30;B5X3U6;B6E4Y9;B6E947;B6F134;B6F135;B6VAH2;D2YZT1;D3TJN8;E9PKE3;F1DSD3;F6K6F4;G1EHI2;G3P8K6;G9FLS8;G9G0W…	0.830547	2.7051	STAGDTHLGGEDFDNR		91.95	846.368	1690.72	2	2.06148	30.8376	1	2	1	0
	A0A060X0G4;A0A0A8J382;A0A0C5BIF3;A0A0E4G1U1;A0A0F8AEW0;A0A0F8B474;A0A0G2JIW1;A0A0K0XHM1;A0A0K1U318;A0A0M3M1F3;A0A0N9HR78;A0A0R4IMF8;A0A0R4IVB0;A0A0S7LNH9;A0A0U2IKZ9;A0A1A7WK59;A0A1A8FLK9;A0A1A8G6R2;A0A1A8GCG9;A0A1A8JDR4;A0A1A8PRT9;A0A1B2G2Q0;A0A1I9LXI3;A0A060WES3;A0A060XIH9;A0A060YDC0;A0A060YDJ4;A0A060Z858;A0A087XR58;A0A087XUX0;A0A096VJY6;A0A125RLA5;A0A142DA87;A0A146ML21;A0A146NKP1;A0A146NVI8;A0A…	0.752816	1.2202	VEIIANDQGNR		87.2	614.816	1227.62	2	-3.6146	30.1964	4	4	4	4
	A0A060X0G4;A0A0E4G1U1;A0A0U2MAU9;A0A147APF5;B5DG30;C9WE63;D2YZT1;G3NXI7;G3NXJ7;H3DM99;I3JYT8;Q4RHR7;Q7SZM8;Q7T276;R9WNY5;W5K679	0.674493	0.253766	SINPDEAVAYGAAVQAAILAGDK		86.93	748.724	2243.15	3	2.69833	107.85	1	2	0	0
	A0A060X0G4;A0A0E4G1U1;A0A0M3M1F3;A0A0S1RWB6;A0A0S2VI41;A0A0U2MAU9;A0A1A8G6R2;A0A1A8JDR4;A0A060YDC0;A0A060YDJ4;A0A087XUX0;A0A096VJY6;A0A142DA87;A0A146NKP1;A0A146SV22;A0A146UXG4;A0A147A010;A0A147APF5;A3RGT9;A8CEI1;B3GFZ5;B5DG30;B5X3U6;B5X4Z3;B6E4Y9;B6E947;B6F134;B6VAH2;C9WE63;D2YZT1;D3TZA6;E9PK54;F8SLH3;G3NXI7;G3NXJ7;G4W8Y7;G4W8Y8;G9G0W7;H3CF85;H3DM99;I3JYT8;I3KYD6;M4B0J3;O73922;P17066;Q0QWE3;Q4RHR…	1.0411	1.02009	TTPSYVAFTDTER		84.89	744.357	1486.7	2	3.16921	55.5228	5	4	5	4
	A0A060X0G4;A0A0S7LNH9;A0A1I9LXI3;A0A060YDC0;A0A125RLA5;A0A146PRT5;A0A146RDK2;A0A146RZ72;A0A146SV22;A0A147A010;B5DG30;H6SFW8;I3KYD6;Q0QWE3;Q8UWN0;R9WP64	1.48758	1.15937	DAGVISGLNVLR		84.2	607.346	1212.68	2	-4.21962	80.3902	1	4	2	2
[truncated: 11,417 more rows]

## Sheet: Peptide List Fraction Membrane
Main Accession	Protein Group	V1/C1	V2/C2	Sequence	Modifications	Score	m/z	Mr (Da)	Charge	Delta (ppm)	RT	PSMs_C1	PSMs_C2	PSMs_V1	PSMs_V2
A0A060XJX9	135	1.0077	1.08422	135								196	179	199	191
[truncated: 19,214 more rows]
