# Supplementary material for: Integrated Transcriptomic and Proteomic Analysis of Red Blood Cells from Rainbow Trout Challenged with VHSV Point Towards Novel Immunomodulant Targets
Source: Vaccines (Basel). 2019 Jul 9;7(3):63. doi: 10.3390/vaccines7030063 (PMC6789484; doi:10.3390/vaccines7030063)
Supplement: Supplementary file 1 [file vaccines-07-00063-s001.zip › Supplementary Tables Nombela_Ortega-Villaizan_Vaccines 2019_review1/Supplementary Table S9.xls]

## Sheet: ClueGO Results
GOID	GOTerm	Ontology Source	Term PValue	Term PValue Corrected with Bonferroni step down	Group PValue	Group PValue Corrected with Bonferroni step down	GOLevels	GOGroups	% Associated Genes	Nr. Genes	Cluster	Genes Cluster #1	Genes Cluster #2	%Genes Cluster #1	%Genes Cluster #2	Associated Genes Found
GO:0043244	regulation of protein complex disassembly	GO_BiologicalProcess-GOA_23.02.2017_10h01	0.000506611	0.0344496	0.000506611	0.00202644	[4, 5, 6]	Group0	8.79121	8	None Specific Cluster	[AVIL, CAPZA2, CLASP1, SPECC1L]	[CAPZA1, LMOD3, RIDA, TRIOBP]	50	50	[AVIL, CAPZA1, CAPZA2, CLASP1, LMOD3, RIDA, SPECC1L, TRIOBP]
GO:0051403	stress-activated MAPK cascade	GO_BiologicalProcess-GOA_23.02.2017_10h01	0.000411378	0.0283851	0.000411378	0.00205689	[5, 6, 7, 9, 10]	Group1	5.55556	15	Specific for Cluster #2	[COPS5, HMGB1, KARS, PDCD10]	[ARL6IP5, CCR7, FZD8, MAGI3, MYD88, PLCB1, PRDX1, QARS, TIAM1, UBB, VANGL2]	26.6667	73.3333	[ARL6IP5, CCR7, COPS5, FZD8, HMGB1, KARS, MAGI3, MYD88, PDCD10, PLCB1, PRDX1, QARS, TIAM1, UBB, VANGL2]
GO:0006265	DNA topological change	GO_BiologicalProcess-GOA_23.02.2017_10h01	0.000627131	0.0413906	0.000627131	0.00188139	[5, 6, 7]	Group2	33.3333	3	Specific for Cluster #1	[HMGB1, HMGB2, TOP2B]	[]	100	0	[HMGB1, HMGB2, TOP2B]
GO:0006418	tRNA aminoacylation for protein translation	GO_BiologicalProcess-GOA_23.02.2017_10h01	0.000742664	0.0475305	0.000742664	0.000742664	[6, 7, 8, 9, 10]	Group3	11.1111	6	Specific for Cluster #1	[AARS2, FARSA, KARS, VARS]	[QARS, SRSF5]	66.6667	33.3333	[AARS2, FARSA, KARS, QARS, SRSF5, VARS]
GO:0016051	carbohydrate biosynthetic process	GO_BiologicalProcess-GOA_23.02.2017_10h01	0.000630155	0.0409601	0.000630155	0.00126031	[4, 5]	Group4	5.8296	13	Specific for Cluster #2	[ALDOC, DDR2, GOT2, PGAM1]	[B3GALT2, DHX8, GOT1, MDH1, PPP1CA, PPP1CB, PTGES3, UBB, UBL4A]	30.7692	69.2308	[ALDOC, B3GALT2, DDR2, DHX8, GOT1, GOT2, MDH1, PGAM1, PPP1CA, PPP1CB, PTGES3, UBB, UBL4A]
GO:0071103	DNA conformation change	GO_BiologicalProcess-GOA_23.02.2017_10h01	8.65763e-05	0.00632007	8.65763e-05	0.000519458	[5]	Group5	5.88235	17	Specific for Cluster #1	[CHD3, H2AFX, HMGB1, HMGB2, HMGB3, HP1BP3, INO80, MCM4, MCM5, RUVBL1, SART3, TOP2B]	[HIST1H1D, NPM1, SET, TTN, UBB]	70.5882	29.4118	[CHD3, H2AFX, HIST1H1D, HMGB1, HMGB2, HMGB3, HP1BP3, INO80, MCM4, MCM5, NPM1, RUVBL1, SART3, SET, TOP2B, TTN, UBB]
GO:0032392	DNA geometric change	GO_BiologicalProcess-GOA_23.02.2017_10h01	0.000139839	0.0100684	8.65763e-05	0.000519458	[6]	Group5	9.375	9	Specific for Cluster #1	[CHD3, HMGB1, HMGB2, HMGB3, INO80, MCM4, MCM5, RUVBL1]	[UBB]	88.8889	11.1111	[CHD3, HMGB1, HMGB2, HMGB3, INO80, MCM4, MCM5, RUVBL1, UBB]
GO:0019080	viral gene expression	GO_BiologicalProcess-GOA_23.02.2017_10h01	3.87179e-06	0.000340718	8.56083e-06	5.99258e-05	[3, 4, 5, 6]	Group6	7.88177	16	Specific for Cluster #1	[EIF3L, NUP153, PCBP2, RAE1, RPL10A, RPL14, RPL18, RPL8, RPS23, RPS24, SNW1]	[GTF2F2, POLR2H, RPL19, RPS12, RPS8]	68.75	31.25	[EIF3L, GTF2F2, NUP153, PCBP2, POLR2H, RAE1, RPL10A, RPL14, RPL18, RPL19, RPL8, RPS12, RPS23, RPS24, RPS8, SNW1]
GO:0019083	viral transcription	GO_BiologicalProcess-GOA_23.02.2017_10h01	3.50771e-05	0.00270094	8.56083e-06	5.99258e-05	[4, 5, 6, 7, 8]	Group6	7.32984	14	Specific for Cluster #1	[NUP153, RAE1, RPL10A, RPL14, RPL18, RPL8, RPS23, RPS24, SNW1]	[GTF2F2, POLR2H, RPL19, RPS12, RPS8]	64.2857	35.7143	[GTF2F2, NUP153, POLR2H, RAE1, RPL10A, RPL14, RPL18, RPL19, RPL8, RPS12, RPS23, RPS24, RPS8, SNW1]
GO:0006614	SRP-dependent cotranslational protein targeting to membrane	GO_BiologicalProcess-GOA_23.02.2017_10h01	0.00020623	0.0146423	8.56083e-06	5.99258e-05	[7, 8, 9, 10, 11, 12]	Group6	8.91089	9	Specific for Cluster #1	[RPL10A, RPL14, RPL18, RPL8, RPS23, RPS24]	[RPL19, RPS12, RPS8]	66.6667	33.3333	[RPL10A, RPL14, RPL18, RPL19, RPL8, RPS12, RPS23, RPS24, RPS8]
GO:0051437	positive regulation of ubiquitin-protein ligase activity involved in regulation of mitotic cell cycle transition	GO_BiologicalProcess-GOA_23.02.2017_10h01	2.70338e-05	0.0021627	1.90381e-06	1.52305e-05	[6, 7, 8, 9, 10, 11, 12, 13, 14]	Group7	11.5385	9	None Specific Cluster	[PSMB4, PSMB9, PSMD5, PSME2]	[PSMB7, PSMB8, PSMD10, PSME3, UBB]	44.4444	55.5556	[PSMB4, PSMB7, PSMB8, PSMB9, PSMD10, PSMD5, PSME2, PSME3, UBB]
GO:0002474	antigen processing and presentation of peptide antigen via MHC class I	GO_BiologicalProcess-GOA_23.02.2017_10h01	6.75106e-06	0.000580591	1.90381e-06	1.52305e-05	[4]	Group7	10.7843	11	None Specific Cluster	[ERAP1, PSMB4, PSMB9, PSMD5, PSME2, SEC24A]	[PSMB7, PSMB8, PSMD10, PSME3, SEC24C]	54.5455	45.4545	[ERAP1, PSMB4, PSMB7, PSMB8, PSMB9, PSMD10, PSMD5, PSME2, PSME3, SEC24A, SEC24C]
GO:0001738	morphogenesis of a polarized epithelium	GO_BiologicalProcess-GOA_23.02.2017_10h01	3.16818e-05	0.00250286	1.90381e-06	1.52305e-05	[5, 6]	Group7	8.4507	12	Specific for Cluster #2	[PSMB4, PSMB9, PSMD5, PSME2]	[MSN, PSMB7, PSMB8, PSMD10, PSME3, TIAM1, UBB, VANGL2]	33.3333	66.6667	[MSN, PSMB4, PSMB7, PSMB8, PSMB9, PSMD10, PSMD5, PSME2, PSME3, TIAM1, UBB, VANGL2]
GO:0002479	antigen processing and presentation of exogenous peptide antigen via MHC class I, TAP-dependent	GO_BiologicalProcess-GOA_23.02.2017_10h01	0.000209327	0.0146529	1.90381e-06	1.52305e-05	[6]	Group7	10	8	None Specific Cluster	[PSMB4, PSMB9, PSMD5, PSME2]	[PSMB7, PSMB8, PSMD10, PSME3]	50	50	[PSMB4, PSMB7, PSMB8, PSMB9, PSMD10, PSMD5, PSME2, PSME3]
GO:0006521	regulation of cellular amino acid metabolic process	GO_BiologicalProcess-GOA_23.02.2017_10h01	3.7652e-05	0.00286155	1.90381e-06	1.52305e-05	[4, 5, 6, 7, 8]	Group7	12.6984	8	None Specific Cluster	[PSMB4, PSMB9, PSMD5, PSME2]	[PSMB7, PSMB8, PSMD10, PSME3]	50	50	[PSMB4, PSMB7, PSMB8, PSMB9, PSMD10, PSMD5, PSME2, PSME3]
GO:1902749	regulation of cell cycle G2/M phase transition	GO_BiologicalProcess-GOA_23.02.2017_10h01	1.11173e-05	0.000933853	1.90381e-06	1.52305e-05	[5, 6, 7]	Group7	9.375	12	None Specific Cluster	[CENPF, PSMB4, PSMB9, PSMD5, PSME2]	[DBF4B, NPM1, PSMB7, PSMB8, PSMD10, PSME3, UBB]	41.6667	58.3333	[CENPF, DBF4B, NPM1, PSMB4, PSMB7, PSMB8, PSMB9, PSMD10, PSMD5, PSME2, PSME3, UBB]
GO:0043488	regulation of mRNA stability	GO_BiologicalProcess-GOA_23.02.2017_10h01	2.98981e-07	2.66093e-05	1.90381e-06	1.52305e-05	[4, 7, 8]	Group7	10.2041	15	None Specific Cluster	[CIRBP, HNRNPA0, IGF2BP1, PSMB4, PSMB9, PSMD5, PSME2]	[HSPA8, MYD88, PSMB7, PSMB8, PSMD10, PSME3, SET, UBB]	46.6667	53.3333	[CIRBP, HNRNPA0, HSPA8, IGF2BP1, MYD88, PSMB4, PSMB7, PSMB8, PSMB9, PSMD10, PSMD5, PSME2, PSME3, SET, UBB]
GO:0030177	positive regulation of Wnt signaling pathway	GO_BiologicalProcess-GOA_23.02.2017_10h01	5.41044e-06	0.000470709	1.90381e-06	1.52305e-05	[4, 5, 6, 7, 8, 9]	Group7	8.64198	14	Specific for Cluster #2	[ARNTL, PSMB4, PSMB9, PSMD5, PSME2]	[ASPM, CSNK2A1, JUP, PPM1A, PSMB7, PSMB8, PSMD10, PSME3, UBB]	35.7143	64.2857	[ARNTL, ASPM, CSNK2A1, JUP, PPM1A, PSMB4, PSMB7, PSMB8, PSMB9, PSMD10, PSMD5, PSME2, PSME3, UBB]
GO:1901991	negative regulation of mitotic cell cycle phase transition	GO_BiologicalProcess-GOA_23.02.2017_10h01	3.30105e-05	0.00257482	1.90381e-06	1.52305e-05	[5, 6, 7, 8]	Group7	6.97674	15	Specific for Cluster #2	[CENPF, PSMB4, PSMB9, PSMD5, PSME2]	[CNOT2, CSNK2A1, LCMT1, NPM1, PSMB7, PSMB8, PSMD10, PSME3, RPA2, UBB]	33.3333	66.6667	[CENPF, CNOT2, CSNK2A1, LCMT1, NPM1, PSMB4, PSMB7, PSMB8, PSMB9, PSMD10, PSMD5, PSME2, PSME3, RPA2, UBB]
GO:0035567	non-canonical Wnt signaling pathway	GO_BiologicalProcess-GOA_23.02.2017_10h01	1.73159e-05	0.0014199	1.90381e-06	1.52305e-05	[6, 7, 8]	Group7	8.33333	13	Specific for Cluster #2	[PSMB4, PSMB9, PSMD5, PSME2, RNF213]	[PLCB1, PSMB7, PSMB8, PSMD10, PSME3, TIAM1, UBB, VANGL2]	38.4615	61.5385	[PLCB1, PSMB4, PSMB7, PSMB8, PSMB9, PSMD10, PSMD5, PSME2, PSME3, RNF213, TIAM1, UBB, VANGL2]
GO:0010972	negative regulation of G2/M transition of mitotic cell cycle	GO_BiologicalProcess-GOA_23.02.2017_10h01	5.91758e-05	0.00437901	1.90381e-06	1.52305e-05	[6, 7, 8, 9]	Group7	10.4651	9	None Specific Cluster	[PSMB4, PSMB9, PSMD5, PSME2]	[PSMB7, PSMB8, PSMD10, PSME3, UBB]	44.4444	55.5556	[PSMB4, PSMB7, PSMB8, PSMB9, PSMD10, PSMD5, PSME2, PSME3, UBB]
GO:0060071	Wnt signaling pathway, planar cell polarity pathway	GO_BiologicalProcess-GOA_23.02.2017_10h01	2.51198e-05	0.00203471	1.90381e-06	1.52305e-05	[6, 7, 8, 9]	Group7	9.40171	11	Specific for Cluster #2	[PSMB4, PSMB9, PSMD5, PSME2]	[PSMB7, PSMB8, PSMD10, PSME3, TIAM1, UBB, VANGL2]	36.3636	63.6364	[PSMB4, PSMB7, PSMB8, PSMB9, PSMD10, PSMD5, PSME2, PSME3, TIAM1, UBB, VANGL2]
GO:0090263	positive regulation of canonical Wnt signaling pathway	GO_BiologicalProcess-GOA_23.02.2017_10h01	9.4581e-06	0.000803938	1.90381e-06	1.52305e-05	[5, 6, 7, 8, 9, 10]	Group7	9.52381	12	None Specific Cluster	[ARNTL, PSMB4, PSMB9, PSMD5, PSME2]	[ASPM, JUP, PSMB7, PSMB8, PSMD10, PSME3, UBB]	41.6667	58.3333	[ARNTL, ASPM, JUP, PSMB4, PSMB7, PSMB8, PSMB9, PSMD10, PSMD5, PSME2, PSME3, UBB]
GO:0031397	negative regulation of protein ubiquitination	GO_BiologicalProcess-GOA_23.02.2017_10h01	0.000625696	0.0419216	1.90381e-06	1.52305e-05	[7, 8, 9, 10, 11]	Group7	7.04225	10	Specific for Cluster #2	[PSMB4, PSMB9, PSMD5, PSME2]	[PSMB7, PSMB8, PSMD10, PSME3, UBB, UBXN1]	40	60	[PSMB4, PSMB7, PSMB8, PSMB9, PSMD10, PSMD5, PSME2, PSME3, UBB, UBXN1]
GO:0061418	regulation of transcription from RNA polymerase II promoter in response to hypoxia	GO_BiologicalProcess-GOA_23.02.2017_10h01	5.39277e-05	0.00404458	1.90381e-06	1.52305e-05	[5, 6, 7, 8, 9, 10, 11, 12, 13]	Group7	10.5882	9	None Specific Cluster	[PSMB4, PSMB9, PSMD5, PSME2]	[PSMB7, PSMB8, PSMD10, PSME3, UBB]	44.4444	55.5556	[PSMB4, PSMB7, PSMB8, PSMB9, PSMD10, PSMD5, PSME2, PSME3, UBB]
GO:0051436	negative regulation of ubiquitin-protein ligase activity involved in mitotic cell cycle	GO_BiologicalProcess-GOA_23.02.2017_10h01	1.57236e-05	0.00130506	1.90381e-06	1.52305e-05	[5, 6, 7, 8, 10, 11, 12, 13, 14]	Group7	12.3288	9	None Specific Cluster	[PSMB4, PSMB9, PSMD5, PSME2]	[PSMB7, PSMB8, PSMD10, PSME3, UBB]	44.4444	55.5556	[PSMB4, PSMB7, PSMB8, PSMB9, PSMD10, PSMD5, PSME2, PSME3, UBB]
