# Supplementary material for: Integrated Transcriptomic and Proteomic Analysis of Red Blood Cells from Rainbow Trout Challenged with VHSV Point Towards Novel Immunomodulant Targets
Source: Vaccines (Basel). 2019 Jul 9;7(3):63. doi: 10.3390/vaccines7030063 (PMC6789484; doi:10.3390/vaccines7030063)
Supplement: Supplementary file 1 [file vaccines-07-00063-s001.zip › Supplementary Tables Nombela_Ortega-Villaizan_Vaccines 2019_review1/Supplementary Table S5_review1.xlsx]

## Sheet: Common genes PB-RBCs and HK-RBC
Gene symbol	Gene description	PB-RBCs log2 fold change	HK-RBCs log2 fold change
BRD3	bromodomain containing 3	18.1342	6.00536
C9orf72	C9orf72-SMCR8 complex subunit	16.5518	-7.93854
IFNLR1	interferon lambda receptor 1	16.4389	13.7701
ZNF362	zinc finger protein 362	16.269	12.2786
FRRS1	ferric chelate reductase 1	16.2659	-8.46323
RNF8	ring finger protein 8	15.9044	3.94254
LEPROTL1	leptin receptor overlapping transcript like 1	15.8926	7.1988
RSPRY1	ring finger and SPRY domain containing 1	15.7107	7.47336
FRYL	FRY like transcription coactivator	15.5597	-8.02642
G6PD	glucose-6-phosphate dehydrogenase	15.0952	-5.34592
GSDME	gasdermin E	14.9907	7.15155
IFIT5	interferon induced protein with tetratricopeptide repeats 5	14.5848	4.856
ABL1	ABL proto-oncogene 1, non-receptor tyrosine kinase	14.1506	-11.6994
LPIN2	lipin 2	14.0417	-5.14083
ST3GAL4	ST3 beta-galactoside alpha-2,3-sialyltransferase 4	14.0362	11.961
DRAM2	DNA damage regulated autophagy modulator 2	13.9721	6.62126
RARA	retinoic acid receptor alpha	13.0817	13.4413
FNBP1L	formin binding protein 1 like	13.0519	-6.88538
UBB	ubiquitin B	12.7629	4.5435
PLEKHM2	pleckstrin homology and RUN domain containing M2	12.7265	-12.0655
STAU1	staufen double-stranded RNA binding protein 1	12.7236	7.87099
CD40	CD40 molecule	12.6792	3.54806
ZBTB17	zinc finger and BTB domain containing 17	12.6247	6.19098
HNRNPC	heterogeneous nuclear ribonucleoprotein C (C1/C2)	12.5806	-12.3859
TAPBP	TAP binding protein	12.4205	4.42093
RTP3	receptor transporter protein 3	12.295	4.66213
PSMB9	proteasome subunit beta 9	12.2396	3.74162
CDKN1A	cyclin dependent kinase inhibitor 1A	12.175	13.6725
HEMGN	hemogen	12.0747	-13.0449
MON1B	MON1 homolog B, secretory trafficking associated	12.0454	-9.38699
CHD2	chromodomain helicase DNA binding protein 2	11.9678	-13.5879
B2M	beta-2-microglobulin	11.9521	9.50266
LINGO1	leucine rich repeat and Ig domain containing 1	11.9489	7.50012
PICK1	protein interacting with PRKCA 1	11.921	7.6286
SOCS1	suppressor of cytokine signaling 1	11.7631	7.82596
FOSL2	FOS like 2, AP-1 transcription factor subunit	11.7595	16.5676
CIRBP	cold inducible RNA binding protein	11.7254	-7.48143
ZNF131	zinc finger protein 131	11.7215	8.09408
RSAD2	radical S-adenosyl methionine domain containing 2	11.6116	5.46646
GEMIN2	gem nuclear organelle associated protein 2	11.5807	7.66228
DFFB	DNA fragmentation factor subunit beta	11.5709	-8.02867
NOD2	nucleotide binding oligomerization domain containing 2	11.5494	11.5918
NSMCE4A	NSE4 homolog A, SMC5-SMC6 complex component	11.4651	-7.19964
SAMD9L	sterile alpha motif domain containing 9 like	11.4452	6.65118
MPHOSPH8	M-phase phosphoprotein 8	11.4155	11.8496
PSMB10	proteasome subunit beta 10	11.4082	6.71567
LMO2	LIM domain only 2	11.3896	4.53757
RPL31	ribosomal protein L31	11.2501	6.83277
ABTB1	ankyrin repeat and BTB domain containing 1	11.2112	7.13807
HERC3	HECT and RLD domain containing E3 ubiquitin protein ligase 3	11.186	5.52023
UBA52	ubiquitin A-52 residue ribosomal protein fusion product 1	11.0793	6.22716
LGALS9	galectin 9	11.0584	4.62184
HLA-A	major histocompatibility complex, class I, A	11.0487	4.72283
PLGRKT	plasminogen receptor with a C-terminal lysine	11.0287	4.38983
ZNF384	zinc finger protein 384	10.9616	-11.6122
MX1	MX dynamin like GTPase 1	10.9527	6.76092
VPS4A	vacuolar protein sorting 4 homolog A	10.9316	-11.7879
SRSF2	serine and arginine rich splicing factor 2	10.9095	-8.80668
LGALS12	galectin 12	10.8675	6.78239
ZFAND6	zinc finger AN1-type containing 6	10.8499	9.63776
gig2h	grass carp reovirus (GCRV)-induced gene 2h	10.8463	5.40744
NACA	nascent polypeptide associated complex subunit alpha	10.8248	7.41864
FYN	FYN proto-oncogene, Src family tyrosine kinase	10.7394	4.32146
SETD1B	SET domain containing 1B, histone lysine methyltransferase	10.6982	7.41513
EMC9	ER membrane protein complex subunit 9	10.684	6.50722
NUPR1	nuclear protein 1, transcriptional regulator	10.6583	4.83894
DYRK1A	dual specificity tyrosine phosphorylation regulated kinase 1A	10.5703	8.17487
GIMAP6	GTPase, IMAP family member 6	10.5629	7.91148
CMPK2	cytidine/uridine monophosphate kinase 2	10.4933	3.90896
DCK	deoxycytidine kinase	10.4213	4.54874
BMI1	BMI1 proto-oncogene, polycomb ring finger	10.4183	8.60863
LYRM4	LYR motif containing 4	10.2872	8.82655
IFI44	interferon induced protein 44	10.2763	11.0092
ZNF395	zinc finger protein 395	10.2502	8.12616
UBC	ubiquitin C	10.2482	6.1923
LYG1	lysozyme g1	10.2287	4.52789
PHPT1	phosphohistidine phosphatase 1	10.1928	-6.46192
ERN1	endoplasmic reticulum to nucleus signaling 1	10.1898	10.2829
OGFR	opioid growth factor receptor	10.177	7.30086
EHD4	EH domain containing 4	10.1494	5.00578
IFNA1	interferon alpha 1	10.1475	7.21188
ITM2C	integral membrane protein 2C	10.125	3.7494
GIMAP7	GTPase, IMAP family member 7	10.1184	8.62221
RELB	RELB proto-oncogene, NF-kB subunit	10.0787	12.4535
PLAUR	plasminogen activator, urokinase receptor	10.0355	3.67807
EIF2AK1	eukaryotic translation initiation factor 2 alpha kinase 1	10.0298	3.74838
MUL1	mitochondrial E3 ubiquitin protein ligase 1	10.0061	-8.232
POLR3GL	RNA polymerase III subunit G like	9.98331	7.12603
UBE2N	ubiquitin conjugating enzyme E2 N	9.85367	-6.78665
HERC5	HECT and RLD domain containing E3 ubiquitin protein ligase 5	9.82444	4.66898
PSMB7	proteasome subunit beta 7	9.80713	3.58455
CXCL11	C-X-C motif chemokine ligand 11	9.80212	11.5517
STAT1	signal transducer and activator of transcription 1	9.7741	4.45322
TRIM25	tripartite motif containing 25	9.76516	7.90368
HDHD5	haloacid dehalogenase like hydrolase domain containing 5	9.67055	5.95139
SEZ6L2	seizure related 6 homolog like 2	9.66344	-13.4367
RPS18	ribosomal protein S18	9.65839	4.34214
RER1	retention in endoplasmic reticulum sorting receptor 1	9.63486	8.13272
GBP2	guanylate binding protein 2	9.6158	5.76092
USF1	upstream transcription factor 1	9.61093	7.09236
MCAM	melanoma cell adhesion molecule	9.609	-12.429
UBXN10	UBX domain protein 10	9.56613	5.32579
PSMB6	proteasome subunit beta 6	9.55326	11.6542
HERC6	HECT and RLD domain containing E3 ubiquitin protein ligase family member 6	9.50175	5.08616
BTF3L4	basic transcription factor 3 like 4	9.48996	12.7932
PPHLN1	periphilin 1	9.46568	9.13085
ORMDL2	ORMDL sphingolipid biosynthesis regulator 2	9.44424	5.64014
GCA	grancalcin	9.42636	4.31919
CTNNB1	catenin beta 1	9.42436	13.4493
CRACR2A	calcium release activated channel regulator 2A	9.40908	6.90314
OSBP2	oxysterol binding protein 2	9.39112	12.1457
PARP12	poly(ADP-ribose) polymerase family member 12	9.38867	9.35036
XAF1	XIAP associated factor 1	9.38743	5.09118
RNF166	ring finger protein 166	9.34261	8.08105
OSTF1	osteoclast stimulating factor 1	9.2956	-12.16
PARG	poly(ADP-ribose) glycohydrolase	9.28623	14.4687
PCMT1	protein-L-isoaspartate (D-aspartate) O-methyltransferase	9.27242	-9.81557
CASP9	caspase 9	9.26553	5.79541
USP7	ubiquitin specific peptidase 7	9.21619	9.771
PPP2CA	protein phosphatase 2 catalytic subunit alpha	9.19077	10.672
IRF1	interferon regulatory factor 1	9.1762	4.19236
EIF4E	eukaryotic translation initiation factor 4E	9.08785	4.80793
NAMPT	nicotinamide phosphoribosyltransferase	9.06151	5.0548
BTG1	BTG anti-proliferation factor 1	9.00942	-7.95422
PTGR1	prostaglandin reductase 1	8.99803	5.222
GNB1	G protein subunit beta 1	8.98573	-9.29078
H2AFV	H2A histone family member V	8.96146	-7.33741
DLG1	discs large MAGUK scaffold protein 1	8.96023	12.8062
CNDP2	carnosine dipeptidase 2	8.9332	6.6896
URGCP	upregulator of cell proliferation	8.89252	7.28563
SLC35F6	solute carrier family 35 member F6	8.88572	10.974
SNN	stannin	8.88477	14.3913
RAB5C	RAB5C, member RAS oncogene family	8.86422	-11.6639
TRIM16	tripartite motif containing 16	8.80029	3.95486
IRF2	interferon regulatory factor 2	8.79501	6.93134
ANAPC13	anaphase promoting complex subunit 13	8.75987	7.48111
VMP1	vacuole membrane protein 1	8.71051	-7.70338
MID1IP1	MID1 interacting protein 1	8.69831	3.85142
DHX58	DExH-box helicase 58	8.69683	7.23835
UBE2L3	ubiquitin conjugating enzyme E2 L3	8.69453	4.12814
NFKBIA	NFKB inhibitor alpha	8.59381	4.20206
CD9	CD9 molecule	8.59113	14.7576
GPX2	glutathione peroxidase 2	8.58644	11.2632
YPEL3	yippee like 3	8.56234	6.7136
TP53INP2	tumor protein p53 inducible nuclear protein 2	8.55901	-7.99053
FAM53B	family with sequence similarity 53 member B	8.53177	5.29777
TRIM50	tripartite motif containing 50	8.4962	3.77109
SBNO2	strawberry notch homolog 2	8.48157	6.69711
CDKN2B	cyclin dependent kinase inhibitor 2B	8.44778	-13.0736
ZFP36	ZFP36 ring finger protein	8.43347	3.61044
NDUFA10	NADH:ubiquinone oxidoreductase subunit A10	8.4087	8.15161
DDX6	DEAD-box helicase 6	8.39325	6.37402
TTC31	tetratricopeptide repeat domain 31	8.38579	9.57438
IFI35	interferon induced protein 35	8.37847	5.12293
GTF2IRD1	GTF2I repeat domain containing 1	8.36715	-7.80365
CCNI2	cyclin I family member 2	8.35827	9.47853
PIGF	phosphatidylinositol glycan anchor biosynthesis class F	8.34935	-11.398
C17orf49	chromosome 17 open reading frame 49	8.33551	-8.71484
UTP23	UTP23 small subunit processome component	8.33306	13.2808
ZFP36L1	ZFP36 ring finger protein like 1	8.29105	-7.87121
TRIM2	tripartite motif containing 2	8.26759	-8.74184
PARP1	poly(ADP-ribose) polymerase 1	8.22637	5.90667
IFIH1	interferon induced with helicase C domain 1	8.2024	4.02657
CD83	CD83 molecule	8.19847	6.47246
METTL15	methyltransferase like 15	8.17401	-7.60789
PYCARD	PYD and CARD domain containing	8.10561	10.2277
MTUS1	microtubule associated scaffold protein 1	8.07668	-10.5607
ZNFX1	zinc finger NFX1-type containing 1	8.0639	5.36431
OPTN	optineurin	8.05058	5.47126
UBE2D1	ubiquitin conjugating enzyme E2 D1	8.03067	14.6544
MYCN	MYCN proto-oncogene, bHLH transcription factor	8.02299	-7.4773
ZFAND5	zinc finger AN1-type containing 5	8.00838	-6.19375
NSMCE1	NSE1 homolog, SMC5-SMC6 complex component	7.97032	-7.78372
DHCR7	7-dehydrocholesterol reductase	7.97027	8.12495
TAP1	transporter 1, ATP binding cassette subfamily B member	7.9634	3.92009
CPXM1	carboxypeptidase X, M14 family member 1	7.94194	-11.3586
PARP11	poly(ADP-ribose) polymerase family member 11	7.94095	5.11248
PISD	phosphatidylserine decarboxylase	7.93264	-12.034
GIMAP8	GTPase, IMAP family member 8	7.93026	7.83764
ATF3	activating transcription factor 3	7.92756	11.0903
RNF128	ring finger protein 128	7.90449	4.38607
ARL5C	ADP ribosylation factor like GTPase 5C	7.8543	-8.21515
EIF1AX	eukaryotic translation initiation factor 1A X-linked	7.85381	8.14965
NUFIP2	nuclear FMR1 interacting protein 2	7.84539	6.81271
RAP1A	RAP1A, member of RAS oncogene family	7.80403	7.89319
CSDE1	cold shock domain containing E1	7.80165	-6.88555
CTSD	cathepsin D	7.79753	-8.89246
HIF1A	hypoxia inducible factor 1 subunit alpha	7.78898	7.84436
POLR2K	RNA polymerase II subunit K	7.76958	-6.83358
FMR1	fragile X mental retardation 1	7.75739	3.8494
TAX1BP1	Tax1 binding protein 1	7.73604	3.89148
LGALS9B	galectin 9B	7.69189	3.49165
ZNF143	zinc finger protein 143	7.67601	-11.0918
SEMA4B	semaphorin 4B	7.65054	13.5076
HSPA4	heat shock protein family A (Hsp70) member 4	7.64458	8.25842
RNF144A	ring finger protein 144A	7.61171	6.19519
ZNF135	zinc finger protein 135	7.61056	7.08199
DCUN1D5	defective in cullin neddylation 1 domain containing 5	7.60983	13.0047
CTCF	CCCTC-binding factor	7.60749	6.24384
RTN3	reticulon 3	7.60196	6.24828
RNF213	ring finger protein 213	7.59828	6.56777
ZRANB2	zinc finger RANBP2-type containing 2	7.59545	-11.6425
PSMB8	proteasome subunit beta 8	7.59341	7.37867
RBM4B	RNA binding motif protein 4B	7.58587	-8.18293
DMTN	dematin actin binding protein	7.57809	-6.67829
PRPS2	phosphoribosyl pyrophosphate synthetase 2	7.57245	6.96791
ATP6AP1	ATPase H+ transporting accessory protein 1	7.54878	6.40895
CSNK1D	casein kinase 1 delta	7.51357	7.57068
RNF214	ring finger protein 214	7.51173	6.95542
DCLK1	doublecortin like kinase 1	7.50042	-7.67411
TRIM35	tripartite motif containing 35	7.46225	7.23864
SRSF7	serine and arginine rich splicing factor 7	7.43628	4.86539
WWP2	WW domain containing E3 ubiquitin protein ligase 2	7.42728	4.97358
EMG1	EMG1 N1-specific pseudouridine methyltransferase	7.42073	-8.56481
ABCB9	ATP binding cassette subfamily B member 9	7.41649	7.80009
OTUD3	OTU deubiquitinase 3	7.40889	12.9577
MYCL	MYCL proto-oncogene, bHLH transcription factor	7.3692	-7.67284
FOS	Fos proto-oncogene, AP-1 transcription factor subunit	7.3632	7.64917
PPP4R2	protein phosphatase 4 regulatory subunit 2	7.36282	8.06333
HERC1	HECT and RLD domain containing E3 ubiquitin protein ligase family member 1	7.33888	8.40363
NFKB1	nuclear factor kappa B subunit 1	7.33493	7.52522
EPB41	erythrocyte membrane protein band 4.1	7.33096	7.05826
ART1	ADP-ribosyltransferase 1	7.31649	7.55246
VAC14	VAC14 component of PIKFYVE complex	7.31408	16.8312
MAP3K21	mitogen-activated protein kinase kinase kinase 21	7.29376	8.10548
DNER	delta/notch like EGF repeat containing	7.28926	7.56887
SIRT5	sirtuin 5	7.27617	6.59271
FCER1G	Fc fragment of IgE receptor Ig	7.26579	-8.19275
ZNF225	zinc finger protein 225	7.24455	-7.87845
NT5C2	5'-nucleotidase, cytosolic II	7.23469	14.6874
STX16	syntaxin 16	7.23343	12.2296
CDC42	cell division cycle 42	7.22352	-11.4946
TRIM14	tripartite motif containing 14	7.21081	6.25272
MRPS36	mitochondrial ribosomal protein S36	7.1659	-11.8047
ARL6IP5	ADP ribosylation factor like GTPase 6 interacting protein 5	7.15958	12.3869
EIF3B	eukaryotic translation initiation factor 3 subunit B	7.15149	4.23796
SDHAF1	succinate dehydrogenase complex assembly factor 1	7.1466	-8.55494
E2F2	E2F transcription factor 2	7.13288	-6.85095
PARP14	poly(ADP-ribose) polymerase family member 14	7.12931	6.27601
ACAA2	acetyl-CoA acyltransferase 2	7.12057	-7.55477
PRKAG1	protein kinase AMP-activated non-catalytic subunit gamma 1	7.09019	-8.06223
VCP	valosin containing protein	7.07737	-11.8928
TMED2	transmembrane p24 trafficking protein 2	7.06476	4.12946
ZNRD1	zinc ribbon domain containing 1	7.04673	9.6467
GBP7	guanylate binding protein 7	7.04215	6.36812
OGT	O-linked N-acetylglucosamine (GlcNAc) transferase	7.02931	-6.46259
PRKACA	protein kinase cAMP-activated catalytic subunit alpha	7.01384	-12.9536
TRIM39	tripartite motif containing 39	7.01054	8.46221
U2AF2	U2 small nuclear RNA auxiliary factor 2	7.00797	-7.34496
IKZF1	IKAROS family zinc finger 1	7.00478	14.2855
DPF2	double PHD fingers 2	6.99551	-6.5653
CYBC1	cytochrome b-245 chaperone 1	6.99455	-7.04204
GIMAP4	GTPase, IMAP family member 4	6.98562	6.89679
BTBD11	BTB domain containing 11	6.97783	7.55449
MAOB	monoamine oxidase B	6.97379	6.62984
ZNF629	zinc finger protein 629	6.97325	7.11868
POLR2E	RNA polymerase II subunit E	6.97086	6.86695
HOOK3	hook microtubule tethering protein 3	6.96883	7.59906
UBE2I	ubiquitin conjugating enzyme E2 I	6.95449	-8.11066
TP73	tumor protein p73	6.95223	5.50074
KLC1	kinesin light chain 1	6.94897	7.77436
RTP2	receptor transporter protein 2	6.93261	4.31129
ZNF613	zinc finger protein 613	6.93197	-5.77722
SPTLC2	serine palmitoyltransferase long chain base subunit 2	6.91993	8.03244
STOM	stomatin	6.91874	-6.63526
UBTF	upstream binding transcription factor	6.91725	7.63234
FAM192A	family with sequence similarity 192 member A	6.90741	8.36136
SLC7A6OS	solute carrier family 7 member 6 opposite strand	6.90043	7.28994
BATF	basic leucine zipper ATF-like transcription factor	6.89821	10.6091
ZNF235	zinc finger protein 235	6.87008	-7.6915
ENDOD1	endonuclease domain containing 1	6.86613	11.5806
ZNF229	zinc finger protein 229	6.85924	8.67481
TOMM34	translocase of outer mitochondrial membrane 34	6.84587	8.45342
SEC24D	SEC24 homolog D, COPII coat complex component	6.82607	7.1874
QKI	QKI, KH domain containing RNA binding	6.82598	-5.5733
RBCK1	RANBP2-type and C3HC4-type zinc finger containing 1	6.82434	7.68622
TRIM65	tripartite motif containing 65	6.82287	6.78575
FAM171A1	family with sequence similarity 171 member A1	6.82192	4.79081
IER3IP1	immediate early response 3 interacting protein 1	6.8154	-10.0471
PPIP5K2	diphosphoinositol pentakisphosphate kinase 2	6.79864	6.29495
TRAV1-1	T cell receptor alpha variable 1-1	6.79851	9.00203
VPS37B	VPS37B subunit of ESCRT-I	6.79607	8.73836
HSBP1	heat shock factor binding protein 1	6.78221	-6.95967
ATG2B	autophagy related 2B	6.76397	7.95974
TNFRSF21	TNF receptor superfamily member 21	6.75837	11.766
NDUFS8	NADH:ubiquinone oxidoreductase core subunit S8	6.75803	8.72507
RALGDS	ral guanine nucleotide dissociation stimulator	6.73766	7.36318
UCKL1	uridine-cytidine kinase 1 like 1	6.73565	10.1439
NUGGC	nuclear GTPase, germinal center associated	6.72535	9.04724
IPO5	importin 5	6.72351	8.07636
FBXW11	F-box and WD repeat domain containing 11	6.72222	4.4188
SCAF8	SR-related CTD associated factor 8	6.71163	-6.6436
CKS1B	CDC28 protein kinase regulatory subunit 1B	6.70912	-12.1193
SOCS6	suppressor of cytokine signaling 6	6.70142	6.57298
ING1	inhibitor of growth family member 1	6.6915	-6.27476
PFKFB4	6-phosphofructo-2-kinase/fructose-2,6-biphosphatase 4	6.65174	-11.1007
TFDP1	transcription factor Dp-1	6.64865	12.1105
RDH14	retinol dehydrogenase 14	6.63823	8.92074
SLC3A2	solute carrier family 3 member 2	6.6353	-6.88458
ADAM10	ADAM metallopeptidase domain 10	6.63396	-6.22764
ACSS3	acyl-CoA synthetase short chain family member 3	6.63293	8.77598
NLK	nemo like kinase	6.61456	8.26835
CEBPB	CCAAT enhancer binding protein beta	6.59255	3.84947
ADNP	activity dependent neuroprotector homeobox	6.5912	13.2708
NUTF2	nuclear transport factor 2	6.58076	8.48346
SZRD1	SUZ RNA binding domain containing 1	6.57173	6.11554
IL1RN	interleukin 1 receptor antagonist	6.5619	-11.4913
DHX15	DEAH-box helicase 15	6.55266	9.72857
GFI1B	growth factor independent 1B transcriptional repressor	6.54936	-6.68097
PALM2	paralemmin 2	6.54222	-7.30863
CPSF2	cleavage and polyadenylation specific factor 2	6.52432	-6.6604
TPST2	tyrosylprotein sulfotransferase 2	6.52053	-12.1642
MAZ	MYC associated zinc finger protein	6.50961	-6.55278
FAM49B	family with sequence similarity 49 member B	6.49878	9.15704
SEC22B	SEC22 homolog B, vesicle trafficking protein (gene/pseudogene)	6.47551	-7.13237
SESN1	sestrin 1	6.4722	8.98575
TIPARP	TCDD inducible poly(ADP-ribose) polymerase	6.47136	3.709
TMEM229B	transmembrane protein 229B	6.4596	12.2997
CHMP2B	charged multivesicular body protein 2B	6.45893	5.89192
BTNL8	butyrophilin like 8	6.44916	7.52436
GTPBP1	GTP binding protein 1	6.44592	7.55436
CDC34	cell division cycle 34	6.4444	-8.77701
ANK1	ankyrin 1	6.4443	8.95664
MOV10	Mov10 RISC complex RNA helicase	6.43753	5.53738
LPCAT2	lysophosphatidylcholine acyltransferase 2	6.43148	-7.67742
PPA1	pyrophosphatase (inorganic) 1	6.38799	8.54189
RBM6	RNA binding motif protein 6	6.38495	-6.72859
PPP1R15B	protein phosphatase 1 regulatory subunit 15B	6.38434	6.63774
DHX8	DEAH-box helicase 8	6.3798	7.28694
ATP2A1	ATPase sarcoplasmic/endoplasmic reticulum Ca2+ transporting 1	6.36823	13.0937
ZNF432	zinc finger protein 432	6.36202	7.18859
C3orf38	chromosome 3 open reading frame 38	6.35386	7.17534
MAU2	MAU2 sister chromatid cohesion factor	6.34662	-6.67649
NCOA3	nuclear receptor coactivator 3	6.34633	7.61695
ACOT7	acyl-CoA thioesterase 7	6.34347	9.98622
FAM193A	family with sequence similarity 193 member A	6.32827	-7.21357
TFE3	transcription factor binding to IGHM enhancer 3	6.31846	10.44
EHD1	EH domain containing 1	6.31727	-8.39603
RSL1D1	ribosomal L1 domain containing 1	6.31349	-7.45826
HMBS	hydroxymethylbilane synthase	6.31274	-11.8521
ABHD17A	abhydrolase domain containing 17A	6.31139	8.03701
CPNE1	copine 1	6.30999	4.23505
CISH	cytokine inducible SH2 containing protein	6.30859	4.12771
ACVR1	activin A receptor type 1	6.27432	8.05886
USP4	ubiquitin specific peptidase 4	6.26678	4.48002
UCP2	uncoupling protein 2	6.26095	6.91666
MDH1	malate dehydrogenase 1	6.25521	7.15431
SAMD9	sterile alpha motif domain containing 9	6.25346	4.42814
PRPF39	pre-mRNA processing factor 39	6.2531	6.66109
PARP8	poly(ADP-ribose) polymerase family member 8	6.20558	8.59217
NLRP3	NLR family pyrin domain containing 3	6.195	4.32943
AQP12A	aquaporin 12A	6.18805	8.20105
DBNL	drebrin like	6.18797	7.71111
LNPK	lunapark, ER junction formation factor	6.18388	7.05407
NUP93	nucleoporin 93	6.16447	16.9187
PKM	pyruvate kinase M1/2	6.15856	-4.86662
GPAA1	glycosylphosphatidylinositol anchor attachment 1	6.13903	-8.11611
SCYL1	SCY1 like pseudokinase 1	6.13871	-7.66284
TSPAN3	tetraspanin 3	6.1223	-8.34194
SP3	Sp3 transcription factor	6.10494	-6.89424
SLC25A22	solute carrier family 25 member 22	6.10463	5.31246
NR1D1	nuclear receptor subfamily 1 group D member 1	6.1013	8.20636
E4F1	E4F transcription factor 1	6.08661	-8.06655
SDC4	syndecan 4	6.0727	4.15582
MUC2	mucin 2, oligomeric mucus/gel-forming	6.05347	-6.26692
SNRPF	small nuclear ribonucleoprotein polypeptide F	6.03091	7.9958
MCRIP2	MAPK regulated corepressor interacting protein 2	6.02283	-11.6473
TSEN54	tRNA splicing endonuclease subunit 54	6.0184	-12.7448
TENT5A	terminal nucleotidyltransferase 5A	6.01824	-9.41517
DNAJB11	DnaJ heat shock protein family (Hsp40) member B11	6.01684	5.08693
IRF8	interferon regulatory factor 8	6.01417	-7.19853
CYB5R3	cytochrome b5 reductase 3	6.00014	8.46168
MCCC2	methylcrotonoyl-CoA carboxylase 2	5.99233	-6.0364
ARPP19	cAMP regulated phosphoprotein 19	5.98896	8.65191
INSIG1	insulin induced gene 1	5.98781	3.53611
BDP1	B double prime 1, subunit of RNA polymerase III transcription initiation factor IIIB	5.98707	11.6666
ELAVL1	ELAV like RNA binding protein 1	5.98126	-7.23414
PACSIN2	protein kinase C and casein kinase substrate in neurons 2	5.98112	8.67305
ABR	ABR activator of RhoGEF and GTPase	5.98102	6.86612
UBE3C	ubiquitin protein ligase E3C	5.95928	6.45451
ZNF169	zinc finger protein 169	5.95782	6.90792
ERLEC1	endoplasmic reticulum lectin 1	5.93671	7.09586
SH3BGRL	SH3 domain binding glutamate rich protein like	5.93639	-6.96156
APBB1	amyloid beta precursor protein binding family B member 1	5.92815	-8.16917
HTR3A	5-hydroxytryptamine receptor 3A	5.92409	9.49143
OGFOD1	2-oxoglutarate and iron dependent oxygenase domain containing 1	5.92327	7.99602
STIP1	stress induced phosphoprotein 1	5.92236	-11.9744
YY1	YY1 transcription factor	5.91689	6.77987
TTI2	TELO2 interacting protein 2	5.91446	7.56117
CLNS1A	chloride nucleotide-sensitive channel 1A	5.89417	-7.38653
PLAC8	placenta associated 8	5.89299	-9.62217
TIGAR	TP53 induced glycolysis regulatory phosphatase	5.86838	-9.17611
CLPP	caseinolytic mitochondrial matrix peptidase proteolytic subunit	5.86087	7.54115
FBXO11	F-box protein 11	5.85362	-8.3734
CASP3	caspase 3	5.85192	7.53498
SPATA2	spermatogenesis associated 2	5.84197	6.53587
TRIM11	tripartite motif containing 11	5.84107	5.91188
VRK2	VRK serine/threonine kinase 2	5.83612	3.78153
DUSP11	dual specificity phosphatase 11	5.83368	9.71311
VPS26A	VPS26, retromer complex component A	5.81549	-7.81979
CCNE2	cyclin E2	5.81229	6.3878
RRAGC	Ras related GTP binding C	5.80871	-6.65176
HIGD2B	HIG1 hypoxia inducible domain family member 2B	5.77915	-9.38213
FBXO33	F-box protein 33	5.77757	-6.97728
RNF11	ring finger protein 11	5.77282	-9.59371
CCNI	cyclin I	5.74026	8.23493
IL4I1	interleukin 4 induced 1	5.73226	9.85543
LIFR	LIF receptor subunit alpha	5.71983	5.34647
MARCH6	membrane associated ring-CH-type finger 6	5.71337	-7.03164
GNE	glucosamine (UDP-N-acetyl)-2-epimerase/N-acetylmannosamine kinase	5.7112	6.5054
OCRL	OCRL inositol polyphosphate-5-phosphatase	5.70031	-6.08885
RNF13	ring finger protein 13	5.68635	-11.4683
HEBP2	heme binding protein 2	5.68533	11.0007
TIMM8B	translocase of inner mitochondrial membrane 8 homolog B	5.68395	8.41509
EHBP1L1	EH domain binding protein 1 like 1	5.67032	-12.4769
MPG	N-methylpurine DNA glycosylase	5.66156	6.27865
SERINC5	serine incorporator 5	5.65899	6.62274
RNF4	ring finger protein 4	5.65293	7.13707
ROCK2	Rho associated coiled-coil containing protein kinase 2	5.64463	-5.86439
HINT3	histidine triad nucleotide binding protein 3	5.6426	-14.2104
BET1L	Bet1 golgi vesicular membrane trafficking protein like	5.64196	-13.5529
LIPE	lipase E, hormone sensitive type	5.63448	7.07588
FAM76B	family with sequence similarity 76 member B	5.63445	-8.55783
CENPI	centromere protein I	5.62816	-6.34298
ZDHHC18	zinc finger DHHC-type containing 18	5.62237	9.12656
LYPD6	LY6/PLAUR domain containing 6	5.60587	-9.31742
PPM1A	protein phosphatase, Mg2+/Mn2+ dependent 1A	5.60336	12.4597
VIPAS39	VPS33B interacting protein, apical-basolateral polarity regulator, spe-39 homolog	5.589	7.15518
CLPTM1	CLPTM1 regulator of GABA type A receptor forward trafficking	5.58654	-10.3565
ABCG2	ATP binding cassette subfamily G member 2 (Junior blood group)	5.57432	5.55119
ARFIP1	ADP ribosylation factor interacting protein 1	5.56187	-8.79782
VPS45	vacuolar protein sorting 45 homolog	5.55584	10.0623
KIDINS220	kinase D interacting substrate 220	5.55549	6.70445
VDAC3	voltage dependent anion channel 3	5.5492	-8.3595
NR2C2AP	nuclear receptor 2C2 associated protein	5.53458	-7.40912
CREBRF	CREB3 regulatory factor	5.53137	9.58443
TMEM30A	transmembrane protein 30A	5.50477	-8.39245
TM7SF3	transmembrane 7 superfamily member 3	5.49502	-7.50827
SAE1	SUMO1 activating enzyme subunit 1	5.48249	7.80521
SENP1	SUMO specific peptidase 1	5.4686	7.55073
KCNH6	potassium voltage-gated channel subfamily H member 6	5.46828	5.78148
BRAT1	BRCA1 associated ATM activator 1	5.44575	6.69699
ZNF174	zinc finger protein 174	5.44367	-10.597
MRGBP	MRG domain binding protein	5.44289	-7.32843
VAPB	VAMP associated protein B and C	5.43252	-8.85382
GNL1	G protein nucleolar 1 (putative)	5.42755	6.70721
COQ4	coenzyme Q4	5.41627	-6.57543
SP140	SP140 nuclear body protein	5.41023	6.73102
BTN1A1	butyrophilin subfamily 1 member A1	5.39512	-7.68691
MYL9	myosin light chain 9	5.39074	8.62057
SLC17A5	solute carrier family 17 member 5	5.38508	7.12941
RPF2	ribosome production factor 2 homolog	5.38343	-8.72604
RNF130	ring finger protein 130	5.3825	-7.15803
HYAL2	hyaluronidase 2	5.37174	7.79778
CD200	CD200 molecule	5.37118	7.39051
JUN	Jun proto-oncogene, AP-1 transcription factor subunit	5.36383	8.51425
DDA1	DET1 and DDB1 associated 1	5.35663	5.96135
RNF170	ring finger protein 170	5.35598	8.12638
PLCXD1	phosphatidylinositol specific phospholipase C X domain containing 1	5.34443	7.96362
NFKB2	nuclear factor kappa B subunit 2	5.34082	7.97532
BTBD10	BTB domain containing 10	5.32654	7.17453
SAA2	serum amyloid A2	5.32205	7.5102
SERTAD2	SERTA domain containing 2	5.31449	7.96329
ZNF239	zinc finger protein 239	5.29355	-8.17976
GNAI2	G protein subunit alpha i2	5.29201	-9.53831
EEF1G	eukaryotic translation elongation factor 1 gamma	5.2904	7.30378
VDAC2	voltage dependent anion channel 2	5.28612	-7.76164
SUMO3	small ubiquitin like modifier 3	5.24692	-7.59815
CLDND1	claudin domain containing 1	5.2388	8.4505
NIPA2	NIPA magnesium transporter 2	5.22766	11.8497
ASTE1	asteroid homolog 1	5.21529	4.67831
ABCD3	ATP binding cassette subfamily D member 3	5.19135	-9.98134
B4GALT7	beta-1,4-galactosyltransferase 7	5.18435	-5.74558
ZNF577	zinc finger protein 577	5.14789	7.15055
RBM22	RNA binding motif protein 22	5.14405	-11.6624
KDM2B	lysine demethylase 2B	5.13964	-11.4161
ADSSL1	adenylosuccinate synthase like 1	5.13523	-9.06638
FBXO38	F-box protein 38	5.13103	-7.87209
KLF6	Kruppel like factor 6	5.12898	-8.05111
MYH9	myosin heavy chain 9	5.12604	6.70619
IRAK1	interleukin 1 receptor associated kinase 1	5.12516	-8.94485
TUBA3D	tubulin alpha 3d	5.12246	8.66843
IPO7	importin 7	5.10845	-7.71567
PDPK1	3-phosphoinositide dependent protein kinase 1	5.10756	6.40104
HMOX2	heme oxygenase 2	5.1072	7.38301
NEMP1	nuclear envelope integral membrane protein 1	5.09719	8.42432
SH3BP5L	SH3 binding domain protein 5 like	5.09664	-6.86806
DIO1	iodothyronine deiodinase 1	5.08535	-7.26574
CAMK2N2	calcium/calmodulin dependent protein kinase II inhibitor 2	5.07692	8.15127
UBE2E2	ubiquitin conjugating enzyme E2 E2	5.0689	10.5566
F2RL3	F2R like thrombin or trypsin receptor 3	5.0673	6.49204
SLC25A25	solute carrier family 25 member 25	5.04153	-5.34587
RAD54L2	RAD54 like 2	5.03906	9.50734
AZIN2	antizyme inhibitor 2	5.01049	12.5916
ESD	esterase D	4.98987	5.55653
C1D	C1D nuclear receptor corepressor	4.98833	-7.93419
FAM83A	family with sequence similarity 83 member A	4.97768	10.5601
MPP5	membrane palmitoylated protein 5	4.97455	7.77517
ACP6	acid phosphatase 6, lysophosphatidic	4.97452	4.66842
ABCC4	ATP binding cassette subfamily C member 4	4.97383	12.7266
RAB11FIP1	RAB11 family interacting protein 1	4.96507	6.60196
RPS3	ribosomal protein S3	4.96188	12.5836
PRKAR2A	protein kinase cAMP-dependent type II regulatory subunit alpha	4.95719	5.55512
ERO1B	endoplasmic reticulum oxidoreductase 1 beta	4.95442	-10.3296
TLK1	tousled like kinase 1	4.9469	8.78984
RANBP3	RAN binding protein 3	4.94184	6.27181
GSK3A	glycogen synthase kinase 3 alpha	4.9303	7.82237
COPZ1	coatomer protein complex subunit zeta 1	4.92818	8.05268
RILPL1	Rab interacting lysosomal protein like 1	4.92324	-6.74392
BRMS1L	BRMS1 like transcriptional repressor	4.91071	-6.48352
MPC2	mitochondrial pyruvate carrier 2	4.91042	-8.97048
DCUN1D4	defective in cullin neddylation 1 domain containing 4	4.90136	-10.2352
TKT	transketolase	4.89921	-10.5317
PRPSAP1	phosphoribosyl pyrophosphate synthetase associated protein 1	4.87921	-6.60046
KAT2A	lysine acetyltransferase 2A	4.8744	8.24115
TRAPPC5	trafficking protein particle complex 5	4.87216	-10.449
DNAJC15	DnaJ heat shock protein family (Hsp40) member C15	4.86138	-6.6994
SYP	synaptophysin	4.85831	-7.88704
CD209	CD209 molecule	4.85124	5.72701
PRKCI	protein kinase C iota	4.85091	-6.62735
TRAF3	TNF receptor associated factor 3	4.8476	6.78771
FLOT1	flotillin 1	4.84685	-10.3263
GMNN	geminin DNA replication inhibitor	4.83806	9.24588
TIMP2	TIMP metallopeptidase inhibitor 2	4.83507	-7.42996
NLRP12	NLR family pyrin domain containing 12	4.81067	-6.40812
ARCN1	archain 1	4.80656	-6.89059
C19orf44	chromosome 19 open reading frame 44	4.78863	-5.90055
CASTOR2	cytosolic arginine sensor for mTORC1 subunit 2	4.78529	-6.61145
EHD3	EH domain containing 3	4.78298	6.32917
DNAAF4	dynein axonemal assembly factor 4	4.77048	-9.08375
DPH6	diphthamine biosynthesis 6	4.76145	6.8213
APOO	apolipoprotein O	4.75586	6.95582
PNKD	PNKD metallo-beta-lactamase domain containing	4.74981	-5.37243
DNM1L	dynamin 1 like	4.73832	-9.54661
OPHN1	oligophrenin 1	4.73751	-5.60933
TBC1D10A	TBC1 domain family member 10A	4.7365	-10.0951
SPOPL	speckle type BTB/POZ protein like	4.7311	6.04619
ZCCHC14	zinc finger CCHC-type containing 14	4.71754	8.66176
CGAS	cyclic GMP-AMP synthase	4.71505	7.24224
KIAA1191	KIAA1191	4.69336	-7.5645
IMPDH1	inosine monophosphate dehydrogenase 1	4.69067	-7.48948
THSD4	thrombospondin type 1 domain containing 4	4.67591	7.69025
SOCS7	suppressor of cytokine signaling 7	4.67325	7.78001
TMCO3	transmembrane and coiled-coil domains 3	4.65148	-8.46321
CLPX	caseinolytic mitochondrial matrix peptidase chaperone subunit	4.6395	7.57997
POLDIP2	DNA polymerase delta interacting protein 2	4.63935	7.88957
CCDC77	coiled-coil domain containing 77	4.63093	10.0958
THAP12	THAP domain containing 12	4.62791	6.72816
SLC2A1	solute carrier family 2 member 1	4.61725	-6.29672
TTC3	tetratricopeptide repeat domain 3	4.60813	-11.916
PRC1	protein regulator of cytokinesis 1	4.60599	6.69365
PXN	paxillin	4.60149	-11.4931
ELMSAN1	ELM2 and Myb/SANT domain containing 1	4.60067	6.39048
TIMM10	translocase of inner mitochondrial membrane 10	4.59564	6.75529
TMCC2	transmembrane and coiled-coil domain family 2	4.5907	-7.3569
MSH3	mutS homolog 3	4.56926	-6.82845
PI4K2A	phosphatidylinositol 4-kinase type 2 alpha	4.56524	9.68697
SHC1	SHC adaptor protein 1	4.5616	8.83003
AK4	adenylate kinase 4	4.56042	-11.9653
BCAP29	B cell receptor associated protein 29	4.55909	8.34678
SMAD1	SMAD family member 1	4.54676	6.33946
DDX51	DEAD-box helicase 51	4.54653	7.68598
NRG1	neuregulin 1	4.5431	-5.21667
PPARGC1B	PPARG coactivator 1 beta	4.54199	13.6202
ZP4	zona pellucida glycoprotein 4	4.53946	-6.82738
CRAT	carnitine O-acetyltransferase	4.53479	-8.07448
FRMD8	FERM domain containing 8	4.53439	-8.24103
PIEZO1	piezo type mechanosensitive ion channel component 1	4.53031	8.30094
NIPSNAP2	nipsnap homolog 2	4.5219	-5.82166
TSC2	TSC complex subunit 2	4.49948	7.47951
PNPLA2	patatin like phospholipase domain containing 2	4.49115	-4.65354
TRIM33	tripartite motif containing 33	4.49066	8.97753
ATP1B1	ATPase Na+/K+ transporting subunit beta 1	4.46328	-11.7077
PSPC1	paraspeckle component 1	4.46168	-6.65769
DEF8	differentially expressed in FDCP 8 homolog	4.45807	12.207
CASP10	caspase 10	4.45443	4.58643
ZNF45	zinc finger protein 45	4.45274	6.48332
NUP153	nucleoporin 153	4.42356	-7.78559
SNX27	sorting nexin 27	4.40808	12.4934
MRPL53	mitochondrial ribosomal protein L53	4.4062	6.53308
SELENOO	selenoprotein O	4.3967	-7.17605
TMSB10	thymosin beta 10	4.39352	-9.03433
CHDH	choline dehydrogenase	4.38192	11.3335
GANAB	glucosidase II alpha subunit	4.37787	7.34804
ZNF250	zinc finger protein 250	4.36852	6.78357
PLA2G6	phospholipase A2 group VI	4.36753	6.53623
AIP	aryl hydrocarbon receptor interacting protein	4.33436	8.39728
KLF2	Kruppel like factor 2	4.33396	6.65462
MRPS33	mitochondrial ribosomal protein S33	4.33199	6.89687
CTNND1	catenin delta 1	4.32378	13.1313
RAB4B	RAB4B, member RAS oncogene family	4.31262	6.57003
CACUL1	CDK2 associated cullin domain 1	4.3073	-6.78759
CARMIL3	capping protein regulator and myosin 1 linker 3	4.29998	-7.45639
SLC32A1	solute carrier family 32 member 1	4.28785	-6.29177
WAPL	WAPL cohesin release factor	4.28192	7.79643
SLC52A3	solute carrier family 52 member 3	4.26743	7.0106
PRELID3B	PRELI domain containing 3B	4.26695	-6.87919
MAPRE2	microtubule associated protein RP/EB family member 2	4.25266	7.29577
EIF4G1	eukaryotic translation initiation factor 4 gamma 1	4.24538	6.54853
MIF4GD	MIF4G domain containing	4.24216	6.18359
METTL2A	methyltransferase like 2A	4.22933	8.32288
RPP30	ribonuclease P/MRP subunit p30	4.22769	-11.7382
HMGN2	high mobility group nucleosomal binding domain 2	4.22651	-7.70238
BATF3	basic leucine zipper ATF-like transcription factor 3	4.22533	11.9463
NCL	nucleolin	4.22273	9.39353
PHF12	PHD finger protein 12	4.21658	-7.03326
PAF1	PAF1 homolog, Paf1/RNA polymerase II complex component	4.21327	-6.61272
CMTM3	CKLF like MARVEL transmembrane domain containing 3	4.20893	6.78896
GLUL	glutamate-ammonia ligase	4.1978	7.37738
SLC38A9	solute carrier family 38 member 9	4.19515	-6.71252
ENKD1	enkurin domain containing 1	4.19478	12.3062
TFPT	TCF3 fusion partner	4.19019	6.3775
ABCF2	ATP binding cassette subfamily F member 2	4.17514	9.12603
PLEKHJ1	pleckstrin homology domain containing J1	4.15282	9.25701
HOPX	HOP homeobox	4.1493	8.7758
EXOC2	exocyst complex component 2	4.14722	-7.61548
TAF4	TATA-box binding protein associated factor 4	4.14395	-7.7786
ZFP91	ZFP91 zinc finger protein	4.14071	-8.12057
INPP5E	inositol polyphosphate-5-phosphatase E	4.10086	13.1752
RFFL	ring finger and FYVE like domain containing E3 ubiquitin protein ligase	4.08503	8.80608
ZFP36L2	ZFP36 ring finger protein like 2	4.0842	9.00598
CBX1	chromobox 1	4.07243	-8.80667
TCF7L1	transcription factor 7 like 1	4.06741	7.74196
CHD8	chromodomain helicase DNA binding protein 8	4.06082	9.95709
CDK5	cyclin dependent kinase 5	4.05835	6.32538
STX4	syntaxin 4	4.05201	-7.34173
GALNT7	polypeptide N-acetylgalactosaminyltransferase 7	4.04726	-8.55482
TSPAN14	tetraspanin 14	4.04076	-7.63915
DEGS1	delta 4-desaturase, sphingolipid 1	4.03986	-5.88197
SEC23B	SEC23 homolog B, coat complex II component	4.03833	8.15692
CD55	CD55 molecule (Cromer blood group)	4.0341	-7.27631
PRPS1	phosphoribosyl pyrophosphate synthetase 1	4.02307	5.93029
SLC1A4	solute carrier family 1 member 4	4.01289	6.49241
LYRM9	LYR motif containing 9	4.00422	-8.35756
ZMYM4	zinc finger MYM-type containing 4	3.96179	-6.86597
SGSH	N-sulfoglucosamine sulfohydrolase	3.9583	7.89468
ADPRHL1	ADP-ribosylhydrolase like 1	3.95605	-11.894
KAT2B	lysine acetyltransferase 2B	3.94737	6.52688
PKNOX1	PBX/knotted 1 homeobox 1	3.94092	-12.1273
ABCC5	ATP binding cassette subfamily C member 5	3.93079	-6.71003
GGA3	golgi associated, gamma adaptin ear containing, ARF binding protein 3	3.92898	8.38948
TYROBP	TYRO protein tyrosine kinase binding protein	3.92649	8.44983
FAM114A2	family with sequence similarity 114 member A2	3.9205	-12.3773
XKR8	XK related 8	3.91839	10.4549
C18orf25	chromosome 18 open reading frame 25	3.90226	5.64311
HPGD	15-hydroxyprostaglandin dehydrogenase	3.89918	-7.83781
ZUP1	zinc finger containing ubiquitin peptidase 1	3.89174	6.60557
AKT2	AKT serine/threonine kinase 2	3.88622	5.97185
FOXJ2	forkhead box J2	3.88315	5.21795
SLC41A2	solute carrier family 41 member 2	3.85813	6.45044
PLRG1	pleiotropic regulator 1	3.85213	6.26753
KANSL1	KAT8 regulatory NSL complex subunit 1	3.85132	12.3228
PPM1B	protein phosphatase, Mg2+/Mn2+ dependent 1B	3.84917	-7.57123
TMEM63B	transmembrane protein 63B	3.84718	8.03773
ZNF572	zinc finger protein 572	3.83001	6.49342
ITPRIP	inositol 1,4,5-trisphosphate receptor interacting protein	3.82872	-8.26157
CTTN	cortactin	3.82338	-6.36918
PYGB	glycogen phosphorylase B	3.80455	-8.70492
FKBP15	FKBP prolyl isomerase 15	3.80273	-6.79524
TPD52L1	TPD52 like 1	3.7979	6.96353
UBE2E3	ubiquitin conjugating enzyme E2 E3	3.77937	14.4587
RIPK4	receptor interacting serine/threonine kinase 4	3.76525	6.7572
KCTD15	potassium channel tetramerization domain containing 15	3.75325	7.52164
TRIM47	tripartite motif containing 47	3.75153	6.15513
BAZ2B	bromodomain adjacent to zinc finger domain 2B	3.74476	-8.36976
ATXN3	ataxin 3	3.71852	-11.1228
DOK2	docking protein 2	3.71418	7.4925
ASF1B	anti-silencing function 1B histone chaperone	3.7119	-6.95693
MED10	mediator complex subunit 10	3.70346	-7.14629
TTYH3	tweety family member 3	3.69774	-6.80307
LARP4	La ribonucleoprotein domain family member 4	3.68649	-6.75768
TCIRG1	T cell immune regulator 1, ATPase H+ transporting V0 subunit a3	3.68581	6.80004
SSRP1	structure specific recognition protein 1	3.64959	12.7082
RASSF1	Ras association domain family member 1	3.64067	6.75813
MGAT5	alpha-1,6-mannosylglycoprotein 6-beta-N-acetylglucosaminyltransferase	3.63979	-8.42135
POLR2F	RNA polymerase II subunit F	3.60777	8.47558
RHOB	ras homolog family member B	3.57054	-9.05744
ATL2	atlastin GTPase 2	3.56156	-7.14167
TMEM198	transmembrane protein 198	3.55751	6.8945
GCFC2	GC-rich sequence DNA-binding factor 2	3.54934	12.4042
LRRFIP1	LRR binding FLII interacting protein 1	3.54384	7.6145
ERICH1	glutamate rich 1	3.53592	7.06699
SMG9	SMG9 nonsense mediated mRNA decay factor	3.53219	6.06798
RALYL	RALY RNA binding protein like	3.52543	-6.84508
CLCN4	chloride voltage-gated channel 4	3.51824	-7.88769
SCHIP1	schwannomin interacting protein 1	3.50854	8.62986
BIN1	bridging integrator 1	3.50254	-7.2294
DNAJB12	DnaJ heat shock protein family (Hsp40) member B12	3.46028	-10.5104
POM121C	POM121 transmembrane nucleoporin C	3.44796	8.07108
CHRM1	cholinergic receptor muscarinic 1	3.42324	-12.0245
GRK5	G protein-coupled receptor kinase 5	3.38918	6.97733
FZD3	frizzled class receptor 3	3.37634	-6.70929
TIFA	TRAF interacting protein with forkhead associated domain	3.3613	8.43781
PM20D2	peptidase M20 domain containing 2	3.31831	-11.4205
RCC2	regulator of chromosome condensation 2	3.30452	10.6079
EHMT2	euchromatic histone lysine methyltransferase 2	3.25999	8.8662
GSN	gelsolin	3.25826	-8.3848
TET3	tet methylcytosine dioxygenase 3	3.1472	6.85838
TDRD9	tudor domain containing 9	3.12586	8.07207
ZNF787	zinc finger protein 787	-4.04336	12.9902
ERCC8	ERCC excision repair 8, CSA ubiquitin ligase complex subunit	-4.36607	-8.24748
TBCE	tubulin folding cofactor E	-5.86833	-8.33333
SFXN1	sideroflexin 1	-6.13053	-7.56733

## Sheet: Exclusive genes PB-RBCs
Gene	Gene description	Log2 fold change
RAD23B	RAD23 homolog B, nucleotide excision repair protein	18.4392
SSC5D	scavenger receptor cysteine rich family member with 5 domains	17.6257
DNMT3A	DNA methyltransferase 3 alpha	17.3293
AGO3	argonaute RISC catalytic component 3	17.3086
STK38	serine/threonine kinase 38	16.8264
FNTA	farnesyltransferase, CAAX box, alpha	16.348
ZHX3	zinc fingers and homeoboxes 3	16.225
SAMD13	sterile alpha motif domain containing 13	16.1437
TCP11L2	t-complex 11 like 2	15.6527
MAFG	MAF bZIP transcription factor G	15.6209
CACNG5	calcium voltage-gated channel auxiliary subunit gamma 5	15.448
IVNS1ABP	influenza virus NS1A binding protein	15.34
COX11	cytochrome c oxidase copper chaperone COX11	15.289
LZIC	leucine zipper and CTNNBIP1 domain containing	15.1462
BACH2	BTB domain and CNC homolog 2	15.1003
MT-ND2	mitochondrially encoded NADH:ubiquinone oxidoreductase core subunit 2	15.0271
PPP4C	protein phosphatase 4 catalytic subunit	14.9626
FBH1	F-box DNA helicase 1	14.9257
CLK2	CDC like kinase 2	14.9046
UROS	uroporphyrinogen III synthase	14.8917
DESI1	desumoylating isopeptidase 1	14.854
RGP1	RGP1 homolog, RAB6A GEF complex partner 1	14.8118
TBC1D1	TBC1 domain family member 1	14.7043
RAB23	RAB23, member RAS oncogene family	14.5851
RNF212B	ring finger protein 212B	14.5279
GAB1	GRB2 associated binding protein 1	14.4385
RPS2	ribosomal protein S2	14.3882
ZKSCAN8	zinc finger with KRAB and SCAN domains 8	14.3716
RNF14	ring finger protein 14	14.3127
DCAF6	DDB1 and CUL4 associated factor 6	14.3105
ETFRF1	electron transfer flavoprotein regulatory factor 1	14.2205
TAF12	TATA-box binding protein associated factor 12	14.2073
HNRNPD	heterogeneous nuclear ribonucleoprotein D	14.1468
ATP5PD	ATP synthase peripheral stalk subunit d	14.1046
LAMTOR3	late endosomal/lysosomal adaptor, MAPK and MTOR activator 3	14.0588
GSR	glutathione-disulfide reductase	14.0122
USP25	ubiquitin specific peptidase 25	14.0121
ARFRP1	ADP ribosylation factor related protein 1	13.8655
KDM8	lysine demethylase 8	13.8473
DCUN1D2	defective in cullin neddylation 1 domain containing 2	13.846
B3GALT2	beta-1,3-galactosyltransferase 2	13.7452
DGLUCY	D-glutamate cyclase	13.69
MOB4	MOB family member 4, phocein	13.5192
STX6	syntaxin 6	13.4656
GRM1	glutamate metabotropic receptor 1	13.4193
NFYA	nuclear transcription factor Y subunit alpha	13.4131
KEAP1	kelch like ECH associated protein 1	13.4008
SYNRG	synergin gamma	13.3952
NUDT2	nudix hydrolase 2	13.3239
PIGB	phosphatidylinositol glycan anchor biosynthesis class B	13.3187
C11orf58	chromosome 11 open reading frame 58	13.2977
KRTCAP3	keratinocyte associated protein 3	13.2962
TGDS	TDP-glucose 4,6-dehydratase	13.2813
VCAM1	vascular cell adhesion molecule 1	13.1856
PATJ	PATJ crumbs cell polarity complex component	13.1738
BNIP3	BCL2 interacting protein 3	13.1324
NDUFV2	NADH:ubiquinone oxidoreductase core subunit V2	13.0375
SRSF10	serine and arginine rich splicing factor 10	12.9791
SMARCA4	SWI/SNF related, matrix associated, actin dependent regulator of chromatin, subfamily a, member 4	12.9748
FBXL4	F-box and leucine rich repeat protein 4	12.9663
NOX5	NADPH oxidase 5	12.9402
CHST15	carbohydrate sulfotransferase 15	12.8781
ZDHHC14	zinc finger DHHC-type containing 14	12.8777
SS18L2	SS18 like 2	12.7696
INS	insulin	12.7645
TSHZ1	teashirt zinc finger homeobox 1	12.7445
UBE4B	ubiquitination factor E4B	12.7387
SIAH1	siah E3 ubiquitin protein ligase 1	12.7286
RASSF7	Ras association domain family member 7	12.7223
SLC16A6	solute carrier family 16 member 6	12.6823
ATF4	activating transcription factor 4	12.6703
FBF1	Fas binding factor 1	12.6665
UMAD1	UBAP1-MVB12-associated (UMA) domain containing 1	12.6398
FAM110B	family with sequence similarity 110 member B	12.629
KIAA0355	KIAA0355	12.6262
RPL35A	ribosomal protein L35a	12.6061
ST3GAL2	ST3 beta-galactoside alpha-2,3-sialyltransferase 2	12.5793
S100P	S100 calcium binding protein P	12.5567
SMIM13	small integral membrane protein 13	12.5278
SNPH	syntaphilin	12.5278
ZNF346	zinc finger protein 346	12.5103
RAB24	RAB24, member RAS oncogene family	12.5043
SNRPB2	small nuclear ribonucleoprotein polypeptide B2	12.4744
RNF31	ring finger protein 31	12.3408
DAP3	death associated protein 3	12.3349
PLA2G12A	phospholipase A2 group XIIA	12.3115
COX4I1	cytochrome c oxidase subunit 4I1	12.31
TM2D1	TM2 domain containing 1	12.308
CRYBG1	crystallin beta-gamma domain containing 1	12.2963
ST3GAL3	ST3 beta-galactoside alpha-2,3-sialyltransferase 3	12.2242
NPRL2	NPR2 like, GATOR1 complex subunit	12.2024
PLEKHA1	pleckstrin homology domain containing A1	12.1655
MYPOP	Myb related transcription factor, partner of profilin	12.1504
ACAD10	acyl-CoA dehydrogenase family member 10	12.0885
NDUFA1	NADH:ubiquinone oxidoreductase subunit A1	12.0512
RAE1	ribonucleic acid export 1	12.0241
JUNB	JunB proto-oncogene, AP-1 transcription factor subunit	11.9813
PCNX4	pecanex 4	11.9652
CPNE9	copine family member 9	11.9561
MORN5	MORN repeat containing 5	11.9561
HMG20A	high mobility group 20A	11.9546
GRB14	growth factor receptor bound protein 14	11.9519
RFESD	Rieske Fe-S domain containing	11.8677
GRN	granulin precursor	11.8411
SLC39A3	solute carrier family 39 member 3	11.8247
GCLM	glutamate-cysteine ligase modifier subunit	11.8163
CYP2D7	cytochrome P450 family 2 subfamily D member 7 (gene/pseudogene)	11.8112
TOX4	TOX high mobility group box family member 4	11.7768
TRIOBP	TRIO and F-actin binding protein	11.7416
AAMDC	adipogenesis associated Mth938 domain containing	11.7167
HBA1	hemoglobin subunit alpha 1	11.7045
RPS12	ribosomal protein S12	11.6618
CHST6	carbohydrate sulfotransferase 6	11.6587
RPL39	ribosomal protein L39	11.6372
FAM222B	family with sequence similarity 222 member B	11.6215
ETV6	ETS variant 6	11.6029
NMNAT3	nicotinamide nucleotide adenylyltransferase 3	11.5794
GP1BB	glycoprotein Ib platelet subunit beta	11.5412
UBE2A	ubiquitin conjugating enzyme E2 A	11.5101
IFNAR2	interferon alpha and beta receptor subunit 2	11.4987
PGM2L1	phosphoglucomutase 2 like 1	11.4773
EDC4	enhancer of mRNA decapping 4	11.4651
TRA2B	transformer 2 beta homolog	11.3641
SUOX	sulfite oxidase	11.3592
LDHD	lactate dehydrogenase D	11.3337
DENR	density regulated re-initiation and release factor	11.3285
PQBP1	polyglutamine binding protein 1	11.3108
WDTC1	WD and tetratricopeptide repeats 1	11.2972
RPL37A	ribosomal protein L37a	11.2937
MAX	MYC associated factor X	11.292
SLC44A2	solute carrier family 44 member 2	11.2301
DCUN1D3	defective in cullin neddylation 1 domain containing 3	11.23
ZNF282	zinc finger protein 282	11.227
YWHAE	tyrosine 3-monooxygenase/tryptophan 5-monooxygenase activation protein epsilon	11.1698
RPL9	ribosomal protein L9	11.1641
KDM5C	lysine demethylase 5C	11.1569
CALD1	caldesmon 1	11.1226
MAGI2	membrane associated guanylate kinase, WW and PDZ domain containing 2	11.107
SRSF3	serine and arginine rich splicing factor 3	11.0982
HMGN3	high mobility group nucleosomal binding domain 3	11.0811
ITM2B	integral membrane protein 2B	11.0726
RPL17	ribosomal protein L17	11.0528
SLC4A1	solute carrier family 4 member 1 (Diego blood group)	11.0473
TSC22D3	TSC22 domain family member 3	11.0332
PAX9	paired box 9	11.0266
ESRRG	estrogen related receptor gamma	11.01
GPAT4	glycerol-3-phosphate acyltransferase 4	11.0036
PRR13	proline rich 13	10.983
PLPBP	pyridoxal phosphate binding protein	10.9696
KIAA1614	KIAA1614	10.9671
AK2	adenylate kinase 2	10.9591
PACC1	proton activated chloride channel 1	10.9572
SPDL1	spindle apparatus coiled-coil protein 1	10.9415
HIGD1C	HIG1 hypoxia inducible domain family member 1C	10.9342
ATG12	autophagy related 12	10.9058
RPL22	ribosomal protein L22	10.8714
CLCN3	chloride voltage-gated channel 3	10.8509
HBG2	hemoglobin subunit gamma 2	10.8475
NDUFB1	NADH:ubiquinone oxidoreductase subunit B1	10.7992
NEXN	nexilin F-actin binding protein	10.7716
PHACTR1	phosphatase and actin regulator 1	10.7585
TMEM50A	transmembrane protein 50A	10.7435
MRPL35	mitochondrial ribosomal protein L35	10.7342
UQCRB	ubiquinol-cytochrome c reductase binding protein	10.7265
GSTO1	glutathione S-transferase omega 1	10.7254
BTF3	basic transcription factor 3	10.7203
RPL35	ribosomal protein L35	10.6745
TMEM26	transmembrane protein 26	10.6733
SYVN1	synoviolin 1	10.6682
AT5MPL	ATP synthase membrane subunit 6.8PL	10.6496
RTN4	reticulon 4	10.634
LIN37	lin-37 DREAM MuvB core complex component	10.6292
FUBP3	far upstream element binding protein 3	10.6214
IFI44L	interferon induced protein 44 like	10.6207
MYCBP	MYC binding protein	10.6175
BLVRB	biliverdin reductase B	10.5991
SLC6A11	solute carrier family 6 member 11	10.578
H1FX	H1 histone family member X	10.5678
OSGIN1	oxidative stress induced growth inhibitor 1	10.5419
LAPTM4A	lysosomal protein transmembrane 4 alpha	10.5252
SHROOM4	shroom family member 4	10.4965
PSPH	phosphoserine phosphatase	10.4848
CREG1	cellular repressor of E1A stimulated genes 1	10.4655
LRP2BP	LRP2 binding protein	10.4632
STYX	serine/threonine/tyrosine interacting protein	10.4607
RPS25	ribosomal protein S25	10.4593
SSR2	signal sequence receptor subunit 2	10.4572
SRRM1	serine and arginine repetitive matrix 1	10.4183
LYG2	lysozyme g2	10.4068
TNRC6B	trinucleotide repeat containing adaptor 6B	10.4067
MBNL2	muscleblind like splicing regulator 2	10.3953
ATP5IF1	ATP synthase inhibitory factor subunit 1	10.3512
TSPAN8	tetraspanin 8	10.3349
ANXA11	annexin A11	10.3176
ATG4B	autophagy related 4B cysteine peptidase	10.294
SEM1	SEM1 26S proteasome complex subunit	10.2804
FTH1	ferritin heavy chain 1	10.2796
FOPNL	FGFR1OP N-terminal like	10.2743
GABARAP	GABA type A receptor-associated protein	10.2737
PMP22	peripheral myelin protein 22	10.2691
RPS29	ribosomal protein S29	10.2647
TMEM256	transmembrane protein 256	10.2393
MGST3	microsomal glutathione S-transferase 3	10.2264
VDAC1	voltage dependent anion channel 1	10.1992
RPS27L	ribosomal protein S27 like	10.1756
SLC25A28	solute carrier family 25 member 28	10.1733
TMEM205	transmembrane protein 205	10.1688
C19orf12	chromosome 19 open reading frame 12	10.0746
TP53INP1	tumor protein p53 inducible nuclear protein 1	10.0688
BANF1	barrier to autointegration factor 1	10.0631
CALCOCO2	calcium binding and coiled-coil domain 2	10.0523
HBZ	hemoglobin subunit zeta	10.0495
ADIPOR1	adiponectin receptor 1	10.0387
CKAP2	cytoskeleton associated protein 2	10.0309
SF1	splicing factor 1	10.0246
H1F0	H1 histone family member 0	9.987
SMNDC1	survival motor neuron domain containing 1	9.98214
SQSTM1	sequestosome 1	9.98095
ZNF462	zinc finger protein 462	9.97519
STMP1	short transmembrane mitochondrial protein 1	9.96776
PSME2	proteasome activator subunit 2	9.96533
URI1	URI1 prefoldin like chaperone	9.95851
ISCU	iron-sulfur cluster assembly enzyme	9.94675
WTAP	WT1 associated protein	9.94346
OAZ1	ornithine decarboxylase antizyme 1	9.91922
GOSR1	golgi SNAP receptor complex member 1	9.9151
GPCPD1	glycerophosphocholine phosphodiesterase 1	9.91196
RBM38	RNA binding motif protein 38	9.90384
ATP5ME	ATP synthase membrane subunit e	9.90039
MAN2B1	mannosidase alpha class 2B member 1	9.89762
NDUFS4	NADH:ubiquinone oxidoreductase subunit S4	9.89324
CRY2	cryptochrome circadian regulator 2	9.88897
AKT1	AKT serine/threonine kinase 1	9.85805
PFDN6	prefoldin subunit 6	9.82626
CACYBP	calcyclin binding protein	9.80584
RAB32	RAB32, member RAS oncogene family	9.79082
RPS27	ribosomal protein S27	9.78057
MCRIP1	MAPK regulated corepressor interacting protein 1	9.78012
MRPS18C	mitochondrial ribosomal protein S18C	9.7752
SRPK1	SRSF protein kinase 1	9.74282
RPL27	ribosomal protein L27	9.74255
HNRNPA0	heterogeneous nuclear ribonucleoprotein A0	9.72809
ATP5MF	ATP synthase membrane subunit f	9.72102
ATF5	activating transcription factor 5	9.70881
FKBP1A	FKBP prolyl isomerase 1A	9.69076
DNAJC19	DnaJ heat shock protein family (Hsp40) member C19	9.6872
SAT1	spermidine/spermine N1-acetyltransferase 1	9.68172
TMEM14B	transmembrane protein 14B	9.67929
NDFIP1	Nedd4 family interacting protein 1	9.66788
SNX11	sorting nexin 11	9.65969
HSPA1A	heat shock protein family A (Hsp70) member 1A	9.65175
ELOF1	elongation factor 1 homolog	9.64576
RIOK3	RIO kinase 3	9.62646
CACHD1	cache domain containing 1	9.62118
ATP6V0C	ATPase H+ transporting V0 subunit c	9.61529
SDF4	stromal cell derived factor 4	9.60067
DYNLRB2	dynein light chain roadblock-type 2	9.59171
NCOA2	nuclear receptor coactivator 2	9.58952
KPNA4	karyopherin subunit alpha 4	9.57299
COPS7B	COP9 signalosome subunit 7B	9.55058
DTX3L	deltex E3 ubiquitin ligase 3L	9.5464
RPLP1	ribosomal protein lateral stalk subunit P1	9.53463
UBL5	ubiquitin like 5	9.53298
SREK1IP1	SREK1 interacting protein 1	9.51788
CNBP	CCHC-type zinc finger nucleic acid binding protein	9.50633
SEMA4G	semaphorin 4G	9.49662
RPS20	ribosomal protein S20	9.4898
XPO7	exportin 7	9.48058
RPL19	ribosomal protein L19	9.48055
ARF6	ADP ribosylation factor 6	9.4719
ULK4	unc-51 like kinase 4	9.47012
FUNDC1	FUN14 domain containing 1	9.4499
DCAF11	DDB1 and CUL4 associated factor 11	9.44348
SMIM15	small integral membrane protein 15	9.42936
COX7A1	cytochrome c oxidase subunit 7A1	9.41967
RPL13A	ribosomal protein L13a	9.41662
PSMC6	proteasome 26S subunit, ATPase 6	9.40987
ARL16	ADP ribosylation factor like GTPase 16	9.39574
YPEL5	yippee like 5	9.36037
PSMA7	proteasome subunit alpha 7	9.34963
RPL30	ribosomal protein L30	9.34903
PLIN3	perilipin 3	9.34805
VSIG10	V-set and immunoglobulin domain containing 10	9.34238
GKAP1	G kinase anchoring protein 1	9.34032
TUBA1B	tubulin alpha 1b	9.33441
DNAJB5	DnaJ heat shock protein family (Hsp40) member B5	9.31602
CDK12	cyclin dependent kinase 12	9.30728
CREM	cAMP responsive element modulator	9.3049
NDUFA7	NADH:ubiquinone oxidoreductase subunit A7	9.3023
RPS21	ribosomal protein S21	9.29551
SFPQ	splicing factor proline and glutamine rich	9.29193
CENPS-CORT	CENPS-CORT readthrough	9.28223
HLA-B	major histocompatibility complex, class I, B	9.25165
CTSL	cathepsin L	9.2498
LSM6	LSM6 homolog, U6 small nuclear RNA and mRNA degradation associated	9.2236
RPS14	ribosomal protein S14	9.21991
SPPL2B	signal peptide peptidase like 2B	9.21413
VAMP5	vesicle associated membrane protein 5	9.2139
TBCEL	tubulin folding cofactor E like	9.20944
ACSF3	acyl-CoA synthetase family member 3	9.19872
SERF1B	small EDRK-rich factor 1B	9.18666
TUBB4A	tubulin beta 4A class IVa	9.17583
TAL1	TAL bHLH transcription factor 1, erythroid differentiation factor	9.15415
PSMF1	proteasome inhibitor subunit 1	9.15266
RPS17	ribosomal protein S17	9.14975
EPSTI1	epithelial stromal interaction 1	9.14392
HSDL1	hydroxysteroid dehydrogenase like 1	9.14254
PSENEN	presenilin enhancer, gamma-secretase subunit	9.13625
PRPF18	pre-mRNA processing factor 18	9.13573
TMEM86A	transmembrane protein 86A	9.12477
SACS	sacsin molecular chaperone	9.12443
RPL10	ribosomal protein L10	9.09864
APLNR	apelin receptor	9.09474
RAB6A	RAB6A, member RAS oncogene family	9.09273
REPS1	RALBP1 associated Eps domain containing 1	9.09161
TMOD4	tropomodulin 4	9.09106
RBMX2	RNA binding motif protein X-linked 2	9.08528
ROMO1	reactive oxygen species modulator 1	9.07966
RPLP2	ribosomal protein lateral stalk subunit P2	9.07699
ZFYVE9	zinc finger FYVE-type containing 9	9.07626
SOD1	superoxide dismutase 1	9.07371
MEF2A	myocyte enhancer factor 2A	9.07343
RPS11	ribosomal protein S11	9.06958
BBX	BBX high mobility group box domain containing	9.06761
FN3KRP	fructosamine 3 kinase related protein	9.06101
PDZD11	PDZ domain containing 11	9.05891
GTF2A2	general transcription factor IIA subunit 2	9.04329
UBE2D2	ubiquitin conjugating enzyme E2 D2	9.04273
RPL6	ribosomal protein L6	9.0339
NKIRAS2	NFKB inhibitor interacting Ras like 2	9.03334
COX7B	cytochrome c oxidase subunit 7B	9.0283
CD163L1	CD163 molecule like 1	9.01625
RPS13	ribosomal protein S13	9.01577
SNRNP27	small nuclear ribonucleoprotein U4/U6.U5 subunit 27	9.00386
FAM210A	family with sequence similarity 210 member A	8.99117
BNIP3L	BCL2 interacting protein 3 like	8.96319
PTGR2	prostaglandin reductase 2	8.96013
SMARCC2	SWI/SNF related, matrix associated, actin dependent regulator of chromatin subfamily c member 2	8.95897
USP47	ubiquitin specific peptidase 47	8.94953
HELZ2	helicase with zinc finger 2	8.94782
PLXDC2	plexin domain containing 2	8.94733
FBXO3	F-box protein 3	8.94708
TRAPPC4	trafficking protein particle complex 4	8.93926
CSTB	cystatin B	8.93832
PICALM	phosphatidylinositol binding clathrin assembly protein	8.92789
SERPINB6	serpin family B member 6	8.91693
ALAS2	5'-aminolevulinate synthase 2	8.91428
ARF5	ADP ribosylation factor 5	8.89897
NT5C3A	5'-nucleotidase, cytosolic IIIA	8.89849
BBIP1	BBSome interacting protein 1	8.89537
TRAPPC2L	trafficking protein particle complex 2 like	8.89283
OTUD4	OTU deubiquitinase 4	8.88993
NRN1	neuritin 1	8.8836
AKTIP	AKT interacting protein	8.88308
SYAP1	synapse associated protein 1	8.88018
ASB8	ankyrin repeat and SOCS box containing 8	8.86962
CRP	C-reactive protein	8.86341
ZNF34	zinc finger protein 34	8.85558
HIST2H3A	histone cluster 2 H3 family member a	8.8435
ZNF180	zinc finger protein 180	8.83469
SELENOS	selenoprotein S	8.83456
TCHHL1	trichohyalin like 1	8.83161
CLIC2	chloride intracellular channel 2	8.82115
FAM3C	family with sequence similarity 3 member C	8.80832
CYCS	cytochrome c, somatic	8.80764
TOMM6	translocase of outer mitochondrial membrane 6	8.80586
DDIT4	DNA damage inducible transcript 4	8.80403
MGAT1	mannosyl (alpha-1,3-)-glycoprotein beta-1,2-N-acetylglucosaminyltransferase	8.80384
PSME1	proteasome activator subunit 1	8.79944
MCL1	MCL1 apoptosis regulator, BCL2 family member	8.79833
GON4L	gon-4 like	8.78075
TOMM5	translocase of outer mitochondrial membrane 5	8.77569
NDUFB3	NADH:ubiquinone oxidoreductase subunit B3	8.77111
CD59	CD59 molecule (CD59 blood group)	8.75856
HIST1H1C	histone cluster 1 H1 family member c	8.75339
RBM25	RNA binding motif protein 25	8.74091
CST1	cystatin SN	8.73891
CHRAC1	chromatin accessibility complex subunit 1	8.72412
COX5B	cytochrome c oxidase subunit 5B	8.72129
CCDC6	coiled-coil domain containing 6	8.71986
SLC16A10	solute carrier family 16 member 10	8.71338
PABPC4	poly(A) binding protein cytoplasmic 4	8.71175
APMAP	adipocyte plasma membrane associated protein	8.71165
PIM3	Pim-3 proto-oncogene, serine/threonine kinase	8.7104
LPAR2	lysophosphatidic acid receptor 2	8.71009
HMGB2	high mobility group box 2	8.70689
RPS27A	ribosomal protein S27a	8.70371
ALAD	aminolevulinate dehydratase	8.69983
NR2C2	nuclear receptor subfamily 2 group C member 2	8.69808
TBCA	tubulin folding cofactor A	8.6924
HNRNPDL	heterogeneous nuclear ribonucleoprotein D like	8.67072
ARNT	aryl hydrocarbon receptor nuclear translocator	8.6701
BAG5	BCL2 associated athanogene 5	8.6597
MDFI	MyoD family inhibitor	8.65681
PHYHIP	phytanoyl-CoA 2-hydroxylase interacting protein	8.65643
HIST1H1D	histone cluster 1 H1 family member d	8.65538
TMCC1	transmembrane and coiled-coil domain family 1	8.64831
RGMB	repulsive guidance molecule BMP co-receptor b	8.64786
CDADC1	cytidine and dCMP deaminase domain containing 1	8.64404
CAT	catalase	8.64059
CHMP4B	charged multivesicular body protein 4B	8.64048
SOCS2	suppressor of cytokine signaling 2	8.64015
ARRDC2	arrestin domain containing 2	8.62078
NDUFA5	NADH:ubiquinone oxidoreductase subunit A5	8.61446
C12orf57	chromosome 12 open reading frame 57	8.61267
OST4	oligosaccharyltransferase complex subunit 4, non-catalytic	8.61219
CETN2	centrin 2	8.60964
RPS5	ribosomal protein S5	8.60944
DDX5	DEAD-box helicase 5	8.5982
HEBP1	heme binding protein 1	8.59007
BLOC1S6	biogenesis of lysosomal organelles complex 1 subunit 6	8.58372
GLIS2	GLIS family zinc finger 2	8.57701
INO80C	INO80 complex subunit C	8.57032
HSP90AB1	heat shock protein 90 alpha family class B member 1	8.56886
NFE2L1	nuclear factor, erythroid 2 like 1	8.54675
SLC20A1	solute carrier family 20 member 1	8.54473
PSMC3IP	PSMC3 interacting protein	8.54425
DDRGK1	DDRGK domain containing 1	8.54055
PFDN4	prefoldin subunit 4	8.53933
CAST	calpastatin	8.53781
GVINP1	GTPase, very large interferon inducible pseudogene 1	8.53716
NCDN	neurochondrin	8.53291
ANP32B	acidic nuclear phosphoprotein 32 family member B	8.5318
SEC61G	SEC61 translocon gamma subunit	8.52835
ADD2	adducin 2	8.52804
KDM4B	lysine demethylase 4B	8.52376
UBL7	ubiquitin like 7	8.52274
EIF4EBP2	eukaryotic translation initiation factor 4E binding protein 2	8.52265
CBR1	carbonyl reductase 1	8.51873
PBX2	PBX homeobox 2	8.51817
SCAMP5	secretory carrier membrane protein 5	8.51267
ABHD1	abhydrolase domain containing 1	8.50917
HBE1	hemoglobin subunit epsilon 1	8.50839
MTERF3	mitochondrial transcription termination factor 3	8.50449
KIAA1143	KIAA1143	8.49938
RAP1GAP2	RAP1 GTPase activating protein 2	8.49243
IER5	immediate early response 5	8.48812
ALG2	ALG2 alpha-1,3/1,6-mannosyltransferase	8.48237
C18orf32	chromosome 18 open reading frame 32	8.48062
ELF4	E74 like ETS transcription factor 4	8.47953
MISP	mitotic spindle positioning	8.47853
NCOR1	nuclear receptor corepressor 1	8.47465
PSMD12	proteasome 26S subunit, non-ATPase 12	8.46522
ZSWIM8	zinc finger SWIM-type containing 8	8.45539
PPT1	palmitoyl-protein thioesterase 1	8.44452
SKA1	spindle and kinetochore associated complex subunit 1	8.44012
HSPE1	heat shock protein family E (Hsp10) member 1	8.43647
FBXO34	F-box protein 34	8.43384
COL9A2	collagen type IX alpha 2 chain	8.42774
EIF5	eukaryotic translation initiation factor 5	8.4262
NDUFA4	NDUFA4 mitochondrial complex associated	8.41207
IER2	immediate early response 2	8.4112
COX5A	cytochrome c oxidase subunit 5A	8.40915
MPV17	mitochondrial inner membrane protein MPV17	8.40673
DHDDS	dehydrodolichyl diphosphate synthase subunit	8.40304
MRPL51	mitochondrial ribosomal protein L51	8.3961
UCK1	uridine-cytidine kinase 1	8.39143
NCOA4	nuclear receptor coactivator 4	8.38792
PRSS16	serine protease 16	8.38404
MAGOH	mago homolog, exon junction complex subunit	8.38089
ARIH1	ariadne RBR E3 ubiquitin protein ligase 1	8.37998
PLEKHF2	pleckstrin homology and FYVE domain containing 2	8.37784
PSMA3	proteasome subunit alpha 3	8.37741
ATP5PF	ATP synthase peripheral stalk subunit F6	8.37159
C18orf21	chromosome 18 open reading frame 21	8.35807
ACADM	acyl-CoA dehydrogenase medium chain	8.35712
RPS8	ribosomal protein S8	8.35082
ARL4D	ADP ribosylation factor like GTPase 4D	8.34772
HMGCL	3-hydroxy-3-methylglutaryl-CoA lyase	8.34263
HNRNPAB	heterogeneous nuclear ribonucleoprotein A/B	8.33612
RPL21	ribosomal protein L21	8.33168
LGALS1	galectin 1	8.3288
CADM2	cell adhesion molecule 2	8.31708
SUSD1	sushi domain containing 1	8.31593
GABARAPL2	GABA type A receptor associated protein like 2	8.31135
ADAP1	ArfGAP with dual PH domains 1	8.31071
IFI27	interferon alpha inducible protein 27	8.31005
ZDHHC7	zinc finger DHHC-type containing 7	8.30947
CTSB	cathepsin B	8.30798
HSPA8	heat shock protein family A (Hsp70) member 8	8.30546
SLC25A12	solute carrier family 25 member 12	8.30303
DNAJA2	DnaJ heat shock protein family (Hsp40) member A2	8.2912
ADAMTSL3	ADAMTS like 3	8.28777
PSMB4	proteasome subunit beta 4	8.28442
GCLC	glutamate-cysteine ligase catalytic subunit	8.28291
TCHH	trichohyalin	8.28097
HAUS2	HAUS augmin like complex subunit 2	8.27122
LDLRAP1	low density lipoprotein receptor adaptor protein 1	8.26992
OSTC	oligosaccharyltransferase complex non-catalytic subunit	8.26646
SLC6A13	solute carrier family 6 member 13	8.26477
CALR	calreticulin	8.26123
GRB2	growth factor receptor bound protein 2	8.26055
RBBP6	RB binding protein 6, ubiquitin ligase	8.25195
MRPL44	mitochondrial ribosomal protein L44	8.24004
RAB13	RAB13, member RAS oncogene family	8.23857
PRG4	proteoglycan 4	8.23556
POLR2C	RNA polymerase II subunit C	8.23475
MFSD7	solute carrier family 49 member 3	8.23029
ADK	adenosine kinase	8.22219
EIF4A1	eukaryotic translation initiation factor 4A1	8.22143
CORO1C	coronin 1C	8.21841
GATA2	GATA binding protein 2	8.21684
SUGT1	SGT1 homolog, MIS12 kinetochore complex assembly cochaperone	8.21213
LSM3	LSM3 homolog, U6 small nuclear RNA and mRNA degradation associated	8.2107
ADAR	adenosine deaminase RNA specific	8.21067
ULK1	unc-51 like autophagy activating kinase 1	8.19081
PHYH	phytanoyl-CoA 2-hydroxylase	8.17373
CASP1	caspase 1	8.1717
YWHAB	tyrosine 3-monooxygenase/tryptophan 5-monooxygenase activation protein beta	8.17014
CBLL1	Cbl proto-oncogene like 1	8.16766
HAGH	hydroxyacylglutathione hydrolase	8.16657
RPL36A	ribosomal protein L36a	8.16372
CANX	calnexin	8.16092
SERINC1	serine incorporator 1	8.15651
GSTM4	glutathione S-transferase mu 4	8.1539
RAD51C	RAD51 paralog C	8.15059
SPART	spartin	8.14987
RPS28	ribosomal protein S28	8.14584
PVALB	parvalbumin	8.14129
MYL6	myosin light chain 6	8.14078
ILF3	interleukin enhancer binding factor 3	8.13631
RPL13	ribosomal protein L13	8.13542
CR1	complement C3b/C4b receptor 1 (Knops blood group)	8.13455
RSL24D1	ribosomal L24 domain containing 1	8.13379
RABGAP1	RAB GTPase activating protein 1	8.13009
MRPS21	mitochondrial ribosomal protein S21	8.12887
COL26A1	collagen type XXVI alpha 1 chain	8.11965
CREB3L3	cAMP responsive element binding protein 3 like 3	8.11772
RPL12	ribosomal protein L12	8.11295
SERF2	small EDRK-rich factor 2	8.11076
CREBZF	CREB/ATF bZIP transcription factor	8.11069
LEO1	LEO1 homolog, Paf1/RNA polymerase II complex component	8.10516
KCNK5	potassium two pore domain channel subfamily K member 5	8.10455
SUB1	SUB1 homolog, transcriptional regulator	8.1023
NMI	N-myc and STAT interactor	8.09971
NMRK2	nicotinamide riboside kinase 2	8.0969
NCOA7	nuclear receptor coactivator 7	8.09595
USP48	ubiquitin specific peptidase 48	8.0941
PSMG3	proteasome assembly chaperone 3	8.09211
VEGFC	vascular endothelial growth factor C	8.09088
KIAA1211L	KIAA1211 like	8.08442
ZBTB14	zinc finger and BTB domain containing 14	8.08179
ATP6V1F	ATPase H+ transporting V1 subunit F	8.0814
STT3A	STT3 oligosaccharyltransferase complex catalytic subunit A	8.08099
SMAD2	SMAD family member 2	8.07838
SMC1A	structural maintenance of chromosomes 1A	8.07454
ERAL1	Era like 12S mitochondrial rRNA chaperone 1	8.07393
PRDX2	peroxiredoxin 2	8.07286
CREBBP	CREB binding protein	8.07032
ATG101	autophagy related 101	8.06925
H3F3B	H3 histone family member 3B	8.06642
GABARAPL1	GABA type A receptor associated protein like 1	8.06551
SGTA	small glutamine rich tetratricopeptide repeat containing alpha	8.06004
SLC9A1	solute carrier family 9 member A1	8.05845
UBFD1	ubiquitin family domain containing 1	8.058
EIF1	eukaryotic translation initiation factor 1	8.05106
CABP2	calcium binding protein 2	8.04876
EIF3K	eukaryotic translation initiation factor 3 subunit K	8.04823
NMNAT1	nicotinamide nucleotide adenylyltransferase 1	8.04518
GNG5	G protein subunit gamma 5	8.04345
NDUFA2	NADH:ubiquinone oxidoreductase subunit A2	8.04246
RPL23A	ribosomal protein L23a	8.04056
LAMTOR2	late endosomal/lysosomal adaptor, MAPK and MTOR activator 2	8.03916
PLD5	phospholipase D family member 5	8.03735
TMBIM6	transmembrane BAX inhibitor motif containing 6	8.03599
UBE2K	ubiquitin conjugating enzyme E2 K	8.03003
TPBGL	trophoblast glycoprotein like	8.02897
EMC10	ER membrane protein complex subunit 10	8.02699
TMEM59	transmembrane protein 59	8.02689
TYSND1	trypsin domain containing 1	8.0244
SLC35B3	solute carrier family 35 member B3	8.02356
TFDP2	transcription factor Dp-2	8.01811
SAR1B	secretion associated Ras related GTPase 1B	8.01623
RPS15A	ribosomal protein S15a	8.01255
TMEM167A	transmembrane protein 167A	8.0109
PSMA4	proteasome subunit alpha 4	8.00925
CHUK	component of inhibitor of nuclear factor kappa B kinase complex	8.00916
RBMS1	RNA binding motif single stranded interacting protein 1	7.99464
TAF11	TATA-box binding protein associated factor 11	7.98924
CDKN1B	cyclin dependent kinase inhibitor 1B	7.98643
C3orf18	chromosome 3 open reading frame 18	7.9744
NFS1	NFS1 cysteine desulfurase	7.97345
RPS16	ribosomal protein S16	7.96672
SHMT2	serine hydroxymethyltransferase 2	7.96641
PGLS	6-phosphogluconolactonase	7.9629
TOR3A	torsin family 3 member A	7.95485
EI24	EI24 autophagy associated transmembrane protein	7.95297
CDR2L	cerebellar degeneration related protein 2 like	7.95162
MDH2	malate dehydrogenase 2	7.94431
ATP5MPL	ATP synthase membrane subunit 6.8PL	7.94366
TOR2A	torsin family 2 member A	7.9371
CSNK1A1	casein kinase 1 alpha 1	7.93621
SPRYD7	SPRY domain containing 7	7.91953
ATP5MG	ATP synthase membrane subunit g	7.91359
C1orf198	chromosome 1 open reading frame 198	7.90895
BCL2L1	BCL2 like 1	7.9086
ASPSCR1	ASPSCR1 tether for SLC2A4, UBX domain containing	7.9055
PLIN2	perilipin 2	7.90336
TXN	thioredoxin	7.89976
RIT1	Ras like without CAAX 1	7.89973
TEF	TEF transcription factor, PAR bZIP family member	7.89365
RPS7	ribosomal protein S7	7.89297
RPL26L1	ribosomal protein L26 like 1	7.89163
ARRDC1	arrestin domain containing 1	7.89148
CAPNS1	calpain small subunit 1	7.88682
ATP5PO	ATP synthase peripheral stalk subunit OSCP	7.88505
COX17	cytochrome c oxidase copper chaperone COX17	7.88103
GRAMD1B	GRAM domain containing 1B	7.88084
MSRA	methionine sulfoxide reductase A	7.8806
FAM104A	family with sequence similarity 104 member A	7.87562
IST1	IST1 factor associated with ESCRT-III	7.87261
COX8BP	cytochrome c oxidase subunit 8B, pseudogene	7.87205
VEGFA	vascular endothelial growth factor A	7.87176
SRSF12	serine and arginine rich splicing factor 12	7.87095
EIF4ENIF1	eukaryotic translation initiation factor 4E nuclear import factor 1	7.86878
ATP5F1E	ATP synthase F1 subunit epsilon	7.86856
GLRX	glutaredoxin	7.86832
TRIM23	tripartite motif containing 23	7.86486
RPL3	ribosomal protein L3	7.86029
GHITM	growth hormone inducible transmembrane protein	7.8572
ING5	inhibitor of growth family member 5	7.85684
PNN	pinin, desmosome associated protein	7.84841
L3MBTL1	L3MBTL histone methyl-lysine binding protein 1	7.84352
FUT11	fucosyltransferase 11	7.84131
TSPO	translocator protein	7.84023
PRDX6	peroxiredoxin 6	7.83568
RAB1A	RAB1A, member RAS oncogene family	7.83449
BSDC1	BSD domain containing 1	7.82442
TPM2	tropomyosin 2	7.82396
DAZAP2	DAZ associated protein 2	7.82084
RPL27A	ribosomal protein L27a	7.81957
E2F4	E2F transcription factor 4	7.81399
VPS25	vacuolar protein sorting 25 homolog	7.81107
SLC4A10	solute carrier family 4 member 10	7.81081
SLC25A40	solute carrier family 25 member 40	7.80788
COPB2	coatomer protein complex subunit beta 2	7.8055
TAF10	TATA-box binding protein associated factor 10	7.80199
C19ORF25	chromosome 19 open reading frame 25	7.79419
CPEB3	cytoplasmic polyadenylation element binding protein 3	7.7938
BAG6	BCL2 associated athanogene 6	7.78359
ING3	inhibitor of growth family member 3	7.78332
ALKBH2	alkB homolog 2, alpha-ketoglutarate dependent dioxygenase	7.7727
RPS23	ribosomal protein S23	7.75416
PSMD9	proteasome 26S subunit, non-ATPase 9	7.75334
CARS	cysteinyl-tRNA synthetase	7.75205
TMEM91	transmembrane protein 91	7.74806
AQP1	aquaporin 1 (Colton blood group)	7.74051
SAMHD1	SAM and HD domain containing deoxynucleoside triphosphate triphosphohydrolase 1	7.74043
TVP23B	trans-golgi network vesicle protein 23 homolog B	7.73668
NOP58	NOP58 ribonucleoprotein	7.73533
ARHGDIA	Rho GDP dissociation inhibitor alpha	7.73151
SMIM20	small integral membrane protein 20	7.72828
GFER	growth factor, augmenter of liver regeneration	7.72723
EPOR	erythropoietin receptor	7.72401
PSMD4	proteasome 26S subunit, non-ATPase 4	7.72399
TESK2	testis associated actin remodelling kinase 2	7.71212
LINC00471	long intergenic non-protein coding RNA 471	7.70577
FAM53A	family with sequence similarity 53 member A	7.69806
SLC25A46	solute carrier family 25 member 46	7.6969
HNRNPK	heterogeneous nuclear ribonucleoprotein K	7.69034
RABAC1	Rab acceptor 1	7.68931
ARRDC3	arrestin domain containing 3	7.68877
UQCRH	ubiquinol-cytochrome c reductase hinge protein	7.6886
UGP2	UDP-glucose pyrophosphorylase 2	7.68723
POLD4	DNA polymerase delta 4, accessory subunit	7.68429
BLVRA	biliverdin reductase A	7.68373
ADAMTS2	ADAM metallopeptidase with thrombospondin type 1 motif 2	7.68373
COPE	coatomer protein complex subunit epsilon	7.67678
NELFCD	negative elongation factor complex member C/D	7.67477
RNF10	ring finger protein 10	7.67154
LAMTOR1	late endosomal/lysosomal adaptor, MAPK and MTOR activator 1	7.6699
PPM1K	protein phosphatase, Mg2+/Mn2+ dependent 1K	7.66531
ARID3A	AT-rich interaction domain 3A	7.66506
RPL23	ribosomal protein L23	7.66431
TMEM170A	transmembrane protein 170A	7.66181
SPG7	SPG7 matrix AAA peptidase subunit, paraplegin	7.66029
CD276	CD276 molecule	7.65819
MED13	mediator complex subunit 13	7.65744
SNRPE	small nuclear ribonucleoprotein polypeptide E	7.65706
SUSD3	sushi domain containing 3	7.65562
PRORSD1P	prolyl-tRNA synthetase associated domain containing 1, pseudogene	7.6519
ABRACL	ABRA C-terminal like	7.64417
STAG2	stromal antigen 2	7.64412
ZNF3	zinc finger protein 3	7.64398
UNKL	unk like zinc finger	7.64385
ATP6V1H	ATPase H+ transporting V1 subunit H	7.64286
DTYMK	deoxythymidylate kinase	7.63416
SRI	sorcin	7.62364
TOMM40	translocase of outer mitochondrial membrane 40	7.62342
SNX9	sorting nexin 9	7.61961
GPBP1L1	GC-rich promoter binding protein 1 like 1	7.6159
SPCS1	signal peptidase complex subunit 1	7.61402
RNF103	ring finger protein 103	7.61013
SPTB	spectrin beta, erythrocytic	7.60697
TGM2	transglutaminase 2	7.60119
MTHFD2	methylenetetrahydrofolate dehydrogenase (NADP+ dependent) 2, methenyltetrahydrofolate cyclohydrolase	7.59833
MBNL1	muscleblind like splicing regulator 1	7.59642
COX6B1	cytochrome c oxidase subunit 6B1	7.59546
TRIM44	tripartite motif containing 44	7.59504
ILRUN	inflammation and lipid regulator with UBA-like and NBR1-like domains	7.58946
SMIM19	small integral membrane protein 19	7.58551
ARPC3	actin related protein 2/3 complex subunit 3	7.57989
SEC11A	SEC11 homolog A, signal peptidase complex subunit	7.57816
KARS	lysyl-tRNA synthetase	7.57617
CCDC127	coiled-coil domain containing 127	7.57606
FRA10AC1	FRA10A associated CGG repeat 1	7.57371
TPM4	tropomyosin 4	7.57214
ATP23	ATP23 metallopeptidase and ATP synthase assembly factor homolog	7.565
CCL17	C-C motif chemokine ligand 17	7.56204
COPS3	COP9 signalosome subunit 3	7.56139
USP18	ubiquitin specific peptidase 18	7.55941
CHAC1	ChaC glutathione specific gamma-glutamylcyclotransferase 1	7.5588
PAQR7	progestin and adipoQ receptor family member 7	7.55152
RPL14	ribosomal protein L14	7.54995
MXI1	MAX interactor 1, dimerization protein	7.54797
CCDC25	coiled-coil domain containing 25	7.54756
SERBP1	SERPINE1 mRNA binding protein 1	7.54248
TTC29	tetratricopeptide repeat domain 29	7.5362
MED19	mediator complex subunit 19	7.53399
RABGEF1	RAB guanine nucleotide exchange factor 1	7.5338
TRIM15	tripartite motif containing 15	7.53304
ARL6IP1	ADP ribosylation factor like GTPase 6 interacting protein 1	7.53174
ADRM1	adhesion regulating molecule 1	7.53146
CIAO2A	cytosolic iron-sulfur assembly component 2A	7.53077
OGFOD2	2-oxoglutarate and iron dependent oxygenase domain containing 2	7.52723
COMMD7	COMM domain containing 7	7.52457
COX20	cytochrome c oxidase assembly factor COX20	7.51904
OAT	ornithine aminotransferase	7.51614
UBE2B	ubiquitin conjugating enzyme E2 B	7.51568
EDF1	endothelial differentiation related factor 1	7.50743
LARP7	La ribonucleoprotein domain family member 7	7.50709
BAZ1B	bromodomain adjacent to zinc finger domain 1B	7.50619
SLC35E3	solute carrier family 35 member E3	7.50577
PDHA1	pyruvate dehydrogenase E1 alpha 1 subunit	7.50512
TMEM106B	transmembrane protein 106B	7.5038
CYC1	cytochrome c1	7.49731
TIMM13	translocase of inner mitochondrial membrane 13	7.4883
RPP14	ribonuclease P/MRP subunit p14	7.48261
TBP	TATA-box binding protein	7.48095
RPL34	ribosomal protein L34	7.48009
C15orf48	chromosome 15 open reading frame 48	7.47936
PTTG1IP	PTTG1 interacting protein	7.47915
WDR41	WD repeat domain 41	7.47762
MED11	mediator complex subunit 11	7.47331
TMEM230	transmembrane protein 230	7.47291
OSBPL2	oxysterol binding protein like 2	7.47204
RPL18	ribosomal protein L18	7.46938
PDCD4	programmed cell death 4	7.46895
RNF126	ring finger protein 126	7.46741
RALGAPA2	Ral GTPase activating protein catalytic alpha subunit 2	7.46493
PRF1	perforin 1	7.45951
SMARCE1	SWI/SNF related, matrix associated, actin dependent regulator of chromatin, subfamily e, member 1	7.45941
CTDSP2	CTD small phosphatase 2	7.45805
C16orf72	chromosome 16 open reading frame 72	7.45097
IFITM2	interferon induced transmembrane protein 2	7.44899
COX6C	cytochrome c oxidase subunit 6C	7.44435
CTSZ	cathepsin Z	7.44162
PALM	paralemmin	7.43948
ISCA2	iron-sulfur cluster assembly 2	7.43743
BLOC1S5	biogenesis of lysosomal organelles complex 1 subunit 5	7.42794
ZNF696	zinc finger protein 696	7.42505
TAF9B	TATA-box binding protein associated factor 9b	7.42172
LUC7L2	LUC7 like 2, pre-mRNA splicing factor	7.42097
RPL11	ribosomal protein L11	7.41798
PRPF31	pre-mRNA processing factor 31	7.41388
UPF3B	UPF3B regulator of nonsense mediated mRNA decay	7.41194
TNFSF13B	TNF superfamily member 13b	7.40971
CCNG1	cyclin G1	7.40906
CFL1	cofilin 1	7.40905
CAPZA1	capping actin protein of muscle Z-line subunit alpha 1	7.40879
PFN2	profilin 2	7.40732
MARCH7	membrane associated ring-CH-type finger 7	7.40598
RAB3GAP1	RAB3 GTPase activating protein catalytic subunit 1	7.40219
GADD45B	growth arrest and DNA damage inducible beta	7.40172
DYRK2	dual specificity tyrosine phosphorylation regulated kinase 2	7.39701
MEF2D	myocyte enhancer factor 2D	7.39556
ZC3H15	zinc finger CCCH-type containing 15	7.39298
EMC4	ER membrane protein complex subunit 4	7.38833
SRSF5	serine and arginine rich splicing factor 5	7.387
LECT2	leukocyte cell derived chemotaxin 2	7.38466
PTBP1	polypyrimidine tract binding protein 1	7.38108
PRDX3	peroxiredoxin 3	7.38071
LYPLA2	lysophospholipase 2	7.37949
SF3B5	splicing factor 3b subunit 5	7.37657
COPS6	COP9 signalosome subunit 6	7.37437
ASCC1	activating signal cointegrator 1 complex subunit 1	7.37428
TPP1	tripeptidyl peptidase 1	7.37103
CCDC106	coiled-coil domain containing 106	7.36826
EXOSC9	exosome component 9	7.36667
CDC37	cell division cycle 37	7.36617
LSM4	LSM4 homolog, U6 small nuclear RNA and mRNA degradation associated	7.36103
NCOA5	nuclear receptor coactivator 5	7.35822
ACTR8	actin related protein 8	7.35674
ENY2	ENY2 transcription and export complex 2 subunit	7.35672
COX7A2	cytochrome c oxidase subunit 7A2	7.35579
PARP3	poly(ADP-ribose) polymerase family member 3	7.35514
RIPOR3	RIPOR family member 3	7.34576
SERP2	stress associated endoplasmic reticulum protein family member 2	7.34145
ESRRB	estrogen related receptor beta	7.33873
RAB39A	RAB39A, member RAS oncogene family	7.33642
PDCD6	programmed cell death 6	7.33382
STEAP4	STEAP4 metalloreductase	7.33068
HNRNPU	heterogeneous nuclear ribonucleoprotein U	7.32746
CANT1	calcium activated nucleotidase 1	7.32661
ATP5F1B	ATP synthase F1 subunit beta	7.32249
CRYZL1	crystallin zeta like 1	7.3206
UQCR10	ubiquinol-cytochrome c reductase, complex III subunit X	7.31953
TRAFD1	TRAF-type zinc finger domain containing 1	7.31751
RAB6B	RAB6B, member RAS oncogene family	7.31658
SRSF11	serine and arginine rich splicing factor 11	7.31202
AR	androgen receptor	7.30837
CEACAM18	carcinoembryonic antigen related cell adhesion molecule 18	7.30526
TMEM127	transmembrane protein 127	7.30463
ADRB1	adrenoceptor beta 1	7.30105
CCDC126	coiled-coil domain containing 126	7.292
NDUFA6	NADH:ubiquinone oxidoreductase subunit A6	7.29006
RPL7	ribosomal protein L7	7.28958
SKP1	S-phase kinase associated protein 1	7.28941
RPL28	ribosomal protein L28	7.28741
PTMA	prothymosin alpha	7.28682
RHAG	Rh associated glycoprotein	7.2808
LAMTOR5	late endosomal/lysosomal adaptor, MAPK and MTOR activator 5	7.27022
HACD2	3-hydroxyacyl-CoA dehydratase 2	7.26776
SUGP1	SURP and G-patch domain containing 1	7.26254
EZH1	enhancer of zeste 1 polycomb repressive complex 2 subunit	7.25852
GAPDH	glyceraldehyde-3-phosphate dehydrogenase	7.25766
RPL37	ribosomal protein L37	7.25508
SERP1	stress associated endoplasmic reticulum protein 1	7.25489
RPS9	ribosomal protein S9	7.25199
C12orf45	chromosome 12 open reading frame 45	7.25195
HNRNPA3	heterogeneous nuclear ribonucleoprotein A3	7.25102
VAMP8	vesicle associated membrane protein 8	7.24956
GABPA	GA binding protein transcription factor subunit alpha	7.24929
THOC2	THO complex 2	7.24827
R3HCC1L	R3H domain and coiled-coil containing 1 like	7.24648
PSMA6	proteasome subunit alpha 6	7.24242
API5	apoptosis inhibitor 5	7.23768
ATP5PB	ATP synthase peripheral stalk-membrane subunit b	7.23363
BLNK	B cell linker	7.2316
EPN1	epsin 1	7.22882
GPS2	G protein pathway suppressor 2	7.22716
PTP4A3	protein tyrosine phosphatase 4A3	7.22379
TMEM109	transmembrane protein 109	7.22373
CBL	Cbl proto-oncogene	7.22345
ARL6IP4	ADP ribosylation factor like GTPase 6 interacting protein 4	7.22129
TXNIP	thioredoxin interacting protein	7.21817
MSRB1	methionine sulfoxide reductase B1	7.21525
TMEM18	transmembrane protein 18	7.21338
SF3B6	splicing factor 3b subunit 6	7.21144
GLRX5	glutaredoxin 5	7.20992
RNASET2	ribonuclease T2	7.2095
WDR82	WD repeat domain 82	7.20443
UBXN1	UBX domain protein 1	7.20407
NUDT3	nudix hydrolase 3	7.20261
AHSA1	activator of HSP90 ATPase activity 1	7.20147
RAB3D	RAB3D, member RAS oncogene family	7.20018
SLC43A3	solute carrier family 43 member 3	7.19745
SAXO2	stabilizer of axonemal microtubules 2	7.19692
SNX3	sorting nexin 3	7.19141
ETF1	eukaryotic translation termination factor 1	7.19031
RAB7A	RAB7A, member RAS oncogene family	7.18912
COA4	cytochrome c oxidase assembly factor 4 homolog	7.18695
KPNA2	karyopherin subunit alpha 2	7.18545
PAIP2B	poly(A) binding protein interacting protein 2B	7.1816
UBL4A	ubiquitin like 4A	7.17912
C4BPA	complement component 4 binding protein alpha	7.17483
TRDMT1	tRNA aspartic acid methyltransferase 1	7.17475
TPMT	thiopurine S-methyltransferase	7.16723
RPL36	ribosomal protein L36	7.16299
SMIM7	small integral membrane protein 7	7.15581
WBP11	WW domain binding protein 11	7.1542
NEDD8	NEDD8 ubiquitin like modifier	7.15
PGRMC1	progesterone receptor membrane component 1	7.1475
EIF4G3	eukaryotic translation initiation factor 4 gamma 3	7.14445
CSNK2A1	casein kinase 2 alpha 1	7.14384
RING1	ring finger protein 1	7.14268
HNRNPM	heterogeneous nuclear ribonucleoprotein M	7.14104
ICAM1	intercellular adhesion molecule 1	7.13864
HIKESHI	heat shock protein nuclear import factor hikeshi	7.13485
MAPRE3	microtubule associated protein RP/EB family member 3	7.12713
ZNF706	zinc finger protein 706	7.12606
PRSS27	serine protease 27	7.1249
GMCL1	germ cell-less 1, spermatogenesis associated	7.12091
LGALS3	galectin 3	7.11912
SLC11A2	solute carrier family 11 member 2	7.11869
ARPC1B	actin related protein 2/3 complex subunit 1B	7.11595
GPC6	glypican 6	7.1156
ERFE	erythroferrone	7.11047
RTRAF	RNA transcription, translation and transport factor	7.1102
CCDC93	coiled-coil domain containing 93	7.1091
UBAP2	ubiquitin associated protein 2	7.1079
PDE4A	phosphodiesterase 4A	7.10481
RPL7A	ribosomal protein L7a	7.10097
VPS28	VPS28 subunit of ESCRT-I	7.10003
ANAPC16	anaphase promoting complex subunit 16	7.09941
RETREG3	reticulophagy regulator family member 3	7.09836
SNX5	sorting nexin 5	7.09568
UQCRQ	ubiquinol-cytochrome c reductase complex III subunit VII	7.09044
TM9SF3	transmembrane 9 superfamily member 3	7.08832
SMARCA1	SWI/SNF related, matrix associated, actin dependent regulator of chromatin, subfamily a, member 1	7.08649
ARSG	arylsulfatase G	7.08521
TXNL4A	thioredoxin like 4A	7.08503
SPOP	speckle type BTB/POZ protein	7.08213
PSEN2	presenilin 2	7.08099
GTF2B	general transcription factor IIB	7.07946
MVP	major vault protein	7.07895
ATP5F1D	ATP synthase F1 subunit delta	7.07857
RXRA	retinoid X receptor alpha	7.07846
NXN	nucleoredoxin	7.07813
MMGT1	membrane magnesium transporter 1	7.07662
SH3GLB1	SH3 domain containing GRB2 like, endophilin B1	7.07362
PARP4	poly(ADP-ribose) polymerase family member 4	7.07033
PIR	pirin	7.06904
MOB1A	MOB kinase activator 1A	7.06899
CRLF1	cytokine receptor like factor 1	7.06432
COX6A1	cytochrome c oxidase subunit 6A1	7.06353
TMEM106A	transmembrane protein 106A	7.06278
ATP6V1G1	ATPase H+ transporting V1 subunit G1	7.06229
DSTYK	dual serine/threonine and tyrosine protein kinase	7.06128
CAPN1	calpain 1	7.06007
EPB41L1	erythrocyte membrane protein band 4.1 like 1	7.05923
SREK1	splicing regulatory glutamic acid and lysine rich protein 1	7.05868
GPI	glucose-6-phosphate isomerase	7.05423
AFF3	AF4/FMR2 family member 3	7.05103
DTX3	deltex E3 ubiquitin ligase 3	7.04939
USP11	ubiquitin specific peptidase 11	7.04527
TRMT2A	tRNA methyltransferase 2 homolog A	7.04509
TUSC2	tumor suppressor 2, mitochondrial calcium regulator	7.04201
NPRL3	NPR3 like, GATOR1 complex subunit	7.04043
PDXK	pyridoxal kinase	7.03743
COX8A	cytochrome c oxidase subunit 8A	7.03247
TXNDC9	thioredoxin domain containing 9	7.02878
SNX24	sorting nexin 24	7.02791
UBE2G1	ubiquitin conjugating enzyme E2 G1	7.02711
CCND1	cyclin D1	7.02307
SLC29A1	solute carrier family 29 member 1 (Augustine blood group)	7.02288
ARL4A	ADP ribosylation factor like GTPase 4A	7.02241
MED7	mediator complex subunit 7	7.02233
DENND5B	DENN domain containing 5B	7.02008
DNAJC2	DnaJ heat shock protein family (Hsp40) member C2	7.01742
WDR26	WD repeat domain 26	7.01739
AGRP	agouti related neuropeptide	7.01555
ARL1	ADP ribosylation factor like GTPase 1	7.01499
PDE4D	phosphodiesterase 4D	7.01325
RPS10	ribosomal protein S10	7.01299
RAD21	RAD21 cohesin complex component	7.00999
AVEN	apoptosis and caspase activation inhibitor	7.00852
LIMS2	LIM zinc finger domain containing 2	7.00585
HIPK2	homeodomain interacting protein kinase 2	7.00145
NCBP2	nuclear cap binding protein subunit 2	6.99806
SERPINE2	serpin family E member 2	6.99345
DAXX	death domain associated protein	6.99109
MGLL	monoglyceride lipase	6.98936
NFIL3	nuclear factor, interleukin 3 regulated	6.98467
DDHD1	DDHD domain containing 1	6.9826
EMILIN3	elastin microfibril interfacer 3	6.97934
COX7B2	cytochrome c oxidase subunit 7B2	6.97769
VAMP2	vesicle associated membrane protein 2	6.9759
KBTBD8	kelch repeat and BTB domain containing 8	6.9759
NCBP3	nuclear cap binding subunit 3	6.97564
TRAPPC3	trafficking protein particle complex 3	6.97417
SPCS2	signal peptidase complex subunit 2	6.97265
RBFOX3	RNA binding fox-1 homolog 3	6.96772
RXRB	retinoid X receptor beta	6.96767
NFATC2	nuclear factor of activated T cells 2	6.96372
ZNF615	zinc finger protein 615	6.961
SRSF9	serine and arginine rich splicing factor 9	6.95871
ATXN7	ataxin 7	6.95699
BRSK2	BR serine/threonine kinase 2	6.95554
C2CD5	C2 calcium dependent domain containing 5	6.95414
FAU	FAU ubiquitin like and ribosomal protein S30 fusion	6.95345
CCNL1	cyclin L1	6.95132
ATRAID	all-trans retinoic acid induced differentiation factor	6.95054
CIAPIN1	cytokine induced apoptosis inhibitor 1	6.94993
RNF115	ring finger protein 115	6.94914
RPS24	ribosomal protein S24	6.94704
ELMOD2	ELMO domain containing 2	6.94685
RBX1	ring-box 1	6.94625
PSMD7	proteasome 26S subunit, non-ATPase 7	6.94501
TRAF2	TNF receptor associated factor 2	6.94189
RPS15	ribosomal protein S15	6.93829
THOC7	THO complex 7	6.93637
SYF2	SYF2 pre-mRNA splicing factor	6.93434
SDCBP2	syndecan binding protein 2	6.93384
SRP9	signal recognition particle 9	6.92951
PCNA	proliferating cell nuclear antigen	6.929
SCO1	SCO cytochrome c oxidase assembly protein 1	6.92247
MT1F	metallothionein 1F	6.92239
RGCC	regulator of cell cycle	6.92078
TAPBPL	TAP binding protein like	6.91627
GATC	glutamyl-tRNA amidotransferase subunit C	6.91495
MOB3A	MOB kinase activator 3A	6.91444
MIF	macrophage migration inhibitory factor	6.91256
RHOC	ras homolog family member C	6.91171
CCND2	cyclin D2	6.90854
EIF2AK3	eukaryotic translation initiation factor 2 alpha kinase 3	6.90703
COL11A1	collagen type XI alpha 1 chain	6.9053
BTBD2	BTB domain containing 2	6.90507
MAF1	MAF1 homolog, negative regulator of RNA polymerase III	6.90329
MRPS25	mitochondrial ribosomal protein S25	6.9022
CYLD	CYLD lysine 63 deubiquitinase	6.90018
SELENOT	selenoprotein T	6.89617
EGFLAM	EGF like, fibronectin type III and laminin G domains	6.89504
LITAF	lipopolysaccharide induced TNF factor	6.89474
STK25	serine/threonine kinase 25	6.89313
MPP4	membrane palmitoylated protein 4	6.89297
SDE2	SDE2 telomere maintenance homolog	6.89046
NDUFB5	NADH:ubiquinone oxidoreductase subunit B5	6.88918
SNW1	SNW domain containing 1	6.88888
GRINA	glutamate ionotropic receptor NMDA type subunit associated protein 1	6.88798
GIGYF1	GRB10 interacting GYF protein 1	6.88765
MRPS34	mitochondrial ribosomal protein S34	6.8847
ZCCHC10	zinc finger CCHC-type containing 10	6.87898
SRSF4	serine and arginine rich splicing factor 4	6.87862
UBL3	ubiquitin like 3	6.87643
PPP4R3A	protein phosphatase 4 regulatory subunit 3A	6.87564
TXNRD1	thioredoxin reductase 1	6.87286
C17orf75	chromosome 17 open reading frame 75	6.87217
KRTCAP2	keratinocyte associated protein 2	6.87208
CCT3	chaperonin containing TCP1 subunit 3	6.87075
HRH3	histamine receptor H3	6.86758
TMA7	translation machinery associated 7 homolog	6.86693
FBXO25	F-box protein 25	6.86678
NR4A1	nuclear receptor subfamily 4 group A member 1	6.86671
ACOT13	acyl-CoA thioesterase 13	6.86636
TBCC	tubulin folding cofactor C	6.86541
PCNP	PEST proteolytic signal containing nuclear protein	6.85905
DARS	aspartyl-tRNA synthetase	6.85839
PDE4C	phosphodiesterase 4C	6.85832
TNFRSF10B	TNF receptor superfamily member 10b	6.85636
SUN2	Sad1 and UNC84 domain containing 2	6.85474
C9orf78	chromosome 9 open reading frame 78	6.85237
EEF1B2	eukaryotic translation elongation factor 1 beta 2	6.85166
FSCB	fibrous sheath CABYR binding protein	6.85095
SMC3	structural maintenance of chromosomes 3	6.84932
LRRC8D	leucine rich repeat containing 8 VRAC subunit D	6.84656
ARPC4	actin related protein 2/3 complex subunit 4	6.84549
SNX8	sorting nexin 8	6.84475
MBD5	methyl-CpG binding domain protein 5	6.83997
CIB1	calcium and integrin binding 1	6.8371
TARDBP	TAR DNA binding protein	6.8371
RICTOR	RPTOR independent companion of MTOR complex 2	6.8355
UAP1	UDP-N-acetylglucosamine pyrophosphorylase 1	6.83478
RAN	RAN, member RAS oncogene family	6.83421
TRABD	TraB domain containing	6.83111
NR1H3	nuclear receptor subfamily 1 group H member 3	6.82788
NUP62	nucleoporin 62	6.82657
PARK7	Parkinsonism associated deglycase	6.82441
PLBD2	phospholipase B domain containing 2	6.82402
DDX3X	DEAD-box helicase 3 X-linked	6.81631
SYNCRIP	synaptotagmin binding cytoplasmic RNA interacting protein	6.81591
MTX2	metaxin 2	6.81517
STAT3	signal transducer and activator of transcription 3	6.81312
UBQLN4	ubiquilin 4	6.81209
DOLPP1	dolichyldiphosphatase 1	6.81059
PTEN	phosphatase and tensin homolog	6.80662
RSPO1	R-spondin 1	6.80651
ATF6	activating transcription factor 6	6.80246
CBX4	chromobox 4	6.802
TMEM199	transmembrane protein 199	6.80192
RBM18	RNA binding motif protein 18	6.80134
FUS	FUS RNA binding protein	6.79932
TDH	L-threonine dehydrogenase (pseudogene)	6.79746
NFU1	NFU1 iron-sulfur cluster scaffold	6.79436
IRF2BP1	interferon regulatory factor 2 binding protein 1	6.79108
HECA	hdc homolog, cell cycle regulator	6.78794
MRPS16	mitochondrial ribosomal protein S16	6.78409
ZNF438	zinc finger protein 438	6.78337
COMMD4	COMM domain containing 4	6.78217
GPR137B	G protein-coupled receptor 137B	6.78143
OXR1	oxidation resistance 1	6.78132
UBE2Z	ubiquitin conjugating enzyme E2 Z	6.78097
C1QTNF4	C1q and TNF related 4	6.77944
MEAF6	MYST/Esa1 associated factor 6	6.77182
COMMD8	COMM domain containing 8	6.76909
YIPF6	Yip1 domain family member 6	6.76905
IL6ST	interleukin 6 signal transducer	6.7685
ANKHD1-EIF4EBP3	ANKHD1-EIF4EBP3 readthrough	6.76769
POMK	protein O-mannose kinase	6.76631
HIST2H3C	histone cluster 2 H3 family member c	6.76572
KCTD10	potassium channel tetramerization domain containing 10	6.76415
KHDRBS1	KH RNA binding domain containing, signal transduction associated 1	6.76166
PCCB	propionyl-CoA carboxylase subunit beta	6.76058
PITHD1	PITH domain containing 1	6.75631
CELF2	CUGBP Elav-like family member 2	6.75268
AP1M1	adaptor related protein complex 1 subunit mu 1	6.75143
CNOT10	CCR4-NOT transcription complex subunit 10	6.75089
CHTOP	chromatin target of PRMT1	6.74984
TENT5C	terminal nucleotidyltransferase 5C	6.74575
BAHD1	bromo adjacent homology domain containing 1	6.7439
HAPLN3	hyaluronan and proteoglycan link protein 3	6.74367
AIFM2	apoptosis inducing factor mitochondria associated 2	6.74188
RMND5B	required for meiotic nuclear division 5 homolog B	6.73821
CRYAA	crystallin alpha A	6.73809
VPS26B	VPS26, retromer complex component B	6.73792
ARPC5L	actin related protein 2/3 complex subunit 5 like	6.73637
ABHD16A	abhydrolase domain containing 16A	6.73455
CCNDBP1	cyclin D1 binding protein 1	6.7335
BRD1	bromodomain containing 1	6.72672
RB1	RB transcriptional corepressor 1	6.72535
ZPR1	ZPR1 zinc finger	6.7244
RAPGEF1	Rap guanine nucleotide exchange factor 1	6.72415
PFDN5	prefoldin subunit 5	6.72333
UBE2W	ubiquitin conjugating enzyme E2 W	6.72241
FADD	Fas associated via death domain	6.72238
DYNLL1	dynein light chain LC8-type 1	6.72027
UBE2J2	ubiquitin conjugating enzyme E2 J2	6.7196
ADPRH	ADP-ribosylarginine hydrolase	6.71403
EIF1B	eukaryotic translation initiation factor 1B	6.71332
IRF7	interferon regulatory factor 7	6.71285
NDUFS6	NADH:ubiquinone oxidoreductase subunit S6	6.71224
LSM2	LSM2 homolog, U6 small nuclear RNA and mRNA degradation associated	6.71184
YIF1A	Yip1 interacting factor homolog A, membrane trafficking protein	6.7094
TM9SF2	transmembrane 9 superfamily member 2	6.70889
HIST2H2AA4	histone cluster 2 H2A family member a4	6.70825
COX14	cytochrome c oxidase assembly factor COX14	6.70792
CCNT1	cyclin T1	6.70687
NFIC	nuclear factor I C	6.70613
RNF19B	ring finger protein 19B	6.70574
ARF1	ADP ribosylation factor 1	6.70463
WDR45B	WD repeat domain 45B	6.70437
PRKAR1A	protein kinase cAMP-dependent type I regulatory subunit alpha	6.70365
MED25	mediator complex subunit 25	6.7019
RC3H1	ring finger and CCCH-type domains 1	6.6993
ELP3	elongator acetyltransferase complex subunit 3	6.69921
ANKRD13C	ankyrin repeat domain 13C	6.69682
ZNF76	zinc finger protein 76	6.69599
MAPK3	mitogen-activated protein kinase 3	6.6903
NIPSNAP1	nipsnap homolog 1	6.68986
SCRN3	secernin 3	6.68983
CNPPD1	cyclin Pas1/PHO80 domain containing 1	6.688
MCM2	minichromosome maintenance complex component 2	6.68799
ASGR1	asialoglycoprotein receptor 1	6.68623
TM7SF2	transmembrane 7 superfamily member 2	6.68278
SSBP3	single stranded DNA binding protein 3	6.68177
TAF8	TATA-box binding protein associated factor 8	6.6784
HOXD9	homeobox D9	6.67761
CGRRF1	cell growth regulator with ring finger domain 1	6.67569
RPL41	ribosomal protein L41	6.6713
UBE2V2	ubiquitin conjugating enzyme E2 V2	6.67002
SRA1	steroid receptor RNA activator 1	6.66844
TMEM248	transmembrane protein 248	6.6673
PHF1	PHD finger protein 1	6.66663
CTDSPL2	CTD small phosphatase like 2	6.66621
TIMM17A	translocase of inner mitochondrial membrane 17A	6.66593
GTPBP2	GTP binding protein 2	6.66457
POMP	proteasome maturation protein	6.66412
TOB1	transducer of ERBB2, 1	6.66317
PRPF6	pre-mRNA processing factor 6	6.66188
SRSF6	serine and arginine rich splicing factor 6	6.66181
NUB1	negative regulator of ubiquitin like proteins 1	6.66129
DNAJC5	DnaJ heat shock protein family (Hsp40) member C5	6.66023
RNF34	ring finger protein 34	6.659
TRIM21	tripartite motif containing 21	6.65348
KCNN3	potassium calcium-activated channel subfamily N member 3	6.6516
LPAR4	lysophosphatidic acid receptor 4	6.6513
REEP5	receptor accessory protein 5	6.64803
RPL38	ribosomal protein L38	6.64667
SRRT	serrate, RNA effector molecule	6.64639
TOLLIP	toll interacting protein	6.64526
BIRC2	baculoviral IAP repeat containing 2	6.64433
FGL2	fibrinogen like 2	6.64408
MOSPD1	motile sperm domain containing 1	6.64067
PPP2R5B	protein phosphatase 2 regulatory subunit B'beta	6.63933
RPL4	ribosomal protein L4	6.63926
TSSC4	tumor suppressing subtransferable candidate 4	6.63811
PSMA2	proteasome subunit alpha 2	6.63738
C19orf47	chromosome 19 open reading frame 47	6.63577
ACSS2	acyl-CoA synthetase short chain family member 2	6.63185
COPS4	COP9 signalosome subunit 4	6.63182
CELF1	CUGBP Elav-like family member 1	6.62908
MARK2	microtubule affinity regulating kinase 2	6.62893
ATG9A	autophagy related 9A	6.62873
MORF4L1	mortality factor 4 like 1	6.6277
PAIP2	poly(A) binding protein interacting protein 2	6.62541
MLX	MAX dimerization protein MLX	6.62524
CCS	copper chaperone for superoxide dismutase	6.62332
AGPS	alkylglycerone phosphate synthase	6.62295
NRF1	nuclear respiratory factor 1	6.61895
SEC14L1	SEC14 like lipid binding 1	6.61758
BLCAP	BLCAP apoptosis inducing factor	6.61679
FZR1	fizzy and cell division cycle 20 related 1	6.61472
PDAP1	PDGFA associated protein 1	6.61442
MRPL20	mitochondrial ribosomal protein L20	6.61181
RPS6KA4	ribosomal protein S6 kinase A4	6.61177
SUCLG1	succinate-CoA ligase alpha subunit	6.61117
IFRD1	interferon related developmental regulator 1	6.61078
WBP4	WW domain binding protein 4	6.60714
FLI1	Fli-1 proto-oncogene, ETS transcription factor	6.60557
LENG1	leukocyte receptor cluster member 1	6.6006
SNU13	small nuclear ribonucleoprotein 13	6.60036
TMEM131	transmembrane protein 131	6.59632
SARAF	store-operated calcium entry associated regulatory factor	6.59448
HSPG2	heparan sulfate proteoglycan 2	6.59335
HIBADH	3-hydroxyisobutyrate dehydrogenase	6.59264
PPIF	peptidylprolyl isomerase F	6.59057
H2AFZ	H2A histone family member Z	6.59012
TUT4	terminal uridylyl transferase 4	6.58947
GABPB2	GA binding protein transcription factor subunit beta 2	6.58736
DTX2	deltex E3 ubiquitin ligase 2	6.58439
CAPRIN1	cell cycle associated protein 1	6.58298
ALYREF	Aly/REF export factor	6.58168
ZNF775	zinc finger protein 775	6.58098
HDGFL2	HDGF like 2	6.57927
RPP25	ribonuclease P and MRP subunit p25	6.57579
NDFIP2	Nedd4 family interacting protein 2	6.57546
OTUD7B	OTU deubiquitinase 7B	6.57486
RBM17	RNA binding motif protein 17	6.5746
DAPP1	dual adaptor of phosphotyrosine and 3-phosphoinositides 1	6.57458
CAND1	cullin associated and neddylation dissociated 1	6.57329
AMBRA1	autophagy and beclin 1 regulator 1	6.57317
LDB1	LIM domain binding 1	6.57116
PTGES3	prostaglandin E synthase 3	6.56961
PATL1	PAT1 homolog 1, processing body mRNA decay factor	6.5658
SLC10A4	solute carrier family 10 member 4	6.56386
RBM12B	RNA binding motif protein 12B	6.56246
SSUH2	ssu-2 homolog	6.56209
FIS1	fission, mitochondrial 1	6.55837
SRP19	signal recognition particle 19	6.55331
KDM1A	lysine demethylase 1A	6.55294
DNAJA1	DnaJ heat shock protein family (Hsp40) member A1	6.55026
NDUFC2	NADH:ubiquinone oxidoreductase subunit C2	6.54963
MED28	mediator complex subunit 28	6.54914
SINHCAF	SIN3-HDAC complex associated factor	6.54179
KLHL22	kelch like family member 22	6.54042
KDM6B	lysine demethylase 6B	6.54027
PIK3R1	phosphoinositide-3-kinase regulatory subunit 1	6.53922
IP6K2	inositol hexakisphosphate kinase 2	6.5387
TIAL1	TIA1 cytotoxic granule associated RNA binding protein like 1	6.53577
METAP2	methionyl aminopeptidase 2	6.53476
NELFE	negative elongation factor complex member E	6.53339
ABI2	abl interactor 2	6.53278
HECTD1	HECT domain E3 ubiquitin protein ligase 1	6.53124
UBR3	ubiquitin protein ligase E3 component n-recognin 3	6.52906
NDUFS3	NADH:ubiquinone oxidoreductase core subunit S3	6.52728
KCNQ2	potassium voltage-gated channel subfamily Q member 2	6.5259
SNX14	sorting nexin 14	6.52381
GOLGA1	golgin A1	6.52159
SLC37A4	solute carrier family 37 member 4	6.51714
PNRC2	proline rich nuclear receptor coactivator 2	6.51681
FKBP1B	FKBP prolyl isomerase 1B	6.5145
BRK1	BRICK1 subunit of SCAR/WAVE actin nucleating complex	6.51198
TCF3	transcription factor 3	6.50884
CYSTM1	cysteine rich transmembrane module containing 1	6.50818
BCL11A	BAF chromatin remodeling complex subunit BCL11A	6.50752
CWC25	CWC25 spliceosome associated protein homolog	6.50496
UQCRFS1	ubiquinol-cytochrome c reductase, Rieske iron-sulfur polypeptide 1	6.50314
FKBP8	FKBP prolyl isomerase 8	6.50067
CRTAC1	cartilage acidic protein 1	6.49661
PUM1	pumilio RNA binding family member 1	6.49612
TRA2A	transformer 2 alpha homolog	6.49485
CCDC186	coiled-coil domain containing 186	6.49404
RBM45	RNA binding motif protein 45	6.49207
C7orf25	chromosome 7 open reading frame 25	6.4906
LAMP2	lysosomal associated membrane protein 2	6.48882
STK35	serine/threonine kinase 35	6.48853
PCIF1	PDX1 C-terminal inhibiting factor 1	6.483
STEAP3	STEAP3 metalloreductase	6.48291
FARSB	phenylalanyl-tRNA synthetase subunit beta	6.48284
DDX55	DEAD-box helicase 55	6.48228
AQP8	aquaporin 8	6.48166
SELENOF	selenoprotein F	6.47966
GSTA1	glutathione S-transferase alpha 1	6.47721
PSMC1	proteasome 26S subunit, ATPase 1	6.47613
RPL36AL	ribosomal protein L36a like	6.47546
TNPO2	transportin 2	6.47452
NOCT	nocturnin	6.4724
PHYKPL	5-phosphohydroxy-L-lysine phospho-lyase	6.46902
OTUD5	OTU deubiquitinase 5	6.46733
RGS3	regulator of G protein signaling 3	6.46572
MAP4K4	mitogen-activated protein kinase kinase kinase kinase 4	6.46245
PPARD	peroxisome proliferator activated receptor delta	6.46245
MAPKAP1	MAPK associated protein 1	6.46009
CPLX1	complexin 1	6.45949
MCRS1	microspherule protein 1	6.45913
LEPROT	leptin receptor overlapping transcript	6.45899
CHPT1	choline phosphotransferase 1	6.45752
NAT9	N-acetyltransferase 9 (putative)	6.45521
PTBP2	polypyrimidine tract binding protein 2	6.45247
MAP2K4	mitogen-activated protein kinase kinase 4	6.45094
STK19	serine/threonine kinase 19	6.44708
MXD1	MAX dimerization protein 1	6.44223
WBP2	WW domain binding protein 2	6.44165
RALB	RAS like proto-oncogene B	6.44094
AZI2	5-azacytidine induced 2	6.43998
LRRC40	leucine rich repeat containing 40	6.43921
GID8	GID complex subunit 8 homolog	6.43589
SLC6A6	solute carrier family 6 member 6	6.43546
CCNG2	cyclin G2	6.43005
PIGQ	phosphatidylinositol glycan anchor biosynthesis class Q	6.42932
WASF2	WASP family member 2	6.42838
HSPBP1	HSPA (Hsp70) binding protein 1	6.4267
BATF2	basic leucine zipper ATF-like transcription factor 2	6.42297
CARD14	caspase recruitment domain family member 14	6.41956
SET	SET nuclear proto-oncogene	6.41922
MTMR7	myotubularin related protein 7	6.4192
GDI1	GDP dissociation inhibitor 1	6.413
VPS37A	VPS37A subunit of ESCRT-I	6.41271
ATG3	autophagy related 3	6.41155
PLAT	plasminogen activator, tissue type	6.41121
LAMB3	laminin subunit beta 3	6.41042
SUPT4H1	SPT4 homolog, DSIF elongation factor subunit	6.40944
S1PR1	sphingosine-1-phosphate receptor 1	6.40721
PXMP2	peroxisomal membrane protein 2	6.40579
TMEM179	transmembrane protein 179	6.40556
GRPEL1	GrpE like 1, mitochondrial	6.40248
RSRC2	arginine and serine rich coiled-coil 2	6.40238
MAPK8IP3	mitogen-activated protein kinase 8 interacting protein 3	6.40116
COPB1	coatomer protein complex subunit beta 1	6.40092
MAPKAPK3	MAPK activated protein kinase 3	6.40034
GNAT1	G protein subunit alpha transducin 1	6.39978
NANS	N-acetylneuraminate synthase	6.39955
USF2	upstream transcription factor 2, c-fos interacting	6.39871
DTD1	D-aminoacyl-tRNA deacylase 1	6.39848
ACTG1	actin gamma 1	6.39811
RBM28	RNA binding motif protein 28	6.39692
C1GALT1	core 1 synthase, glycoprotein-N-acetylgalactosamine 3-beta-galactosyltransferase 1	6.3963
RPL8	ribosomal protein L8	6.39491
AKT1S1	AKT1 substrate 1	6.39211
PPP3R1	protein phosphatase 3 regulatory subunit B, alpha	6.39085
GSTK1	glutathione S-transferase kappa 1	6.39025
SH3GLB2	SH3 domain containing GRB2 like, endophilin B2	6.3884
SEC61B	SEC61 translocon beta subunit	6.38838
NDUFAF8	NADH:ubiquinone oxidoreductase complex assembly factor 8	6.38692
ATP5F1C	ATP synthase F1 subunit gamma	6.38658
ATXN7L2	ataxin 7 like 2	6.38414
GJA9	gap junction protein alpha 9	6.38395
CADM1	cell adhesion molecule 1	6.38364
MFAP1	microfibril associated protein 1	6.38304
SUSD6	sushi domain containing 6	6.38214
SLAIN1	SLAIN motif family member 1	6.38121
TLN2	talin 2	6.37932
SNRK	SNF related kinase	6.37901
MFN2	mitofusin 2	6.37761
CNOT3	CCR4-NOT transcription complex subunit 3	6.36954
ABCF1	ATP binding cassette subfamily F member 1	6.36953
DERL1	derlin 1	6.36707
EIF3F	eukaryotic translation initiation factor 3 subunit F	6.36698
SMIM8	small integral membrane protein 8	6.36447
ANKMY2	ankyrin repeat and MYND domain containing 2	6.36398
BUD13	BUD13 homolog	6.36392
KMT2D	lysine methyltransferase 2D	6.36323
SELENBP1	selenium binding protein 1	6.36069
CCPG1	cell cycle progression 1	6.35854
AKIRIN1	akirin 1	6.35731
RPS4X	ribosomal protein S4 X-linked	6.35421
CCDC71L	coiled-coil domain containing 71 like	6.35093
PPP6R2	protein phosphatase 6 regulatory subunit 2	6.35028
CZIB	CXXC motif containing zinc binding protein	6.35012
SPRED2	sprouty related EVH1 domain containing 2	6.34906
NXT1	nuclear transport factor 2 like export factor 1	6.34651
MVB12A	multivesicular body subunit 12A	6.34429
CNEP1R1	CTD nuclear envelope phosphatase 1 regulatory subunit 1	6.342
IL34	interleukin 34	6.33858
DUS2	dihydrouridine synthase 2	6.33842
EIF4G2	eukaryotic translation initiation factor 4 gamma 2	6.33818
GTPBP4	GTP binding protein 4	6.33776
EEF2	eukaryotic translation elongation factor 2	6.33772
PLXND1	plexin D1	6.33739
DNAJC6	DnaJ heat shock protein family (Hsp40) member C6	6.33724
CDK9	cyclin dependent kinase 9	6.33401
EEF1A2	eukaryotic translation elongation factor 1 alpha 2	6.33359
TMEM14A	transmembrane protein 14A	6.33044
MTHFD1L	methylenetetrahydrofolate dehydrogenase (NADP+ dependent) 1 like	6.32962
MINPP1	multiple inositol-polyphosphate phosphatase 1	6.32831
NPC2	NPC intracellular cholesterol transporter 2	6.32777
NSA2	NSA2 ribosome biogenesis factor	6.32761
WWP1	WW domain containing E3 ubiquitin protein ligase 1	6.3274
CHMP2A	charged multivesicular body protein 2A	6.32578
CITED2	Cbp/p300 interacting transactivator with Glu/Asp rich carboxy-terminal domain 2	6.32559
WDR37	WD repeat domain 37	6.32529
CBX8	chromobox 8	6.32486
SIK2	salt inducible kinase 2	6.32097
METTL27	methyltransferase like 27	6.31796
KCTD6	potassium channel tetramerization domain containing 6	6.3176
PPP1R15A	protein phosphatase 1 regulatory subunit 15A	6.31582
FAM168B	family with sequence similarity 168 member B	6.31427
CIC	capicua transcriptional repressor	6.31248
CCDC130	coiled-coil domain containing 130	6.31182
NDUFA11	NADH:ubiquinone oxidoreductase subunit A11	6.31106
MBD3	methyl-CpG binding domain protein 3	6.31002
BID	BH3 interacting domain death agonist	6.30922
ROCK1	Rho associated coiled-coil containing protein kinase 1	6.30741
HTATSF1	HIV-1 Tat specific factor 1	6.3066
GFI1	growth factor independent 1 transcriptional repressor	6.30612
ZC3HC1	zinc finger C3HC-type containing 1	6.30467
NAA30	N(alpha)-acetyltransferase 30, NatC catalytic subunit	6.30261
SRP14	signal recognition particle 14	6.30157
APLP1	amyloid beta precursor like protein 1	6.30004
OLAH	oleoyl-ACP hydrolase	6.29647
BTG3	BTG anti-proliferation factor 3	6.29346
ARL8A	ADP ribosylation factor like GTPase 8A	6.29191
GPR4	G protein-coupled receptor 4	6.29134
FLOT2	flotillin 2	6.29092
MRPS23	mitochondrial ribosomal protein S23	6.29026
SYNGR2	synaptogyrin 2	6.28749
IBTK	inhibitor of Bruton tyrosine kinase	6.28713
TTC33	tetratricopeptide repeat domain 33	6.28681
LYSMD3	LysM domain containing 3	6.28656
TMED9	transmembrane p24 trafficking protein 9	6.28646
ADI1	acireductone dioxygenase 1	6.28588
CYP4F22	cytochrome P450 family 4 subfamily F member 22	6.2847
TCEA2	transcription elongation factor A2	6.28417
NUP107	nucleoporin 107	6.27878
ITGB1	integrin subunit beta 1	6.27669
NSG1	neuronal vesicle trafficking associated 1	6.26521
HBP1	HMG-box transcription factor 1	6.26449
TMEM33	transmembrane protein 33	6.2639
CLK3	CDC like kinase 3	6.2638
RTCB	RNA 2',3'-cyclic phosphate and 5'-OH ligase	6.26333
HIST2H3D	histone cluster 2 H3 family member d	6.26221
USP27X	ubiquitin specific peptidase 27 X-linked	6.26088
UBE3A	ubiquitin protein ligase E3A	6.26076
C11orf68	chromosome 11 open reading frame 68	6.2575
HCFC2	host cell factor C2	6.25614
ACSL6	acyl-CoA synthetase long chain family member 6	6.25347
SNAP25	synaptosome associated protein 25	6.25289
MAP1LC3A	microtubule associated protein 1 light chain 3 alpha	6.25268
NADK	NAD kinase	6.25167
DEPDC5	DEP domain containing 5	6.25018
ZSWIM6	zinc finger SWIM-type containing 6	6.24837
DAZAP1	DAZ associated protein 1	6.24778
SSR4	signal sequence receptor subunit 4	6.24714
SERAC1	serine active site containing 1	6.24712
KLHDC10	kelch domain containing 10	6.24633
MMADHC	metabolism of cobalamin associated D	6.24553
STX18	syntaxin 18	6.24219
HECW2	HECT, C2 and WW domain containing E3 ubiquitin protein ligase 2	6.24131
TRAF3IP3	TRAF3 interacting protein 3	6.24122
COL23A1	collagen type XXIII alpha 1 chain	6.24088
ATG14	autophagy related 14	6.23986
PAXIP1	PAX interacting protein 1	6.23878
TRNAU1AP	tRNA selenocysteine 1 associated protein 1	6.2387
RPL10A	ribosomal protein L10a	6.23553
MRPL40	mitochondrial ribosomal protein L40	6.23449
NT5DC4	5'-nucleotidase domain containing 4	6.23407
CASKIN1	CASK interacting protein 1	6.22902
AHR	aryl hydrocarbon receptor	6.2284
PSMG2	proteasome assembly chaperone 2	6.22298
TANC1	tetratricopeptide repeat, ankyrin repeat and coiled-coil containing 1	6.22288
FRAT2	FRAT regulator of WNT signaling pathway 2	6.21929
SREBF2	sterol regulatory element binding transcription factor 2	6.21868
ELOA	elongin A	6.21633
ZNF646	zinc finger protein 646	6.21326
MS4A4A	membrane spanning 4-domains A4A	6.21277
ZBTB18	zinc finger and BTB domain containing 18	6.21158
TSPAN4	tetraspanin 4	6.20816
ATP5F1A	ATP synthase F1 subunit alpha	6.2076
HPSE	heparanase	6.20733
KPNA6	karyopherin subunit alpha 6	6.20638
MRPL13	mitochondrial ribosomal protein L13	6.20544
EPC2	enhancer of polycomb homolog 2	6.204
SLC38A2	solute carrier family 38 member 2	6.20164
SAR1A	secretion associated Ras related GTPase 1A	6.20156
MFF	mitochondrial fission factor	6.19928
TACC1	transforming acidic coiled-coil containing protein 1	6.19715
PNP	purine nucleoside phosphorylase	6.19584
SLC25A39	solute carrier family 25 member 39	6.19483
NDUFS5	NADH:ubiquinone oxidoreductase subunit S5	6.19139
ZFAND2A	zinc finger AN1-type containing 2A	6.18561
MFAP4	microfibril associated protein 4	6.18177
CELA2A	chymotrypsin like elastase 2A	6.18103
IL31RA	interleukin 31 receptor A	6.181
FBXL20	F-box and leucine rich repeat protein 20	6.17926
RPL32	ribosomal protein L32	6.17543
PPP1R12A	protein phosphatase 1 regulatory subunit 12A	6.17473
CCNQ	cyclin Q	6.17391
RBM41	RNA binding motif protein 41	6.17207
ZNHIT3	zinc finger HIT-type containing 3	6.17199
DNAJB1	DnaJ heat shock protein family (Hsp40) member B1	6.17071
VMA21	vacuolar ATPase assembly factor VMA21	6.16672
MSL3	MSL complex subunit 3	6.16243
ATP5MD	ATP synthase membrane subunit DAPIT	6.16228
STX5	syntaxin 5	6.162
RBM8A	RNA binding motif protein 8A	6.16108
MAP3K12	mitogen-activated protein kinase kinase kinase 12	6.1601
LMAN2	lectin, mannose binding 2	6.16006
ACAN	aggrecan	6.15629
GPSM1	G protein signaling modulator 1	6.15629
BNIP1	BCL2 interacting protein 1	6.1534
AS3MT	arsenite methyltransferase	6.14833
HERC4	HECT and RLD domain containing E3 ubiquitin protein ligase 4	6.14794
TRMT10A	tRNA methyltransferase 10A	6.14627
GPC4	glypican 4	6.14449
AKIRIN2	akirin 2	6.1439
STARD3	StAR related lipid transfer domain containing 3	6.14343
ARL5A	ADP ribosylation factor like GTPase 5A	6.14239
TRPC4AP	transient receptor potential cation channel subfamily C member 4 associated protein	6.14036
FAM50A	family with sequence similarity 50 member A	6.14033
MLF2	myeloid leukemia factor 2	6.13873
USP14	ubiquitin specific peptidase 14	6.1374
TSC1	TSC complex subunit 1	6.13408
EIF3H	eukaryotic translation initiation factor 3 subunit H	6.13294
RAB18	RAB18, member RAS oncogene family	6.13251
MEIOC	meiosis specific with coiled-coil domain	6.13142
PHF11	PHD finger protein 11	6.1263
MAPK6	mitogen-activated protein kinase 6	6.1262
RWDD1	RWD domain containing 1	6.12595
COPS9	COP9 signalosome subunit 9	6.12517
CHMP1A	charged multivesicular body protein 1A	6.12465
BAG1	BCL2 associated athanogene 1	6.12396
KDM3B	lysine demethylase 3B	6.12307
TFG	trafficking from ER to golgi regulator	6.12123
JUP	junction plakoglobin	6.12107
ORC2	origin recognition complex subunit 2	6.12027
COPS2	COP9 signalosome subunit 2	6.11989
ARG2	arginase 2	6.11912
ZNF227	zinc finger protein 227	6.1156
PTPA	protein phosphatase 2 phosphatase activator	6.11455
BOLA1	bolA family member 1	6.11454
RDH16	retinol dehydrogenase 16	6.11379
ANAPC10	anaphase promoting complex subunit 10	6.11243
HOOK2	hook microtubule tethering protein 2	6.1103
YTHDF1	YTH N6-methyladenosine RNA binding protein 1	6.10789
KMT2E	lysine methyltransferase 2E	6.10446
RPL5	ribosomal protein L5	6.10293
GPR155	G protein-coupled receptor 155	6.1001
CPT1A	carnitine palmitoyltransferase 1A	6.09625
AXL	AXL receptor tyrosine kinase	6.09239
ZFAND1	zinc finger AN1-type containing 1	6.09187
NDUFV1	NADH:ubiquinone oxidoreductase core subunit V1	6.08904
FAM131B	family with sequence similarity 131 member B	6.08805
SNRNP35	small nuclear ribonucleoprotein U11/U12 subunit 35	6.0872
DDX3Y	DEAD-box helicase 3 Y-linked	6.08672
ANKLE2	ankyrin repeat and LEM domain containing 2	6.08667
FXR1	FMR1 autosomal homolog 1	6.08593
RNF185	ring finger protein 185	6.07973
TMED10	transmembrane p24 trafficking protein 10	6.07861
MATR3	matrin 3	6.07729
ENDOU	endonuclease, poly(U) specific	6.077
PSMD6	proteasome 26S subunit, non-ATPase 6	6.07179
ANO10	anoctamin 10	6.06991
ATF1	activating transcription factor 1	6.06572
PLAGL2	PLAG1 like zinc finger 2	6.06538
HES5	hes family bHLH transcription factor 5	6.06424
LAMP1	lysosomal associated membrane protein 1	6.06323
RNF111	ring finger protein 111	6.0626
CD99	CD99 molecule (Xg blood group)	6.06154
RCOR3	REST corepressor 3	6.06113
PTPN1	protein tyrosine phosphatase non-receptor type 1	6.06089
ARHGEF3	Rho guanine nucleotide exchange factor 3	6.06051
NDOR1	NADPH dependent diflavin oxidoreductase 1	6.06027
KCNK6	potassium two pore domain channel subfamily K member 6	6.05664
MGRN1	mahogunin ring finger 1	6.05631
PIK3IP1	phosphoinositide-3-kinase interacting protein 1	6.05562
COP1	COP1 E3 ubiquitin ligase	6.05486
FOXO3	forkhead box O3	6.05392
MRPL38	mitochondrial ribosomal protein L38	6.05352
MARCH5	membrane associated ring-CH-type finger 5	6.05158
MTF1	metal regulatory transcription factor 1	6.05055
FOXJ3	forkhead box J3	6.04833
GLYATL3	glycine-N-acyltransferase like 3	6.04748
C15orf41	chromosome 15 open reading frame 41	6.04455
PCYT1A	phosphate cytidylyltransferase 1, choline, alpha	6.03953
G3BP2	G3BP stress granule assembly factor 2	6.03897
RINT1	RAD50 interactor 1	6.03653
SDHAF4	succinate dehydrogenase complex assembly factor 4	6.02697
IRF3	interferon regulatory factor 3	6.02669
PPP1R21	protein phosphatase 1 regulatory subunit 21	6.02661
NDUFA4L2	NDUFA4 mitochondrial complex associated like 2	6.02498
FUNDC2	FUN14 domain containing 2	6.02483
VPS54	VPS54 subunit of GARP complex	6.02129
SNX1	sorting nexin 1	6.02103
BCL2L10	BCL2 like 10	6.0205
PHB2	prohibitin 2	6.02028
ATP5MC3	ATP synthase membrane subunit c locus 3	6.02025
EMSY	EMSY transcriptional repressor, BRCA2 interacting	6.01929
KIN	Kin17 DNA and RNA binding protein	6.01539
IPCEF1	interaction protein for cytohesin exchange factors 1	6.01123
RNASEK	ribonuclease K	6.01077
HDLBP	high density lipoprotein binding protein	6.01049
CALM3	calmodulin 3	6.0104
LCP2	lymphocyte cytosolic protein 2	6.01001
BAD	BCL2 associated agonist of cell death	6.00904
PDCD2	programmed cell death 2	6.00742
HSPA1L	heat shock protein family A (Hsp70) member 1 like	6.00454
IL11	interleukin 11	6.00401
C14orf28	chromosome 14 open reading frame 28	6.00034
TMEM242	transmembrane protein 242	5.99985
COX6A2	cytochrome c oxidase subunit 6A2	5.99793
RMND1	required for meiotic nuclear division 1 homolog	5.98998
DNAJA4	DnaJ heat shock protein family (Hsp40) member A4	5.98724
CIR1	corepressor interacting with RBPJ, 1	5.98645
IK	IK cytokine	5.98453
DMTF1	cyclin D binding myb like transcription factor 1	5.98392
BOLA2B	bolA family member 2B	5.98008
ZNF830	zinc finger protein 830	5.97801
TMCO1	transmembrane and coiled-coil domains 1	5.9762
CREBL2	cAMP responsive element binding protein like 2	5.97583
HNRNPL	heterogeneous nuclear ribonucleoprotein L	5.97522
ATAD1	ATPase family AAA domain containing 1	5.97479
ATG13	autophagy related 13	5.97398
SNAP47	synaptosome associated protein 47	5.97257
ELMO3	engulfment and cell motility 3	5.97235
MRPS10	mitochondrial ribosomal protein S10	5.97007
CDKN2AIPNL	CDKN2A interacting protein N-terminal like	5.96922
PA2G4	proliferation-associated 2G4	5.96602
KPNB1	karyopherin subunit beta 1	5.96591
SMAP1	small ArfGAP 1	5.96545
LSM5	LSM5 homolog, U6 small nuclear RNA and mRNA degradation associated	5.96217
UQCRC1	ubiquinol-cytochrome c reductase core protein 1	5.96153
SLTM	SAFB like transcription modulator	5.95862
ZNF782	zinc finger protein 782	5.9586
BCL3	BCL3 transcription coactivator	5.95756
PPP1CA	protein phosphatase 1 catalytic subunit alpha	5.95581
WEE2	WEE1 homolog 2	5.95547
CXorf56	chromosome X open reading frame 56	5.95254
MPC1	mitochondrial pyruvate carrier 1	5.95115
MCCC1	methylcrotonoyl-CoA carboxylase 1	5.95082
UPF1	UPF1 RNA helicase and ATPase	5.95001
SF3A1	splicing factor 3a subunit 1	5.94881
FBXO7	F-box protein 7	5.9487
LLGL2	LLGL scribble cell polarity complex component 2	5.9483
NDUFB9	NADH:ubiquinone oxidoreductase subunit B9	5.94679
CRYL1	crystallin lambda 1	5.94573
ZYX	zyxin	5.94532
HUWE1	HECT, UBA and WWE domain containing E3 ubiquitin protein ligase 1	5.94502
KIAA0232	KIAA0232	5.94375
IBA57	iron-sulfur cluster assembly factor IBA57	5.94308
PURB	purine rich element binding protein B	5.94282
HLCS	holocarboxylase synthetase	5.94166
RPL24	ribosomal protein L24	5.93755
C9orf64	chromosome 9 open reading frame 64	5.93722
PDCD7	programmed cell death 7	5.93523
SPTAN1	spectrin alpha, non-erythrocytic 1	5.93375
KRAS	KRAS proto-oncogene, GTPase	5.93317
CAP1	cyclase associated actin cytoskeleton regulatory protein 1	5.93189
TMEM60	transmembrane protein 60	5.93012
EIF5A	eukaryotic translation initiation factor 5A	5.93009
NUDT12	nudix hydrolase 12	5.92945
CREB3	cAMP responsive element binding protein 3	5.92776
RBM4	RNA binding motif protein 4	5.92775
MIDN	midnolin	5.9239
DNAJC7	DnaJ heat shock protein family (Hsp40) member C7	5.91914
OPA1	OPA1 mitochondrial dynamin like GTPase	5.91577
SPNS2	sphingolipid transporter 2	5.91283
CHMP6	charged multivesicular body protein 6	5.91243
FAM118B	family with sequence similarity 118 member B	5.91181
HNRNPA1	heterogeneous nuclear ribonucleoprotein A1	5.91059
POLR2L	RNA polymerase II subunit L	5.90915
CCT5	chaperonin containing TCP1 subunit 5	5.90901
CTSC	cathepsin C	5.90825
PITPNA	phosphatidylinositol transfer protein alpha	5.90478
AFF4	AF4/FMR2 family member 4	5.89718
NCKAP5L	NCK associated protein 5 like	5.89432
NMT1	N-myristoyltransferase 1	5.89323
MGAT4C	MGAT4 family member C	5.89088
TANK	TRAF family member associated NFKB activator	5.88841
AMFR	autocrine motility factor receptor	5.88808
PITPNC1	phosphatidylinositol transfer protein cytoplasmic 1	5.88497
NKAIN2	sodium/potassium transporting ATPase interacting 2	5.88465
DBP	D-box binding PAR bZIP transcription factor	5.88394
TCTA	T cell leukemia translocation altered	5.88271
ATP2C1	ATPase secretory pathway Ca2+ transporting 1	5.8814
FAM32A	family with sequence similarity 32 member A	5.88015
DEK	DEK proto-oncogene	5.87891
AP2M1	adaptor related protein complex 2 subunit mu 1	5.87804
FCRL5	Fc receptor like 5	5.877
THBS1	thrombospondin 1	5.8747
SNX12	sorting nexin 12	5.87357
IKZF2	IKAROS family zinc finger 2	5.87312
NSRP1	nuclear speckle splicing regulatory protein 1	5.87292
RASA1	RAS p21 protein activator 1	5.87175
CMAS	cytidine monophosphate N-acetylneuraminic acid synthetase	5.86976
IL1RAPL2	interleukin 1 receptor accessory protein like 2	5.86973
CHD4	chromodomain helicase DNA binding protein 4	5.86771
DHRS13	dehydrogenase/reductase 13	5.86235
TIMM8A	translocase of inner mitochondrial membrane 8A	5.85973
IRF2BP2	interferon regulatory factor 2 binding protein 2	5.85725
CD27	CD27 molecule	5.85542
DYNLL2	dynein light chain LC8-type 2	5.85506
CS	citrate synthase	5.85502
ZNF74	zinc finger protein 74	5.85445
USP19	ubiquitin specific peptidase 19	5.85283
VWC2L	von Willebrand factor C domain containing 2 like	5.85207
KIAA0930	KIAA0930	5.85038
UNC5D	unc-5 netrin receptor D	5.84799
HAX1	HCLS1 associated protein X-1	5.84596
DHRS4	dehydrogenase/reductase 4	5.84515
DUSP22	dual specificity phosphatase 22	5.8449
TFAP2A	transcription factor AP-2 alpha	5.84364
RELN	reelin	5.8427
C4orf48	chromosome 4 open reading frame 48	5.84044
R3HDM1	R3H domain containing 1	5.83727
PTDSS1	phosphatidylserine synthase 1	5.83717
GNL3L	G protein nucleolar 3 like	5.83463
SLC30A6	solute carrier family 30 member 6	5.83375
KLF11	Kruppel like factor 11	5.83228
EDEM1	ER degradation enhancing alpha-mannosidase like protein 1	5.83168
C19ORF53	chromosome 19 open reading frame 53	5.82961
MFHAS1	malignant fibrous histiocytoma amplified sequence 1	5.82911
C11orf74	chromosome 11 open reading frame 74	5.82892
TSR3	TSR3 ribosome maturation factor	5.82692
SVEP1	sushi, von Willebrand factor type A, EGF and pentraxin domain containing 1	5.82652
PLA2G7	phospholipase A2 group VII	5.82588
AAK1	AP2 associated kinase 1	5.8247
IL20RA	interleukin 20 receptor subunit alpha	5.82154
SEC61A1	SEC61 translocon alpha 1 subunit	5.82149
DPP6	dipeptidyl peptidase like 6	5.82076
ATP11A	ATPase phospholipid transporting 11A	5.81873
FTSJ1	FtsJ RNA 2'-O-methyltransferase 1	5.81782
TOP1	DNA topoisomerase I	5.81743
ZC3H11A	zinc finger CCCH-type containing 11A	5.80922
CDC73	cell division cycle 73	5.80691
IQSEC2	IQ motif and Sec7 domain 2	5.8067
NDUFB2	NADH:ubiquinone oxidoreductase subunit B2	5.80493
RPL18A	ribosomal protein L18a	5.80415
ASXL2	ASXL transcriptional regulator 2	5.80241
COX16	cytochrome c oxidase assembly factor COX16	5.79933
PSMA1	proteasome subunit alpha 1	5.798
CCDC134	coiled-coil domain containing 134	5.7958
ADH5	alcohol dehydrogenase 5 (class III), chi polypeptide	5.7914
SYT9	synaptotagmin 9	5.78897
EIF3CL	eukaryotic translation initiation factor 3 subunit C like	5.78698
TMEM38A	transmembrane protein 38A	5.78626
SMPD4	sphingomyelin phosphodiesterase 4	5.78623
FILIP1	filamin A interacting protein 1	5.78351
NDUFB10	NADH:ubiquinone oxidoreductase subunit B10	5.78282
FOXK2	forkhead box K2	5.78237
CWC27	CWC27 spliceosome associated cyclophilin	5.78073
GRK6	G protein-coupled receptor kinase 6	5.77997
ADAM8	ADAM metallopeptidase domain 8	5.77658
TMEM106C	transmembrane protein 106C	5.77587
HMX3	H6 family homeobox 3	5.77585
FBXO31	F-box protein 31	5.77493
BET1	Bet1 golgi vesicular membrane trafficking protein	5.7744
KATNBL1	katanin regulatory subunit B1 like 1	5.77425
NDUFS7	NADH:ubiquinone oxidoreductase core subunit S7	5.76915
MRPL54	mitochondrial ribosomal protein L54	5.76583
KCNC1	potassium voltage-gated channel subfamily C member 1	5.76182
FARSA	phenylalanyl-tRNA synthetase subunit alpha	5.76163
RPS26	ribosomal protein S26	5.76051
PRXL2A	peroxiredoxin like 2A	5.75593
OSBPL11	oxysterol binding protein like 11	5.75273
HNRNPH1	heterogeneous nuclear ribonucleoprotein H1	5.74802
TMBIM4	transmembrane BAX inhibitor motif containing 4	5.74741
PPP2R5C	protein phosphatase 2 regulatory subunit B'gamma	5.74355
ERRFI1	ERBB receptor feedback inhibitor 1	5.74311
CAMK2G	calcium/calmodulin dependent protein kinase II gamma	5.74069
IDNK	IDNK gluconokinase	5.7406
GNAS	GNAS complex locus	5.73964
ATE1	arginyltransferase 1	5.73774
TMEM43	transmembrane protein 43	5.73659
ING4	inhibitor of growth family member 4	5.73588
SON	SON DNA binding protein	5.73553
ARL8B	ADP ribosylation factor like GTPase 8B	5.73503
ETFA	electron transfer flavoprotein subunit alpha	5.73495
SMARCD1	SWI/SNF related, matrix associated, actin dependent regulator of chromatin, subfamily d, member 1	5.73488
CTXN1	cortexin 1	5.73433
NCKAP1	NCK associated protein 1	5.73278
ZFAND3	zinc finger AN1-type containing 3	5.7324
TTLL12	tubulin tyrosine ligase like 12	5.73001
FBXO8	F-box protein 8	5.72031
MZT2B	mitotic spindle organizing protein 2B	5.71786
CSTF3	cleavage stimulation factor subunit 3	5.71709
HBS1L	HBS1 like translational GTPase	5.71372
MXRA7	matrix remodeling associated 7	5.71304
ACADVL	acyl-CoA dehydrogenase very long chain	5.71224
SACM1L	SAC1 like phosphatidylinositide phosphatase	5.71192
RBM5	RNA binding motif protein 5	5.7119
KCTD5	potassium channel tetramerization domain containing 5	5.70996
UBE2H	ubiquitin conjugating enzyme E2 H	5.70903
PSMD10	proteasome 26S subunit, non-ATPase 10	5.70887
CLTA	clathrin light chain A	5.70637
RB1CC1	RB1 inducible coiled-coil 1	5.70436
FBXO10	F-box protein 10	5.70391
SDHB	succinate dehydrogenase complex iron sulfur subunit B	5.70236
CHCHD6	coiled-coil-helix-coiled-coil-helix domain containing 6	5.70168
FANCL	FA complementation group L	5.70031
TRADD	TNFRSF1A associated via death domain	5.69909
C6orf62	chromosome 6 open reading frame 62	5.69495
GRID2IP	Grid2 interacting protein	5.6944
AGO2	argonaute RISC catalytic component 2	5.69199
TRIR	telomerase RNA component interacting RNase	5.69146
SLC10A1	solute carrier family 10 member 1	5.69077
PSMD11	proteasome 26S subunit, non-ATPase 11	5.69066
RPN2	ribophorin II	5.68896
ABCG4	ATP binding cassette subfamily G member 4	5.68891
EIF3G	eukaryotic translation initiation factor 3 subunit G	5.68799
SLC35D1	solute carrier family 35 member D1	5.68336
PER1	period circadian regulator 1	5.68292
SLC37A1	solute carrier family 37 member 1	5.68287
LRRFIP2	LRR binding FLII interacting protein 2	5.68221
PLEKHB2	pleckstrin homology domain containing B2	5.67834
SAFB2	scaffold attachment factor B2	5.6775
CPEB4	cytoplasmic polyadenylation element binding protein 4	5.67584
UBXN7	UBX domain protein 7	5.67359
BTBD9	BTB domain containing 9	5.6726
CCP110	centriolar coiled-coil protein 110	5.67155
LONP1	lon peptidase 1, mitochondrial	5.67
ARRB2	arrestin beta 2	5.66409
PYM1	PYM homolog 1, exon junction complex associated factor	5.66374
TSPYL4	TSPY like 4	5.65633
MED22	mediator complex subunit 22	5.65597
IQCA1	IQ motif containing with AAA domain 1	5.6558
FDX2	ferredoxin 2	5.65574
EIF3E	eukaryotic translation initiation factor 3 subunit E	5.65564
GPD1L	glycerol-3-phosphate dehydrogenase 1 like	5.65547
RBM48	RNA binding motif protein 48	5.65429
DNAJB6	DnaJ heat shock protein family (Hsp40) member B6	5.65201
INSIG2	insulin induced gene 2	5.65146
CSNK2B	casein kinase 2 beta	5.65139
ACOX1	acyl-CoA oxidase 1	5.65031
HAND2	heart and neural crest derivatives expressed 2	5.65025
RAB21	RAB21, member RAS oncogene family	5.64606
CRTC1	CREB regulated transcription coactivator 1	5.64548
CSNK1G2	casein kinase 1 gamma 2	5.64419
CLRN1	clarin 1	5.64364
EIF3J	eukaryotic translation initiation factor 3 subunit J	5.643
CCDC82	coiled-coil domain containing 82	5.64223
EXOC7	exocyst complex component 7	5.64219
AP2A2	adaptor related protein complex 2 subunit alpha 2	5.64111
FAM234B	family with sequence similarity 234 member B	5.63988
IKZF4	IKAROS family zinc finger 4	5.63745
RPS6KA1	ribosomal protein S6 kinase A1	5.63694
SELENOW	selenoprotein W	5.63688
ZG16	zymogen granule protein 16	5.63479
NFIX	nuclear factor I X	5.6347
ZNF205	zinc finger protein 205	5.63466
KDM5B	lysine demethylase 5B	5.6337
FKBP14	FKBP prolyl isomerase 14	5.63224
DNAJA3	DnaJ heat shock protein family (Hsp40) member A3	5.63213
LIN7B	lin-7 homolog B, crumbs cell polarity complex component	5.62827
EVI5	ecotropic viral integration site 5	5.62465
RAB9A	RAB9A, member RAS oncogene family	5.62362
C6orf47	chromosome 6 open reading frame 47	5.62256
PPP2R1A	protein phosphatase 2 scaffold subunit Aalpha	5.62224
TIMM44	translocase of inner mitochondrial membrane 44	5.62027
CATSPERG	cation channel sperm associated auxiliary subunit gamma	5.61951
HEATR5A	HEAT repeat containing 5A	5.61754
CNPY2	canopy FGF signaling regulator 2	5.61684
LRFN1	leucine rich repeat and fibronectin type III domain containing 1	5.6141
HNRNPUL1	heterogeneous nuclear ribonucleoprotein U like 1	5.61233
KEL	Kell metallo-endopeptidase (Kell blood group)	5.61192
SRGN	serglycin	5.61147
GIMAP5	GTPase, IMAP family member 5	5.61025
CHMP5	charged multivesicular body protein 5	5.6086
SPIN3	spindlin family member 3	5.60666
WASHC3	WASH complex subunit 3	5.60642
SAMD4B	sterile alpha motif domain containing 4B	5.60616
POP7	POP7 homolog, ribonuclease P/MRP subunit	5.60565
LANCL1	LanC like 1	5.60364
MORC4	MORC family CW-type zinc finger 4	5.60299
SRP54	signal recognition particle 54	5.60257
METAP1	methionyl aminopeptidase 1	5.60195
FGFR3	fibroblast growth factor receptor 3	5.60195
POLDIP3	DNA polymerase delta interacting protein 3	5.59946
COPS5	COP9 signalosome subunit 5	5.59904
GTF2H5	general transcription factor IIH subunit 5	5.59776
TAF13	TATA-box binding protein associated factor 13	5.59765
KLHL10	kelch like family member 10	5.5949
RTN4RL1	reticulon 4 receptor like 1	5.59319
ENSA	endosulfine alpha	5.59196
BCCIP	BRCA2 and CDKN1A interacting protein	5.59135
HSCB	HscB mitochondrial iron-sulfur cluster cochaperone	5.58739
AGK	acylglycerol kinase	5.58653
HARBI1	harbinger transposase derived 1	5.58634
COA3	cytochrome c oxidase assembly factor 3	5.5849
OSTM1	osteoclastogenesis associated transmembrane protein 1	5.58308
NUP155	nucleoporin 155	5.58303
NT5C1A	5'-nucleotidase, cytosolic IA	5.58297
FGFRL1	fibroblast growth factor receptor like 1	5.57861
SH3GL1	SH3 domain containing GRB2 like 1, endophilin A2	5.57761
TAF7	TATA-box binding protein associated factor 7	5.57721
STK11IP	serine/threonine kinase 11 interacting protein	5.57699
FAM49A	family with sequence similarity 49 member A	5.57597
BAX	BCL2 associated X, apoptosis regulator	5.56905
TMEM9B	TMEM9 domain family member B	5.56879
GLE1	GLE1 RNA export mediator	5.56805
SDHC	succinate dehydrogenase complex subunit C	5.56276
ZSCAN2	zinc finger and SCAN domain containing 2	5.55985
SIVA1	SIVA1 apoptosis inducing factor	5.5591
TBL1X	transducin beta like 1 X-linked	5.55871
URAHP	urate (hydroxyiso-) hydrolase, pseudogene	5.5585
FBXO48	F-box protein 48	5.55825
HERPUD2	HERPUD family member 2	5.55517
PJA1	praja ring finger ubiquitin ligase 1	5.55487
REX1BD	required for excision 1-B domain containing	5.55449
EIF3A	eukaryotic translation initiation factor 3 subunit A	5.55402
PSMC3	proteasome 26S subunit, ATPase 3	5.55369
CLEC16A	C-type lectin domain containing 16A	5.55354
SDC2	syndecan 2	5.55287
ARFGAP2	ADP ribosylation factor GTPase activating protein 2	5.55123
COX19	cytochrome c oxidase assembly factor COX19	5.54956
NCBP1	nuclear cap binding protein subunit 1	5.54259
MAST1	microtubule associated serine/threonine kinase 1	5.54018
YAF2	YY1 associated factor 2	5.53999
TMEM14C	transmembrane protein 14C	5.53988
GXYLT2	glucoside xylosyltransferase 2	5.53754
PPP6C	protein phosphatase 6 catalytic subunit	5.53678
EWSR1	EWS RNA binding protein 1	5.53612
GLYR1	glyoxylate reductase 1 homolog	5.531
HS6ST1	heparan sulfate 6-O-sulfotransferase 1	5.53053
GSTP1	glutathione S-transferase pi 1	5.53017
GPATCH11	G-patch domain containing 11	5.52926
NDRG2	NDRG family member 2	5.52893
CNKSR2	connector enhancer of kinase suppressor of Ras 2	5.52741
ARPC1A	actin related protein 2/3 complex subunit 1A	5.526
HHIPL1	HHIP like 1	5.52582
MPZL1	myelin protein zero like 1	5.52461
EXOC8	exocyst complex component 8	5.52416
NDUFA13	NADH:ubiquinone oxidoreductase subunit A13	5.52312
MKRN1	makorin ring finger protein 1	5.52259
POLB	DNA polymerase beta	5.5102
CA13	carbonic anhydrase 13	5.50985
PHF5A	PHD finger protein 5A	5.5063
TAF3	TATA-box binding protein associated factor 3	5.50609
FAT3	FAT atypical cadherin 3	5.50594
DCTPP1	dCTP pyrophosphatase 1	5.50549
HIPK1	homeodomain interacting protein kinase 1	5.50462
WDYHV1	WDYHV motif containing 1	5.50454
MAP1LC3B2	microtubule associated protein 1 light chain 3 beta 2	5.50382
TRIM62	tripartite motif containing 62	5.50201
CNOT2	CCR4-NOT transcription complex subunit 2	5.50195
MGEA5	O-GlcNAcase	5.49994
MYH11	myosin heavy chain 11	5.4981
RIDA	reactive intermediate imine deaminase A homolog	5.49483
CNNM2	cyclin and CBS domain divalent metal cation transport mediator 2	5.49454
DDX17	DEAD-box helicase 17	5.49243
SENP3	SUMO specific peptidase 3	5.49157
ZFX	zinc finger protein X-linked	5.48818
TSR1	TSR1 ribosome maturation factor	5.48784
SMC5	structural maintenance of chromosomes 5	5.48708
FOXN2	forkhead box N2	5.48655
EIF4A3	eukaryotic translation initiation factor 4A3	5.48583
PRKCZ	protein kinase C zeta	5.48575
HRC	histidine rich calcium binding protein	5.4827
ZCCHC8	zinc finger CCHC-type containing 8	5.48135
SHARPIN	SHANK associated RH domain interactor	5.48133
C12orf66	chromosome 12 open reading frame 66	5.4808
MXD4	MAX dimerization protein 4	5.48031
HNRNPR	heterogeneous nuclear ribonucleoprotein R	5.48016
KANSL3	KAT8 regulatory NSL complex subunit 3	5.47983
MACO1	macoilin 1	5.47568
DHX16	DEAH-box helicase 16	5.47016
GPBP1	GC-rich promoter binding protein 1	5.46944
SLC12A4	solute carrier family 12 member 4	5.46588
KIF20A	kinesin family member 20A	5.46552
SPRYD3	SPRY domain containing 3	5.4635
PRR12	proline rich 12	5.46245
MRPS24	mitochondrial ribosomal protein S24	5.46244
C8orf44-SGK3	C8orf44-SGK3 readthrough	5.46169
MED26	mediator complex subunit 26	5.46121
KAT8	lysine acetyltransferase 8	5.46062
TLE5	TLE family member 5, transcriptional modulator	5.45854
ETFB	electron transfer flavoprotein subunit beta	5.45642
TNFAIP8L3	TNF alpha induced protein 8 like 3	5.45459
ACSS1	acyl-CoA synthetase short chain family member 1	5.45437
NEBL	nebulette	5.45326
TBC1D2	TBC1 domain family member 2	5.45161
CEP350	centrosomal protein 350	5.44929
UTP11	UTP11 small subunit processome component	5.44665
SRSF1	serine and arginine rich splicing factor 1	5.44577
JOSD2	Josephin domain containing 2	5.4442
RBMX	RNA binding motif protein X-linked	5.44128
SLC35D2	solute carrier family 35 member D2	5.44089
UBE2J1	ubiquitin conjugating enzyme E2 J1	5.43817
MAPK8	mitogen-activated protein kinase 8	5.43714
MRPL48	mitochondrial ribosomal protein L48	5.43584
HPF1	histone PARylation factor 1	5.43376
CUL1	cullin 1	5.43277
TSPAN9	tetraspanin 9	5.43165
TOMM20	translocase of outer mitochondrial membrane 20	5.43058
ALG3	ALG3 alpha-1,3- mannosyltransferase	5.4304
CYHR1	cysteine and histidine rich 1	5.42802
SNRPD2	small nuclear ribonucleoprotein D2 polypeptide	5.42679
TMEM51	transmembrane protein 51	5.42549
ELF1	E74 like ETS transcription factor 1	5.42333
DCAF8	DDB1 and CUL4 associated factor 8	5.41948
WDR20	WD repeat domain 20	5.417
EML3	EMAP like 3	5.41644
TOR1B	torsin family 1 member B	5.41632
BRD4	bromodomain containing 4	5.41478
DUSP4	dual specificity phosphatase 4	5.41259
CHST11	carbohydrate sulfotransferase 11	5.40933
KY	kyphoscoliosis peptidase	5.40654
GGNBP2	gametogenetin binding protein 2	5.40652
SMKR1	small lysine rich protein 1	5.40424
ATP2B1	ATPase plasma membrane Ca2+ transporting 1	5.40346
APPL1	adaptor protein, phosphotyrosine interacting with PH domain and leucine zipper 1	5.4032
SMARCB1	SWI/SNF related, matrix associated, actin dependent regulator of chromatin, subfamily b, member 1	5.39907
UTP15	UTP15 small subunit processome component	5.395
ADD1	adducin 1	5.3949
TXLNA	taxilin alpha	5.39486
GPS1	G protein pathway suppressor 1	5.39431
HBB	hemoglobin subunit beta	5.39347
STK24	serine/threonine kinase 24	5.39105
TPRKB	TP53RK binding protein	5.38651
ZNF880	zinc finger protein 880	5.38553
VRK3	VRK serine/threonine kinase 3	5.38422
YIPF3	Yip1 domain family member 3	5.3795
MIB2	mindbomb E3 ubiquitin protein ligase 2	5.37925
SDCCAG3	endosome associated trafficking regulator 1	5.37843
AEN	apoptosis enhancing nuclease	5.37705
CMC2	C-X9-C motif containing 2	5.37703
MKLN1	muskelin 1	5.37668
EMD	emerin	5.37257
MNT	MAX network transcriptional repressor	5.37204
FMO1	flavin containing dimethylaniline monoxygenase 1	5.37093
[truncated: 1,494 more rows]
